# Supplementary material for: Machine learning combining external validation to explore the immunopathogenesis of diabetic foot ulcer and predict therapeutic drugs
Source: PLoS One. 2025 Aug 1;20(8):e0328906. doi: 10.1371/journal.pone.0328906 (PMC12316216; doi:10.1371/journal.pone.0328906)
Supplement: S1 File — (XLSX) [file pone.0328906.s001.xlsx]

## Sheet: Sheet1
_MEMBER_MyList	_LogP_MyList	GO	_PATTERN_	_RANK_	GiniIndex	Category	CategoryID	Description	PARENT_GO	LogP	Enrichment	Z-score	#TotalGeneInLibrary	#GeneInGO	#GeneInHitList	#GeneInGOAndHitList	%InGO	STDV %InGO	GeneID	Hits	Log(q-value)	EvidenceCutoff	GROUP_ID	FirstInGroupByEnrichment	FirstInGroupByLogP	BestLogPInGroup	BestEnrichmentInGroup	URL
1	-13.1588	GO:0009617	M1	1	0	GO Biological Processes	19	response to bacterium	19_GO:0044419 biological process involved in interspecies interaction between organisms	-13.1588	8.35062	11.8168	30337	713	107	21	19.6262	3.83958	1675|2167|2263|2919|3553|3576|4129|4314|4318|5054|5266|5320|5743|6279|6280|6283|6372|6374|7474|9370|11009	CFD|FABP4|FGFR2|CXCL1|IL1B|CXCL8|MAOB|MMP3|MMP9|SERPINE1|PI3|PLA2G2A|PTGS2|S100A8|S100A9|S100A12|CXCL6|CXCL5|WNT5A|ADIPOQ|IL24	-9.59027	0	2	0	0	-16.7722	63.0052
1	-12.0476	GO:0032496	M1	1	0	GO Biological Processes	19	response to lipopolysaccharide	19_GO:0044419 biological process involved in interspecies interaction between organisms	-12.0476	12.7713	12.8502	30337	333	107	15	14.0187	3.35632	2263|2919|3553|3576|4129|4314|4318|5054|5743|6279|6280|6372|6374|7474|11009	FGFR2|CXCL1|IL1B|CXCL8|MAOB|MMP3|MMP9|SERPINE1|PTGS2|S100A8|S100A9|CXCL6|CXCL5|WNT5A|IL24	-8.65512	0	2	0	0	-16.7722	63.0052
1	-11.8451	GO:0006935	M1	1	0	GO Biological Processes	19	chemotaxis	19_GO:0040011 locomotion	-11.8451	12.3629	12.6099	30337	344	107	15	14.0187	3.35632	2919|3553|3576|5228|5329|6279|6280|6283|6356|6372|6374|6586|7474|9547|10850	CXCL1|IL1B|CXCL8|PGF|PLAUR|S100A8|S100A9|S100A12|CCL11|CXCL6|CXCL5|SLIT3|WNT5A|CXCL14|CCL27	-8.50367	0	2	0	0	-16.7722	63.0052
1	-11.809	GO:0042330	M1	1	0	GO Biological Processes	19	taxis	19_GO:0040011 locomotion	-11.809	12.2915	12.5674	30337	346	107	15	14.0187	3.35632	2919|3553|3576|5228|5329|6279|6280|6283|6356|6372|6374|6586|7474|9547|10850	CXCL1|IL1B|CXCL8|PGF|PLAUR|S100A8|S100A9|S100A12|CCL11|CXCL6|CXCL5|SLIT3|WNT5A|CXCL14|CCL27	-8.50367	0	2	0	0	-16.7722	63.0052
1	-11.667	GO:0002237	M1	1	0	GO Biological Processes	19	response to molecule of bacterial origin	19_GO:0044419 biological process involved in interspecies interaction between organisms	-11.667	12.0137	12.4008	30337	354	107	15	14.0187	3.35632	2263|2919|3553|3576|4129|4314|4318|5054|5743|6279|6280|6372|6374|7474|11009	FGFR2|CXCL1|IL1B|CXCL8|MAOB|MMP3|MMP9|SERPINE1|PTGS2|S100A8|S100A9|CXCL6|CXCL5|WNT5A|IL24	-8.39945	0	2	0	0	-16.7722	63.0052
1	-11.4604	GO:0040011	M1	1	0	GO Biological Processes	19	locomotion	19_GO:0040011 locomotion	-11.4604	11.6198	12.1607	30337	366	107	15	14.0187	3.35632	2919|3553|3576|5228|5329|6279|6280|6283|6356|6372|6374|6586|7474|9547|10850	CXCL1|IL1B|CXCL8|PGF|PLAUR|S100A8|S100A9|S100A12|CCL11|CXCL6|CXCL5|SLIT3|WNT5A|CXCL14|CCL27	-8.24596	0	2	0	0	-16.7722	63.0052
1	-10.8483	GO:0071621	M1	1	0	GO Biological Processes	19	granulocyte chemotaxis	19_GO:0040011 locomotion	-10.8483	31.1184	16.2477	30337	82	107	9	8.41121	2.68323	2919|3553|3576|6279|6280|6283|6356|6372|6374	CXCL1|IL1B|CXCL8|S100A8|S100A9|S100A12|CCL11|CXCL6|CXCL5	-7.67769	0	2	0	0	-16.7722	63.0052
1	-10.6528	GO:0006954	M1	1	0	GO Biological Processes	19	inflammatory response	19_GO:0050896 response to stimulus	-10.6528	8.32452	10.5869	30337	579	107	17	15.8879	3.53403	1191|2919|3162|3553|3557|3576|5320|5354|6279|6280|6283|6356|6372|6374|7474|8877|10628	CLU|CXCL1|HMOX1|IL1B|IL1RN|CXCL8|PLA2G2A|PLP1|S100A8|S100A9|S100A12|CCL11|CXCL6|CXCL5|WNT5A|SPHK1|TXNIP	-7.52856	0	2	0	0	-16.7722	63.0052
1	-10.6448	GO:0030593	M1	1	0	GO Biological Processes	19	neutrophil chemotaxis	19_GO:0040011 locomotion	-10.6448	40.5033	17.6033	30337	56	107	8	7.47664	2.54265	2919|3553|3576|6279|6280|6283|6372|6374	CXCL1|IL1B|CXCL8|S100A8|S100A9|S100A12|CXCL6|CXCL5	-7.52856	0	2	0	0	-16.7722	63.0052
1	-10.2202	GO:0097530	M1	1	0	GO Biological Processes	19	granulocyte migration	19_GO:0002376 immune system process	-10.2202	26.5803	14.9347	30337	96	107	9	8.41121	2.68323	2919|3553|3576|6279|6280|6283|6356|6372|6374	CXCL1|IL1B|CXCL8|S100A8|S100A9|S100A12|CCL11|CXCL6|CXCL5	-7.19568	0	2	0	0	-16.7722	63.0052
1	-10.09	GO:0071216	M1	1	0	GO Biological Processes	19	cellular response to biotic stimulus	19_GO:0050896 response to stimulus	-10.09	13.7744	11.9931	30337	247	107	12	11.215	3.05054	978|2919|3553|3576|4314|4318|5054|6372|6374|7474|10628|11009	CDA|CXCL1|IL1B|CXCL8|MMP3|MMP9|SERPINE1|CXCL6|CXCL5|WNT5A|TXNIP|IL24	-7.08571	0	2	0	0	-16.7722	63.0052
1	-9.99674	GO:1990266	M1	1	0	GO Biological Processes	19	neutrophil migration	19_GO:0002376 immune system process	-9.99674	33.8535	16.0164	30337	67	107	8	7.47664	2.54265	2919|3553|3576|6279|6280|6283|6372|6374	CXCL1|IL1B|CXCL8|S100A8|S100A9|S100A12|CXCL6|CXCL5	-7.01175	0	2	0	0	-16.7722	63.0052
1	-9.5236	GO:0060326	M1	1	0	GO Biological Processes	19	cell chemotaxis	19_GO:0040011 locomotion	-9.5236	14.5058	11.8236	30337	215	107	11	10.2804	2.936	2919|3553|3576|6279|6280|6283|6356|6372|6374|9547|10850	CXCL1|IL1B|CXCL8|S100A8|S100A9|S100A12|CCL11|CXCL6|CXCL5|CXCL14|CCL27	-6.59185	0	2	0	0	-16.7722	63.0052
1	-9.14681	GO:0071396	M1	1	0	GO Biological Processes	19	cellular response to lipid	19_GO:0050896 response to stimulus	-9.14681	7.93442	9.63672	30337	536	107	15	14.0187	3.35632	2263|2919|3553|3576|4250|4314|4318|5054|6372|6374|6422|6696|7474|7481|11009	FGFR2|CXCL1|IL1B|CXCL8|SCGB2A2|MMP3|MMP9|SERPINE1|CXCL6|CXCL5|SFRP1|SPP1|WNT5A|WNT11|IL24	-6.33156	0	2	0	0	-16.7722	63.0052
1	-8.83067	GO:0097529	M1	1	0	GO Biological Processes	19	myeloid leukocyte migration	19_GO:0002376 immune system process	-8.83067	18.6256	12.3014	30337	137	107	9	8.41121	2.68323	2919|3553|3576|6279|6280|6283|6356|6372|6374	CXCL1|IL1B|CXCL8|S100A8|S100A9|S100A12|CCL11|CXCL6|CXCL5	-6.05214	0	2	0	0	-16.7722	63.0052
1	-8.6879	GO:0006959	M1	1	0	GO Biological Processes	19	humoral immune response	19_GO:0002376 immune system process	-8.6879	12.0882	10.6412	30337	258	107	11	10.2804	2.936	1191|1675|2919|3576|5266|6280|6283|6356|6372|6374|9547	CLU|CFD|CXCL1|CXCL8|PI3|S100A9|S100A12|CCL11|CXCL6|CXCL5|CXCL14	-5.92096	0	2	0	0	-16.7722	63.0052
1	-8.58603	GO:0030595	M1	1	0	GO Biological Processes	19	leukocyte chemotaxis	19_GO:0040011 locomotion	-8.58603	17.4775	11.8735	30337	146	107	9	8.41121	2.68323	2919|3553|3576|6279|6280|6283|6356|6372|6374	CXCL1|IL1B|CXCL8|S100A8|S100A9|S100A12|CCL11|CXCL6|CXCL5	-5.85547	0	2	0	0	-16.7722	63.0052
1	-8.48247	GO:0019730	M1	1	0	GO Biological Processes	19	antimicrobial humoral response	19_GO:0044419 biological process involved in interspecies interaction between organisms	-8.48247	17.0114	11.6955	30337	150	107	9	8.41121	2.68323	2919|3576|5266|6280|6283|6356|6372|6374|9547	CXCL1|CXCL8|PI3|S100A9|S100A12|CCL11|CXCL6|CXCL5|CXCL14	-5.7869	0	2	0	0	-16.7722	63.0052
1	-8.48041	GO:0061844	M1	1	0	GO Biological Processes	19	antimicrobial humoral immune response mediated by antimicrobial peptide	19_GO:0044419 biological process involved in interspecies interaction between organisms	-8.48041	22.0212	12.714	30337	103	107	8	7.47664	2.54265	2919|3576|6280|6283|6356|6372|6374|9547	CXCL1|CXCL8|S100A9|S100A12|CCL11|CXCL6|CXCL5|CXCL14	-5.7869	0	2	0	0	-16.7722	63.0052
1	-8.43863	GO:0071222	M1	1	0	GO Biological Processes	19	cellular response to lipopolysaccharide	19_GO:0044419 biological process involved in interspecies interaction between organisms	-8.43863	13.6309	10.8749	30337	208	107	10	9.34579	2.81391	2919|3553|3576|4314|4318|5054|6372|6374|7474|11009	CXCL1|IL1B|CXCL8|MMP3|MMP9|SERPINE1|CXCL6|CXCL5|WNT5A|IL24	-5.75466	0	2	0	0	-16.7722	63.0052
1	-8.1861	GO:0071219	M1	1	0	GO Biological Processes	19	cellular response to molecule of bacterial origin	19_GO:0044419 biological process involved in interspecies interaction between organisms	-8.1861	12.8291	10.5003	30337	221	107	10	9.34579	2.81391	2919|3553|3576|4314|4318|5054|6372|6374|7474|11009	CXCL1|IL1B|CXCL8|MMP3|MMP9|SERPINE1|CXCL6|CXCL5|WNT5A|IL24	-5.54694	0	2	0	0	-16.7722	63.0052
1	-6.65823	GO:0050900	M1	1	0	GO Biological Processes	19	leukocyte migration	19_GO:0002376 immune system process	-6.65823	10.4578	8.82481	30337	244	107	9	8.41121	2.68323	2919|3553|3576|6279|6280|6283|6356|6372|6374	CXCL1|IL1B|CXCL8|S100A8|S100A9|S100A12|CCL11|CXCL6|CXCL5	-4.198	0	2	0	0	-16.7722	63.0052
1	-5.68676	GO:0071345	M1	1	0	GO Biological Processes	19	cellular response to cytokine stimulus	19_GO:0050896 response to stimulus	-5.68676	5.00109	6.54212	30337	737	107	13	12.1495	3.15835	2167|2919|2934|3553|3576|3590|6356|6372|6374|6422|7474|11009|26577	FABP4|CXCL1|GSN|IL1B|CXCL8|IL11RA|CCL11|CXCL6|CXCL5|SFRP1|WNT5A|IL24|PCOLCE2	-3.36564	0	2	0	0	-16.7722	63.0052
1	-4.91048	GO:0070098	M1	1	0	GO Biological Processes	19	chemokine-mediated signaling pathway	19_GO:0050896 response to stimulus	-4.91048	16.8764	8.6688	30337	84	107	5	4.6729	2.04037	2919|3576|6356|6372|6374	CXCL1|CXCL8|CCL11|CXCL6|CXCL5	-2.78907	0	2	0	0	-16.7722	63.0052
1	-4.71799	GO:1990868	M1	1	0	GO Biological Processes	19	response to chemokine	19_GO:0050896 response to stimulus	-4.71799	15.4089	8.23473	30337	92	107	5	4.6729	2.04037	2919|3576|6356|6372|6374	CXCL1|CXCL8|CCL11|CXCL6|CXCL5	-2.66573	0	2	0	0	-16.7722	63.0052
1	-4.71799	GO:1990869	M1	1	0	GO Biological Processes	19	cellular response to chemokine	19_GO:0050896 response to stimulus	-4.71799	15.4089	8.23473	30337	92	107	5	4.6729	2.04037	2919|3576|6356|6372|6374	CXCL1|CXCL8|CCL11|CXCL6|CXCL5	-2.66573	0	2	0	0	-16.7722	63.0052
1	-3.35532	GO:0019221	M1	1	0	GO Biological Processes	19	cytokine-mediated signaling pathway	19_GO:0050896 response to stimulus	-3.35532	5.15497	4.88132	30337	385	107	7	6.54206	2.39042	2919|3553|3576|3590|6356|6372|6374	CXCL1|IL1B|CXCL8|IL11RA|CCL11|CXCL6|CXCL5	-1.58316	0	2	0	0	-16.7722	63.0052
1	-2.79873	GO:0043903	M1	1	0	GO Biological Processes	19	regulation of biological process involved in symbiotic interaction	19_GO:0044419 biological process involved in interspecies interaction between organisms	-2.79873	13.0857	5.80309	30337	65	107	3	2.80374	1.59589	2934|3576|6372	GSN|CXCL8|CXCL6	-1.16465	0	2	0	0	-16.7722	63.0052
1	-2.66835	GO:0002274	M1	1	0	GO Biological Processes	19	myeloid leukocyte activation	19_GO:0002376 immune system process	-2.66835	7.41238	4.73073	30337	153	107	4	3.73832	1.83389	1191|3576|6283|6372	CLU|CXCL8|S100A12|CXCL6	-1.05722	0	2	0	0	-16.7722	63.0052
1	-10.3339	GO:0040008	M1	1	0	GO Biological Processes	19	regulation of growth	19_GO:0040007 growth	-10.3339	7.94052	10.2764	30337	607	107	17	15.8879	3.53403	32|978|2261|2263|2273|3488|4886|5950|6279|6280|6422|6586|6696|7049|7474|7481|8877	ACACB|CDA|FGFR3|FGFR2|FHL1|IGFBP5|NPY1R|RBP4|S100A8|S100A9|SFRP1|SLIT3|SPP1|TGFBR3|WNT5A|WNT11|SPHK1	-7.28825	0	4	1	1	-10.3339	12.2208
1	-7.98475	GO:0045926	M1	1	0	GO Biological Processes	19	negative regulation of growth	19_GO:0040007 growth	-7.98475	12.2208	10.2071	30337	232	107	10	9.34579	2.81391	978|2261|2273|3488|5950|6422|6586|6696|7474|7481	CDA|FGFR3|FHL1|IGFBP5|RBP4|SFRP1|SLIT3|SPP1|WNT5A|WNT11	-5.37839	0	4	0	0	-10.3339	12.2208
1	-6.71753	GO:0001558	M1	1	0	GO Biological Processes	19	regulation of cell growth	19_GO:0040007 growth	-6.71753	7.7581	8.11522	30337	402	107	11	10.2804	2.936	978|2273|3488|6279|6280|6422|6586|6696|7474|7481|8877	CDA|FHL1|IGFBP5|S100A8|S100A9|SFRP1|SLIT3|SPP1|WNT5A|WNT11|SPHK1	-4.23978	0	4	0	0	-10.3339	12.2208
1	-5.55231	GO:0030308	M1	1	0	GO Biological Processes	19	negative regulation of cell growth	19_GO:0040007 growth	-5.55231	11.472	8.21792	30337	173	107	7	6.54206	2.39042	978|2273|6422|6586|6696|7474|7481	CDA|FHL1|SFRP1|SLIT3|SPP1|WNT5A|WNT11	-3.29163	0	4	0	0	-10.3339	12.2208
1	-4.75202	GO:0048638	M1	1	0	GO Biological Processes	19	regulation of developmental growth	19_GO:0040007 growth	-4.75202	7.13266	6.54058	30337	318	107	8	7.47664	2.54265	32|2261|2263|4886|5950|6696|7049|7474	ACACB|FGFR3|FGFR2|NPY1R|RBP4|SPP1|TGFBR3|WNT5A	-2.68175	0	4	0	0	-10.3339	12.2208
1	-3.3544	GO:0048640	M1	1	0	GO Biological Processes	19	negative regulation of developmental growth	19_GO:0040007 growth	-3.3544	11.3409	6.16229	30337	100	107	4	3.73832	1.83389	2261|5950|6696|7474	FGFR3|RBP4|SPP1|WNT5A	-1.58316	0	4	0	0	-10.3339	12.2208
1	-9.87168	GO:2001233	M1	1	0	GO Biological Processes	19	regulation of apoptotic signaling pathway	19_GO:0050896 response to stimulus	-9.87168	10.0236	10.7534	30337	396	107	14	13.0841	3.26009	1191|3162|3553|4318|5054|5329|5743|6279|6280|6422|7474|8870|10105|51330	CLU|HMOX1|IL1B|MMP9|SERPINE1|PLAUR|PTGS2|S100A8|S100A9|SFRP1|WNT5A|IER3|PPIF|TNFRSF12A	-6.90517	0	5	1	1	-9.87168	34.576
1	-6.65823	GO:2001234	M1	1	0	GO Biological Processes	19	negative regulation of apoptotic signaling pathway	19_GO:0048519 negative regulation of biological process	-6.65823	10.4578	8.82481	30337	244	107	9	8.41121	2.68323	1191|3162|3553|4318|5054|5329|5743|8870|10105	CLU|HMOX1|IL1B|MMP9|SERPINE1|PLAUR|PTGS2|IER3|PPIF	-4.198	0	5	0	0	-9.87168	34.576
1	-6.47309	GO:0150077	M1	1	0	GO Biological Processes	19	regulation of neuroinflammatory response	19_GO:0050896 response to stimulus	-6.47309	34.576	12.7991	30337	41	107	5	4.6729	2.04037	3553|4314|4318|5743|8877	IL1B|MMP3|MMP9|PTGS2|SPHK1	-4.02946	0	5	0	0	-9.87168	34.576
1	-5.40671	GO:0000302	M1	1	0	GO Biological Processes	19	response to reactive oxygen species	19_GO:0050896 response to stimulus	-5.40671	10.9047	7.97354	30337	182	107	7	6.54206	2.39042	347|3162|4314|4318|8877|10105|10628	APOD|HMOX1|MMP3|MMP9|SPHK1|PPIF|TXNIP	-3.17058	0	5	0	0	-9.87168	34.576
1	-5.39258	GO:0010038	M1	1	0	GO Biological Processes	19	response to metal ion	19_GO:0050896 response to stimulus	-5.39258	7.35363	7.08191	30337	347	107	9	8.41121	2.68323	2167|3162|4129|4318|5743|6279|7474|10105|10628	FABP4|HMOX1|MAOB|MMP9|PTGS2|S100A8|WNT5A|PPIF|TXNIP	-3.1598	0	5	0	0	-9.87168	34.576
1	-5.29883	GO:2001242	M1	1	0	GO Biological Processes	19	regulation of intrinsic apoptotic signaling pathway	19_GO:0050896 response to stimulus	-5.29883	10.5009	7.79501	30337	189	107	7	6.54206	2.39042	1191|4318|5329|5743|6279|6280|10105	CLU|MMP9|PLAUR|PTGS2|S100A8|S100A9|PPIF	-3.09493	0	5	0	0	-9.87168	34.576
1	-5.18684	GO:0006979	M1	1	0	GO Biological Processes	19	response to oxidative stress	19_GO:0050896 response to stimulus	-5.18684	6.934	6.81376	30337	368	107	9	8.41121	2.68323	347|3162|4314|4318|5743|8877|9370|10105|10628	APOD|HMOX1|MMP3|MMP9|PTGS2|SPHK1|ADIPOQ|PPIF|TXNIP	-3.01038	0	5	0	0	-9.87168	34.576
1	-5.13233	GO:1902532	M1	1	0	GO Biological Processes	19	negative regulation of intracellular signal transduction	19_GO:0048519 negative regulation of biological process	-5.13233	4.83278	6.1216	30337	704	107	12	11.215	3.05054	1191|3553|4314|4318|4653|5329|5743|6422|7049|8483|9370|10105	CLU|IL1B|MMP3|MMP9|MYOC|PLAUR|PTGS2|SFRP1|TGFBR3|CILP|ADIPOQ|PPIF	-2.97313	0	5	0	0	-9.87168	34.576
1	-4.74932	GO:0090199	M1	1	0	GO Biological Processes	19	regulation of release of cytochrome c from mitochondria	19_GO:0050896 response to stimulus	-4.74932	25.7749	9.78404	30337	44	107	4	3.73832	1.83389	1191|4318|5329|10105	CLU|MMP9|PLAUR|PPIF	-2.68135	0	5	0	0	-9.87168	34.576
1	-4.28796	GO:2001243	M1	1	0	GO Biological Processes	19	negative regulation of intrinsic apoptotic signaling pathway	19_GO:0048519 negative regulation of biological process	-4.28796	12.5453	7.31509	30337	113	107	5	4.6729	2.04037	1191|4318|5329|5743|10105	CLU|MMP9|PLAUR|PTGS2|PPIF	-2.3123	0	5	0	0	-9.87168	34.576
1	-4.2499	GO:0071248	M1	1	0	GO Biological Processes	19	cellular response to metal ion	19_GO:0050896 response to stimulus	-4.2499	9.04862	6.58591	30337	188	107	6	5.60748	2.22413	2167|3162|4318|5743|7474|10105	FABP4|HMOX1|MMP9|PTGS2|WNT5A|PPIF	-2.28157	0	5	0	0	-9.87168	34.576
1	-3.72148	GO:0010821	M1	1	0	GO Biological Processes	19	regulation of mitochondrion organization	19_GO:0050789 regulation of biological process	-3.72148	9.51421	6.19829	30337	149	107	5	4.6729	2.04037	1191|4318|5329|8870|10105	CLU|MMP9|PLAUR|IER3|PPIF	-1.86189	0	5	0	0	-9.87168	34.576
1	-3.6295	GO:0051051	M1	1	0	GO Biological Processes	19	negative regulation of transport	19_GO:0051179 localization	-3.6295	4.92015	5.04595	30337	461	107	8	7.47664	2.54265	347|3553|4129|4318|5743|6422|9370|10105	APOD|IL1B|MAOB|MMP9|PTGS2|SFRP1|ADIPOQ|PPIF	-1.78108	0	5	0	0	-9.87168	34.576
1	-3.3877	GO:0042542	M1	1	0	GO Biological Processes	19	response to hydrogen peroxide	19_GO:0050896 response to stimulus	-3.3877	11.5724	6.23669	30337	98	107	4	3.73832	1.83389	3162|8877|10105|10628	HMOX1|SPHK1|PPIF|TXNIP	-1.60256	0	5	0	0	-9.87168	34.576
1	-2.89099	GO:0043271	M1	1	0	GO Biological Processes	19	negative regulation of monoatomic ion transport	19_GO:0051179 localization	-2.89099	8.52702	5.17569	30337	133	107	4	3.73832	1.83389	4129|4318|5743|10105	MAOB|MMP9|PTGS2|PPIF	-1.23179	0	5	0	0	-9.87168	34.576
1	-2.8671	GO:0034614	M1	1	0	GO Biological Processes	19	cellular response to reactive oxygen species	19_GO:0050896 response to stimulus	-2.8671	8.40069	5.12712	30337	135	107	4	3.73832	1.83389	4314|4318|8877|10105	MMP3|MMP9|SPHK1|PPIF	-1.21585	0	5	0	0	-9.87168	34.576
1	-2.47576	GO:0062197	M1	1	0	GO Biological Processes	19	cellular response to chemical stress	19_GO:0050896 response to stimulus	-2.47576	5.00925	4.03141	30337	283	107	5	4.6729	2.04037	4314|4318|5743|8877|10105	MMP3|MMP9|PTGS2|SPHK1|PPIF	-0.901359	0	5	0	0	-9.87168	34.576
1	-2.06985	GO:0034599	M1	1	0	GO Biological Processes	19	cellular response to oxidative stress	19_GO:0050896 response to stimulus	-2.06985	5.01811	3.60716	30337	226	107	4	3.73832	1.83389	4314|4318|8877|10105	MMP3|MMP9|SPHK1|PPIF	-0.575607	0	5	0	0	-9.87168	34.576
1	-9.48442	GO:0030335	M1	1	0	GO Biological Processes	19	positive regulation of cell migration	19_GO:0040011 locomotion	-9.48442	7.62416	9.70859	30337	595	107	16	14.9533	3.44751	2159|3162|3488|3553|3576|4318|4653|5054|5228|5354|5743|6356|7049|7060|7474|8877	F10|HMOX1|IGFBP5|IL1B|CXCL8|MMP9|MYOC|SERPINE1|PGF|PLP1|PTGS2|CCL11|TGFBR3|THBS4|WNT5A|SPHK1	-6.56905	0	6	1	1	-9.48442	15.2432
1	-9.19569	GO:2000147	M1	1	0	GO Biological Processes	19	positive regulation of cell motility	19_GO:0040011 locomotion	-9.19569	7.2815	9.42494	30337	623	107	16	14.9533	3.44751	2159|3162|3488|3553|3576|4318|4653|5054|5228|5354|5743|6356|7049|7060|7474|8877	F10|HMOX1|IGFBP5|IL1B|CXCL8|MMP9|MYOC|SERPINE1|PGF|PLP1|PTGS2|CCL11|TGFBR3|THBS4|WNT5A|SPHK1	-6.35411	0	6	0	0	-9.48442	15.2432
1	-9.05681	GO:0040017	M1	1	0	GO Biological Processes	19	positive regulation of locomotion	19_GO:0040011 locomotion	-9.05681	7.12147	9.28964	30337	637	107	16	14.9533	3.44751	2159|3162|3488|3553|3576|4318|4653|5054|5228|5354|5743|6356|7049|7060|7474|8877	F10|HMOX1|IGFBP5|IL1B|CXCL8|MMP9|MYOC|SERPINE1|PGF|PLP1|PTGS2|CCL11|TGFBR3|THBS4|WNT5A|SPHK1	-6.25415	0	6	0	0	-9.48442	15.2432
1	-8.95131	GO:0001944	M1	1	0	GO Biological Processes	19	vasculature development	19_GO:0032502 developmental process	-8.95131	7.67663	9.43582	30337	554	107	15	14.0187	3.35632	347|1311|2263|3162|3576|4915|5054|5228|5743|7049|7481|8877|10855|51330|79987	APOD|COMP|FGFR2|HMOX1|CXCL8|NTRK2|SERPINE1|PGF|PTGS2|TGFBR3|WNT11|SPHK1|HPSE|TNFRSF12A|SVEP1	-6.16089	0	6	0	0	-9.48442	15.2432
1	-8.57894	GO:0035239	M1	1	0	GO Biological Processes	19	tube morphogenesis	19_GO:0032502 developmental process	-8.57894	6.59357	8.82938	30337	688	107	16	14.9533	3.44751	347|1311|2263|3162|3576|4915|5054|5228|5743|6356|6422|7049|7474|7481|10855|51330	APOD|COMP|FGFR2|HMOX1|CXCL8|NTRK2|SERPINE1|PGF|PTGS2|CCL11|SFRP1|TGFBR3|WNT5A|WNT11|HPSE|TNFRSF12A	-5.85547	0	6	0	0	-9.48442	15.2432
1	-8.29102	GO:0048514	M1	1	0	GO Biological Processes	19	blood vessel morphogenesis	19_GO:0032502 developmental process	-8.29102	8.43433	9.3132	30337	437	107	13	12.1495	3.15835	347|1311|2263|3162|3576|4915|5054|5228|5743|7049|7481|10855|51330	APOD|COMP|FGFR2|HMOX1|CXCL8|NTRK2|SERPINE1|PGF|PTGS2|TGFBR3|WNT11|HPSE|TNFRSF12A	-5.62554	0	6	0	0	-9.48442	15.2432
1	-8.21092	GO:0001568	M1	1	0	GO Biological Processes	19	blood vessel development	19_GO:0032502 developmental process	-8.21092	7.44714	8.93399	30337	533	107	14	13.0841	3.26009	347|1311|2263|3162|3576|4915|5054|5228|5743|7049|7481|8877|10855|51330	APOD|COMP|FGFR2|HMOX1|CXCL8|NTRK2|SERPINE1|PGF|PTGS2|TGFBR3|WNT11|SPHK1|HPSE|TNFRSF12A	-5.56317	0	6	0	0	-9.48442	15.2432
1	-6.44151	GO:0045766	M1	1	0	GO Biological Processes	19	positive regulation of angiogenesis	19_GO:0032502 developmental process	-6.44151	12.0648	9.05397	30337	188	107	8	7.47664	2.54265	3162|3553|3576|5054|5228|6356|7474|8877	HMOX1|IL1B|CXCL8|SERPINE1|PGF|CCL11|WNT5A|SPHK1	-4.00327	0	6	0	0	-9.48442	15.2432
1	-6.38925	GO:1904018	M1	1	0	GO Biological Processes	19	positive regulation of vasculature development	19_GO:0032502 developmental process	-6.38925	11.8753	8.97007	30337	191	107	8	7.47664	2.54265	3162|3553|3576|5054|5228|6356|7474|8877	HMOX1|IL1B|CXCL8|SERPINE1|PGF|CCL11|WNT5A|SPHK1	-3.97702	0	6	0	0	-9.48442	15.2432
1	-6.24103	GO:0045765	M1	1	0	GO Biological Processes	19	regulation of angiogenesis	19_GO:0032502 developmental process	-6.24103	7.94183	7.84954	30337	357	107	10	9.34579	2.81391	3162|3553|3576|5054|5228|6356|6422|7060|7474|8877	HMOX1|IL1B|CXCL8|SERPINE1|PGF|CCL11|SFRP1|THBS4|WNT5A|SPHK1	-3.85335	0	6	0	0	-9.48442	15.2432
1	-6.14293	GO:1901342	M1	1	0	GO Biological Processes	19	regulation of vasculature development	19_GO:0032502 developmental process	-6.14293	7.74654	7.72544	30337	366	107	10	9.34579	2.81391	3162|3553|3576|5054|5228|6356|6422|7060|7474|8877	HMOX1|IL1B|CXCL8|SERPINE1|PGF|CCL11|SFRP1|THBS4|WNT5A|SPHK1	-3.75999	0	6	0	0	-9.48442	15.2432
1	-5.92606	GO:0050679	M1	1	0	GO Biological Processes	19	positive regulation of epithelial cell proliferation	19_GO:0048518 positive regulation of biological process	-5.92606	10.3099	8.24526	30337	220	107	8	7.47664	2.54265	2263|3162|5228|6356|6422|7060|7474|116039	FGFR2|HMOX1|PGF|CCL11|SFRP1|THBS4|WNT5A|OSR2	-3.56611	0	6	0	0	-9.48442	15.2432
1	-5.42313	GO:0001525	M1	1	0	GO Biological Processes	19	angiogenesis	19_GO:0032502 developmental process	-5.42313	7.41776	7.12205	30337	344	107	9	8.41121	2.68323	347|2263|3162|3576|5054|5228|5743|10855|51330	APOD|FGFR2|HMOX1|CXCL8|SERPINE1|PGF|PTGS2|HPSE|TNFRSF12A	-3.18361	0	6	0	0	-9.48442	15.2432
1	-4.82985	GO:0050678	M1	1	0	GO Biological Processes	19	regulation of epithelial cell proliferation	19_GO:0050789 regulation of biological process	-4.82985	6.25419	6.35685	30337	408	107	9	8.41121	2.68323	2263|3162|5228|6356|6422|7049|7060|7474|116039	FGFR2|HMOX1|PGF|CCL11|SFRP1|TGFBR3|THBS4|WNT5A|OSR2	-2.7408	0	6	0	0	-9.48442	15.2432
1	-4.72025	GO:0002685	M1	1	0	GO Biological Processes	19	regulation of leukocyte migration	19_GO:0040011 locomotion	-4.72025	8.55458	6.87206	30337	232	107	7	6.54206	2.39042	347|3162|3576|5054|5228|7060|7474	APOD|HMOX1|CXCL8|SERPINE1|PGF|THBS4|WNT5A	-2.66573	0	6	0	0	-9.48442	15.2432
1	-4.69521	GO:0002690	M1	1	0	GO Biological Processes	19	positive regulation of leukocyte chemotaxis	19_GO:0040011 locomotion	-4.69521	15.2432	8.18429	30337	93	107	5	4.6729	2.04037	3576|5054|5228|7060|7474	CXCL8|SERPINE1|PGF|THBS4|WNT5A	-2.65168	0	6	0	0	-9.48442	15.2432
1	-4.34383	GO:0001938	M1	1	0	GO Biological Processes	19	positive regulation of endothelial cell proliferation	19_GO:0048518 positive regulation of biological process	-4.34383	12.8874	7.43085	30337	110	107	5	4.6729	2.04037	3162|5228|6356|7060|7474	HMOX1|PGF|CCL11|THBS4|WNT5A	-2.35694	0	6	0	0	-9.48442	15.2432
1	-4.11273	GO:0002688	M1	1	0	GO Biological Processes	19	regulation of leukocyte chemotaxis	19_GO:0040011 locomotion	-4.11273	11.5253	6.95884	30337	123	107	5	4.6729	2.04037	3576|5054|5228|7060|7474	CXCL8|SERPINE1|PGF|THBS4|WNT5A	-2.16568	0	6	0	0	-9.48442	15.2432
1	-3.81897	GO:0050921	M1	1	0	GO Biological Processes	19	positive regulation of chemotaxis	19_GO:0040011 locomotion	-3.81897	9.98322	6.38352	30337	142	107	5	4.6729	2.04037	3576|5054|5228|7060|7474	CXCL8|SERPINE1|PGF|THBS4|WNT5A	-1.93614	0	6	0	0	-9.48442	15.2432
1	-3.70796	GO:0002687	M1	1	0	GO Biological Processes	19	positive regulation of leukocyte migration	19_GO:0040011 locomotion	-3.70796	9.45078	6.17283	30337	150	107	5	4.6729	2.04037	3576|5054|5228|7060|7474	CXCL8|SERPINE1|PGF|THBS4|WNT5A	-1.85151	0	6	0	0	-9.48442	15.2432
1	-3.3877	GO:0051781	M1	1	0	GO Biological Processes	19	positive regulation of cell division	19_GO:0048518 positive regulation of biological process	-3.3877	11.5724	6.23669	30337	98	107	4	3.73832	1.83389	2263|3553|5228|7060	FGFR2|IL1B|PGF|THBS4	-1.60256	0	6	0	0	-9.48442	15.2432
1	-3.34337	GO:0001936	M1	1	0	GO Biological Processes	19	regulation of endothelial cell proliferation	19_GO:0050789 regulation of biological process	-3.34337	7.87565	5.50437	30337	180	107	5	4.6729	2.04037	3162|5228|6356|7060|7474	HMOX1|PGF|CCL11|THBS4|WNT5A	-1.57529	0	6	0	0	-9.48442	15.2432
1	-3.24711	GO:0051302	M1	1	0	GO Biological Processes	19	regulation of cell division	19_GO:0050789 regulation of biological process	-3.24711	7.50062	5.33345	30337	189	107	5	4.6729	2.04037	2263|3553|5228|7060|10628	FGFR2|IL1B|PGF|THBS4|TXNIP	-1.50245	0	6	0	0	-9.48442	15.2432
1	-3.03209	GO:0050920	M1	1	0	GO Biological Processes	19	regulation of chemotaxis	19_GO:0040011 locomotion	-3.03209	6.71856	4.95917	30337	211	107	5	4.6729	2.04037	3576|5054|5228|7060|7474	CXCL8|SERPINE1|PGF|THBS4|WNT5A	-1.3405	0	6	0	0	-9.48442	15.2432
1	-9.36624	GO:0050727	M1	1	0	GO Biological Processes	19	regulation of inflammatory response	19_GO:0050896 response to stimulus	-9.36624	9.16704	10.1835	30337	433	107	14	13.0841	3.26009	2167|3553|4314|4318|5054|5320|5743|6279|6280|6283|7474|8870|8877|9370	FABP4|IL1B|MMP3|MMP9|SERPINE1|PLA2G2A|PTGS2|S100A8|S100A9|S100A12|WNT5A|IER3|SPHK1|ADIPOQ	-6.48192	0	7	1	1	-9.36624	85.057
1	-8.25998	GO:0050729	M1	1	0	GO Biological Processes	19	positive regulation of inflammatory response	19_GO:0048518 positive regulation of biological process	-8.25998	16.0485	11.3187	30337	159	107	9	8.41121	2.68323	2167|3553|5054|5320|5743|6279|6280|6283|7474	FABP4|IL1B|SERPINE1|PLA2G2A|PTGS2|S100A8|S100A9|S100A12|WNT5A	-5.60345	0	7	0	0	-9.36624	85.057
1	-6.27402	GO:0051092	M1	1	0	GO Biological Processes	19	positive regulation of NF-kappaB transcription factor activity	19_GO:0008152 metabolic process	-6.27402	14.7012	9.49205	30337	135	107	7	6.54206	2.39042	1191|3553|6279|6280|6283|7474|8877	CLU|IL1B|S100A8|S100A9|S100A12|WNT5A|SPHK1	-3.88154	0	7	0	0	-9.36624	85.057
1	-6.05683	GO:0032103	M1	1	0	GO Biological Processes	19	positive regulation of response to external stimulus	19_GO:0048518 positive regulation of biological process	-6.05683	5.94804	7.10772	30337	572	107	12	11.215	3.05054	2167|3553|3576|5054|5228|5320|5743|6279|6280|6283|7060|7474	FABP4|IL1B|CXCL8|SERPINE1|PGF|PLA2G2A|PTGS2|S100A8|S100A9|S100A12|THBS4|WNT5A	-3.68324	0	7	0	0	-9.36624	85.057
1	-5.16145	GO:0070486	M1	1	0	GO Biological Processes	19	leukocyte aggregation	19_GO:0009987 cellular process	-5.16145	77.3246	15.0628	30337	11	107	3	2.80374	1.59589	3553|6279|6280	IL1B|S100A8|S100A9	-2.99371	0	7	0	0	-9.36624	85.057
1	-5.05398	GO:0014002	M1	1	0	GO Biological Processes	19	astrocyte development	19_GO:0032502 developmental process	-5.05398	30.6512	10.7368	30337	37	107	4	3.73832	1.83389	3553|5354|6279|6280	IL1B|PLP1|S100A8|S100A9	-2.91677	0	7	0	0	-9.36624	85.057
1	-5.03763	GO:0002544	M1	1	0	GO Biological Processes	19	chronic inflammatory response	19_GO:0050896 response to stimulus	-5.03763	70.8808	14.4046	30337	12	107	3	2.80374	1.59589	6279|6280|6356	S100A8|S100A9|CCL11	-2.90309	0	7	0	0	-9.36624	85.057
1	-4.90748	GO:0051091	M1	1	0	GO Biological Processes	19	positive regulation of DNA-binding transcription factor activity	19_GO:0008152 metabolic process	-4.90748	9.14591	7.16464	30337	217	107	7	6.54206	2.39042	1191|3553|6279|6280|6283|7474|8877	CLU|IL1B|S100A8|S100A9|S100A12|WNT5A|SPHK1	-2.78864	0	7	0	0	-9.36624	85.057
1	-4.78154	GO:0042742	M1	1	0	GO Biological Processes	19	defense response to bacterium	19_GO:0044419 biological process involved in interspecies interaction between organisms	-4.78154	7.20059	6.58144	30337	315	107	8	7.47664	2.54265	3553|5054|5266|5320|6279|6280|6283|6372	IL1B|SERPINE1|PI3|PLA2G2A|S100A8|S100A9|S100A12|CXCL6	-2.70666	0	7	0	0	-9.36624	85.057
1	-4.60329	GO:0031349	M1	1	0	GO Biological Processes	19	positive regulation of defense response	19_GO:0048518 positive regulation of biological process	-4.60329	5.85255	6.07186	30337	436	107	9	8.41121	2.68323	2167|3553|5054|5320|5743|6279|6280|6283|7474	FABP4|IL1B|SERPINE1|PLA2G2A|PTGS2|S100A8|S100A9|S100A12|WNT5A	-2.58494	0	7	0	0	-9.36624	85.057
1	-4.42576	GO:0045927	M1	1	0	GO Biological Processes	19	positive regulation of growth	19_GO:0040007 growth	-4.42576	7.69249	6.42271	30337	258	107	7	6.54206	2.39042	32|2263|6279|6280|6422|7049|8877	ACACB|FGFR2|S100A8|S100A9|SFRP1|TGFBR3|SPHK1	-2.43122	0	7	0	0	-9.36624	85.057
1	-4.05017	GO:0048708	M1	1	0	GO Biological Processes	19	astrocyte differentiation	19_GO:0032502 developmental process	-4.05017	17.1832	7.83025	30337	66	107	4	3.73832	1.83389	3553|5354|6279|6280	IL1B|PLP1|S100A8|S100A9	-2.12175	0	7	0	0	-9.36624	85.057
1	-3.82748	GO:0098771	M1	1	0	GO Biological Processes	19	inorganic ion homeostasis	19_GO:0042592 homeostatic process	-3.82748	5.26261	5.30258	30337	431	107	8	7.47664	2.54265	287|3162|6279|6280|6356|7474|51458|66002	ANK2|HMOX1|S100A8|S100A9|CCL11|WNT5A|RHCG|CYP4F12	-1.94315	0	7	0	0	-9.36624	85.057
1	-3.80472	GO:2001235	M1	1	0	GO Biological Processes	19	positive regulation of apoptotic signaling pathway	19_GO:0048518 positive regulation of biological process	-3.80472	9.9134	6.35628	30337	143	107	5	4.6729	2.04037	6279|6280|6422|7474|51330	S100A8|S100A9|SFRP1|WNT5A|TNFRSF12A	-1.92634	0	7	0	0	-9.36624	85.057
1	-3.49392	GO:0051090	M1	1	0	GO Biological Processes	19	regulation of DNA-binding transcription factor activity	19_GO:0008152 metabolic process	-3.49392	5.43743	5.07426	30337	365	107	7	6.54206	2.39042	1191|3553|6279|6280|6283|7474|8877	CLU|IL1B|S100A8|S100A9|S100A12|WNT5A|SPHK1	-1.6795	0	7	0	0	-9.36624	85.057
1	-3.44518	GO:0051235	M1	1	0	GO Biological Processes	19	maintenance of location	19_GO:0051179 localization	-3.44518	8.29016	5.68759	30337	171	107	5	4.6729	2.04037	2934|3553|6279|6280|63924	GSN|IL1B|S100A8|S100A9|CIDEC	-1.64253	0	7	0	0	-9.36624	85.057
1	-3.38274	GO:0055080	M1	1	0	GO Biological Processes	19	monoatomic cation homeostasis	19_GO:0042592 homeostatic process	-3.38274	4.5183	4.72905	30337	502	107	8	7.47664	2.54265	287|3162|6279|6280|6356|7474|51458|66002	ANK2|HMOX1|S100A8|S100A9|CCL11|WNT5A|RHCG|CYP4F12	-1.60186	0	7	0	0	-9.36624	85.057
1	-3.32627	GO:0050801	M1	1	0	GO Biological Processes	19	monoatomic ion homeostasis	19_GO:0042592 homeostatic process	-3.32627	4.43005	4.65691	30337	512	107	8	7.47664	2.54265	287|3162|6279|6280|6356|7474|51458|66002	ANK2|HMOX1|S100A8|S100A9|CCL11|WNT5A|RHCG|CYP4F12	-1.56274	0	7	0	0	-9.36624	85.057
1	-3.28993	GO:0010631	M1	1	0	GO Biological Processes	19	epithelial cell migration	19_GO:0032501 multicellular organismal process	-3.28993	10.9047	6.01965	30337	104	107	4	3.73832	1.83389	3849|6280|6283|7474	KRT2|S100A9|S100A12|WNT5A	-1.53581	0	7	0	0	-9.36624	85.057
1	-3.24332	GO:0090132	M1	1	0	GO Biological Processes	19	epithelium migration	19_GO:0032501 multicellular organismal process	-3.24332	10.599	5.91767	30337	107	107	4	3.73832	1.83389	3849|6280|6283|7474	KRT2|S100A9|S100A12|WNT5A	-1.49974	0	7	0	0	-9.36624	85.057
1	-3.15424	GO:0090130	M1	1	0	GO Biological Processes	19	tissue migration	19_GO:0032501 multicellular organismal process	-3.15424	10.0362	5.72535	30337	113	107	4	3.73832	1.83389	3849|6280|6283|7474	KRT2|S100A9|S100A12|WNT5A	-1.43283	0	7	0	0	-9.36624	85.057
1	-3.14604	GO:0001667	M1	1	0	GO Biological Processes	19	ameboidal-type cell migration	19_GO:0009987 cellular process	-3.14604	7.1237	5.15627	30337	199	107	5	4.6729	2.04037	3849|6280|6283|7474|7481	KRT2|S100A9|S100A12|WNT5A|WNT11	-1.42668	0	7	0	0	-9.36624	85.057
1	-3.0802	GO:0050832	M1	1	0	GO Biological Processes	19	defense response to fungus	19_GO:0044419 biological process involved in interspecies interaction between organisms	-3.0802	16.3571	6.59401	30337	52	107	3	2.80374	1.59589	6279|6280|6283	S100A8|S100A9|S100A12	-1.37693	0	7	0	0	-9.36624	85.057
1	-3.04353	GO:0006873	M1	1	0	GO Biological Processes	19	intracellular monoatomic ion homeostasis	19_GO:0042592 homeostatic process	-3.04353	4.56244	4.4524	30337	435	107	7	6.54206	2.39042	287|3162|6279|6280|6356|7474|51458	ANK2|HMOX1|S100A8|S100A9|CCL11|WNT5A|RHCG	-1.34808	0	7	0	0	-9.36624	85.057
1	-2.97063	GO:0055082	M1	1	0	GO Biological Processes	19	intracellular chemical homeostasis	19_GO:0042592 homeostatic process	-2.97063	3.90394	4.20475	30337	581	107	8	7.47664	2.54265	32|287|3162|6279|6280|6356|7474|51458	ACACB|ANK2|HMOX1|S100A8|S100A9|CCL11|WNT5A|RHCG	-1.29229	0	7	0	0	-9.36624	85.057
1	-2.96387	GO:0007159	M1	1	0	GO Biological Processes	19	leukocyte cell-cell adhesion	19_GO:0009987 cellular process	-2.96387	14.9223	6.25924	30337	57	107	3	2.80374	1.59589	3553|6279|6280	IL1B|S100A8|S100A9	-1.29016	0	7	0	0	-9.36624	85.057
1	-2.83788	GO:0009620	M1	1	0	GO Biological Processes	19	response to fungus	19_GO:0044419 biological process involved in interspecies interaction between organisms	-2.83788	13.5011	5.9093	30337	63	107	3	2.80374	1.59589	6279|6280|6283	S100A8|S100A9|S100A12	-1.19359	0	7	0	0	-9.36624	85.057
1	-2.8206	GO:0045087	M1	1	0	GO Biological Processes	19	innate immune response	19_GO:0044419 biological process involved in interspecies interaction between organisms	-2.8206	3.3531	3.91125	30337	761	107	9	8.41121	2.68323	1191|1675|2934|4314|5266|6279|6280|6283|7474	CLU|CFD|GSN|MMP3|PI3|S100A8|S100A9|S100A12|WNT5A	-1.17888	0	7	0	0	-9.36624	85.057
1	-2.57858	GO:0030307	M1	1	0	GO Biological Processes	19	positive regulation of cell growth	19_GO:0040007 growth	-2.57858	7.00058	4.55595	30337	162	107	4	3.73832	1.83389	6279|6280|6422|8877	S100A8|S100A9|SFRP1|SPHK1	-0.984669	0	7	0	0	-9.36624	85.057
1	-2.50242	GO:0019725	M1	1	0	GO Biological Processes	19	cellular homeostasis	19_GO:0042592 homeostatic process	-2.50242	3.28247	3.61088	30337	691	107	8	7.47664	2.54265	32|287|3162|6279|6280|6356|7474|51458	ACACB|ANK2|HMOX1|S100A8|S100A9|CCL11|WNT5A|RHCG	-0.921365	0	7	0	0	-9.36624	85.057
1	-2.39086	GO:0030003	M1	1	0	GO Biological Processes	19	intracellular monoatomic cation homeostasis	19_GO:0042592 homeostatic process	-2.39086	3.99329	3.7016	30337	426	107	6	5.60748	2.22413	287|3162|6279|6280|6356|7474	ANK2|HMOX1|S100A8|S100A9|CCL11|WNT5A	-0.830889	0	7	0	0	-9.36624	85.057
1	-2.26897	GO:0051651	M1	1	0	GO Biological Processes	19	maintenance of location in cell	19_GO:0051179 localization	-2.26897	8.5057	4.47274	30337	100	107	3	2.80374	1.59589	2934|6279|6280	GSN|S100A8|S100A9	-0.741131	0	7	0	0	-9.36624	85.057
1	-2.15865	GO:0045862	M1	1	0	GO Biological Processes	19	positive regulation of proteolysis	19_GO:0048518 positive regulation of biological process	-2.15865	4.20658	3.52167	30337	337	107	5	4.6729	2.04037	1191|2934|3553|6279|6280	CLU|GSN|IL1B|S100A8|S100A9	-0.651815	0	7	0	0	-9.36624	85.057
1	-2.12252	GO:0043280	M1	1	0	GO Biological Processes	19	positive regulation of cysteine-type endopeptidase activity involved in apoptotic process	19_GO:0048518 positive regulation of biological process	-2.12252	7.52717	4.13561	30337	113	107	3	2.80374	1.59589	2934|6279|6280	GSN|S100A8|S100A9	-0.619652	0	7	0	0	-9.36624	85.057
1	-9.30723	GO:0001503	M1	1	0	GO Biological Processes	19	ossification	19_GO:0032501 multicellular organismal process	-9.30723	11.7726	10.9475	30337	289	107	12	11.215	3.05054	1311|2261|2263|3488|4256|4322|4653|5743|6422|6696|7481|91851	COMP|FGFR3|FGFR2|IGFBP5|MGP|MMP13|MYOC|PTGS2|SFRP1|SPP1|WNT11|CHRDL1	-6.43762	0	8	1	1	-9.30723	40.5033
1	-8.54099	GO:0001501	M1	1	0	GO Biological Processes	19	skeletal system development	19_GO:0032502 developmental process	-8.54099	7.90703	9.28393	30337	502	107	14	13.0841	3.26009	1300|1311|2261|2263|4256|4318|4322|4653|5549|5950|6422|7474|7481|116039	COL10A1|COMP|FGFR3|FGFR2|MGP|MMP9|MMP13|MYOC|PRELP|RBP4|SFRP1|WNT5A|WNT11|OSR2	-5.82774	0	8	0	0	-9.30723	40.5033
1	-7.101	GO:0030282	M1	1	0	GO Biological Processes	19	bone mineralization	19_GO:0032502 developmental process	-7.101	27.8875	12.506	30337	61	107	6	5.60748	2.22413	1311|2261|2263|4322|5743|7481	COMP|FGFR3|FGFR2|MMP13|PTGS2|WNT11	-4.58678	0	8	0	0	-9.30723	40.5033
1	-7.02051	GO:0031214	M1	1	0	GO Biological Processes	19	biomineral tissue development	19_GO:0032502 developmental process	-7.02051	18.9016	10.9321	30337	105	107	7	6.54206	2.39042	1311|2261|2263|4322|5743|6696|7481	COMP|FGFR3|FGFR2|MMP13|PTGS2|SPP1|WNT11	-4.51263	0	8	0	0	-9.30723	40.5033
1	-6.41742	GO:0040007	M1	1	0	GO Biological Processes	19	growth	19_GO:0040007 growth	-6.41742	7.2361	7.75754	30337	431	107	11	10.2804	2.936	347|1311|2261|2263|4322|6356|6422|6586|7049|7474|7481	APOD|COMP|FGFR3|FGFR2|MMP13|CCL11|SFRP1|SLIT3|TGFBR3|WNT5A|WNT11	-3.99498	0	8	0	0	-9.30723	40.5033
1	-6.41742	GO:0048589	M1	1	0	GO Biological Processes	19	developmental growth	19_GO:0040007 growth	-6.41742	7.2361	7.75754	30337	431	107	11	10.2804	2.936	347|1311|2261|2263|4322|6356|6422|6586|7049|7474|7481	APOD|COMP|FGFR3|FGFR2|MMP13|CCL11|SFRP1|SLIT3|TGFBR3|WNT5A|WNT11	-3.99498	0	8	0	0	-9.30723	40.5033
1	-5.55199	GO:0003416	M1	1	0	GO Biological Processes	19	endochondral bone growth	19_GO:0040007 growth	-5.55199	40.5033	12.4417	30337	28	107	4	3.73832	1.83389	1311|2261|2263|4322	COMP|FGFR3|FGFR2|MMP13	-3.29163	0	8	0	0	-9.30723	40.5033
1	-5.36893	GO:0098868	M1	1	0	GO Biological Processes	19	bone growth	19_GO:0040007 growth	-5.36893	36.5837	11.7929	30337	31	107	4	3.73832	1.83389	1311|2261|2263|4322	COMP|FGFR3|FGFR2|MMP13	-3.14278	0	8	0	0	-9.30723	40.5033
1	-4.7566	GO:0048705	M1	1	0	GO Biological Processes	19	skeletal system morphogenesis	19_GO:0032502 developmental process	-4.7566	8.66665	6.92843	30337	229	107	7	6.54206	2.39042	1311|2261|2263|4256|4322|6422|116039	COMP|FGFR3|FGFR2|MGP|MMP13|SFRP1|OSR2	-2.68403	0	8	0	0	-9.30723	40.5033
1	-4.54273	GO:0060349	M1	1	0	GO Biological Processes	19	bone morphogenesis	19_GO:0032502 developmental process	-4.54273	14.1762	7.85185	30337	100	107	5	4.6729	2.04037	1311|2261|2263|4322|116039	COMP|FGFR3|FGFR2|MMP13|OSR2	-2.53247	0	8	0	0	-9.30723	40.5033
1	-4.43712	GO:0051216	M1	1	0	GO Biological Processes	19	cartilage development	19_GO:0032502 developmental process	-4.43712	9.77667	6.90747	30337	174	107	6	5.60748	2.22413	1311|2261|4256|4322|7474|116039	COMP|FGFR3|MGP|MMP13|WNT5A|OSR2	-2.44064	0	8	0	0	-9.30723	40.5033
1	-4.40137	GO:0035265	M1	1	0	GO Biological Processes	19	organ growth	19_GO:0040007 growth	-4.40137	13.2488	7.55121	30337	107	107	5	4.6729	2.04037	1311|2261|2263|4322|7049	COMP|FGFR3|FGFR2|MMP13|TGFBR3	-2.40876	0	8	0	0	-9.30723	40.5033
1	-4.13753	GO:0060348	M1	1	0	GO Biological Processes	19	bone development	19_GO:0032502 developmental process	-4.13753	8.63523	6.3964	30337	197	107	6	5.60748	2.22413	1311|2261|2263|4322|4653|116039	COMP|FGFR3|FGFR2|MMP13|MYOC|OSR2	-2.18701	0	8	0	0	-9.30723	40.5033
1	-4.09606	GO:0030278	M1	1	0	GO Biological Processes	19	regulation of ossification	19_GO:0032501 multicellular organismal process	-4.09606	11.4324	6.92548	30337	124	107	5	4.6729	2.04037	1311|4256|6422|7474|116039	COMP|MGP|SFRP1|WNT5A|OSR2	-2.15588	0	8	0	0	-9.30723	40.5033
1	-3.74945	GO:0061448	M1	1	0	GO Biological Processes	19	connective tissue development	19_GO:0032502 developmental process	-3.74945	7.3325	5.76039	30337	232	107	6	5.60748	2.22413	1311|2261|4256|4322|7474|116039	COMP|FGFR3|MGP|MMP13|WNT5A|OSR2	-1.88397	0	8	0	0	-9.30723	40.5033
1	-2.89919	GO:0060350	M1	1	0	GO Biological Processes	19	endochondral bone morphogenesis	19_GO:0032502 developmental process	-2.89919	14.1762	6.07799	30337	60	107	3	2.80374	1.59589	1311|2261|4322	COMP|FGFR3|MMP13	-1.23821	0	8	0	0	-9.30723	40.5033
1	-2.51058	GO:0030500	M1	1	0	GO Biological Processes	19	regulation of bone mineralization	19_GO:0032502 developmental process	-2.51058	10.3728	5.05627	30337	82	107	3	2.80374	1.59589	1311|4256|116039	COMP|MGP|OSR2	-0.928033	0	8	0	0	-9.30723	40.5033
1	-2.48101	GO:0002062	M1	1	0	GO Biological Processes	19	chondrocyte differentiation	19_GO:0032502 developmental process	-2.48101	10.1258	4.98287	30337	84	107	3	2.80374	1.59589	1311|2261|116039	COMP|FGFR3|OSR2	-0.904399	0	8	0	0	-9.30723	40.5033
1	-2.36439	GO:0048736	M1	1	0	GO Biological Processes	19	appendage development	19_GO:0032502 developmental process	-2.36439	6.09728	4.14854	30337	186	107	4	3.73832	1.83389	1311|2263|7474|116039	COMP|FGFR2|WNT5A|OSR2	-0.817692	0	8	0	0	-9.30723	40.5033
1	-2.36439	GO:0060173	M1	1	0	GO Biological Processes	19	limb development	19_GO:0032502 developmental process	-2.36439	6.09728	4.14854	30337	186	107	4	3.73832	1.83389	1311|2263|7474|116039	COMP|FGFR2|WNT5A|OSR2	-0.817692	0	8	0	0	-9.30723	40.5033
1	-2.23338	GO:0070167	M1	1	0	GO Biological Processes	19	regulation of biomineral tissue development	19_GO:0032502 developmental process	-2.23338	8.25796	4.38973	30337	103	107	3	2.80374	1.59589	1311|4256|116039	COMP|MGP|OSR2	-0.713375	0	8	0	0	-9.30723	40.5033
1	-8.58381	GO:0008285	M1	1	0	GO Biological Processes	19	negative regulation of cell population proliferation	19_GO:0048519 negative regulation of biological process	-8.58381	6.09342	8.63576	30337	791	107	17	15.8879	3.53403	347|2263|2919|3162|3488|3553|3576|5320|5743|5950|6422|6586|7049|7474|7481|9370|11009	APOD|FGFR2|CXCL1|HMOX1|IGFBP5|IL1B|CXCL8|PLA2G2A|PTGS2|RBP4|SFRP1|SLIT3|TGFBR3|WNT5A|WNT11|ADIPOQ|IL24	-5.85547	0	9	1	1	-8.58381	16.3571
1	-5.71764	GO:0032642	M1	1	0	GO Biological Processes	19	regulation of chemokine production	19_GO:0032501 multicellular organismal process	-5.71764	16.3571	9.33335	30337	104	107	6	5.60748	2.22413	347|3162|3553|6372|7474|9370	APOD|HMOX1|IL1B|CXCL6|WNT5A|ADIPOQ	-3.3921	0	9	0	0	-8.58381	16.3571
1	-5.6529	GO:0040013	M1	1	0	GO Biological Processes	19	negative regulation of locomotion	19_GO:0040011 locomotion	-5.6529	6.83189	7.11688	30337	415	107	10	9.34579	2.81391	347|3162|3488|5054|6422|7049|7474|7481|9370|11009	APOD|HMOX1|IGFBP5|SERPINE1|SFRP1|TGFBR3|WNT5A|WNT11|ADIPOQ|IL24	-3.34757	0	9	0	0	-8.58381	16.3571
1	-5.05701	GO:0030336	M1	1	0	GO Biological Processes	19	negative regulation of cell migration	19_GO:0040011 locomotion	-5.05701	6.67987	6.64641	30337	382	107	9	8.41121	2.68323	347|3162|3488|5054|6422|7049|7481|9370|11009	APOD|HMOX1|IGFBP5|SERPINE1|SFRP1|TGFBR3|WNT11|ADIPOQ|IL24	-2.91677	0	9	0	0	-8.58381	16.3571
1	-4.92385	GO:2000146	M1	1	0	GO Biological Processes	19	negative regulation of cell motility	19_GO:0040011 locomotion	-4.92385	6.42748	6.47619	30337	397	107	9	8.41121	2.68323	347|3162|3488|5054|6422|7049|7481|9370|11009	APOD|HMOX1|IGFBP5|SERPINE1|SFRP1|TGFBR3|WNT11|ADIPOQ|IL24	-2.79984	0	9	0	0	-8.58381	16.3571
1	-3.95032	GO:0048662	M1	1	0	GO Biological Processes	19	negative regulation of smooth muscle cell proliferation	19_GO:0048519 negative regulation of biological process	-3.95032	16.2013	7.57527	30337	70	107	4	3.73832	1.83389	347|3162|3488|9370	APOD|HMOX1|IGFBP5|ADIPOQ	-2.04293	0	9	0	0	-8.58381	16.3571
1	-3.0702	GO:0006006	M1	1	0	GO Biological Processes	19	glucose metabolic process	19_GO:0008152 metabolic process	-3.0702	9.5302	5.54692	30337	119	107	4	3.73832	1.83389	347|4886|5950|9370	APOD|NPY1R|RBP4|ADIPOQ	-1.3689	0	9	0	0	-8.58381	16.3571
1	-2.60786	GO:0019318	M1	1	0	GO Biological Processes	19	hexose metabolic process	19_GO:0008152 metabolic process	-2.60786	7.13266	4.61269	30337	159	107	4	3.73832	1.83389	347|4886|5950|9370	APOD|NPY1R|RBP4|ADIPOQ	-1.00777	0	9	0	0	-8.58381	16.3571
1	-2.40631	GO:0005996	M1	1	0	GO Biological Processes	19	monosaccharide metabolic process	19_GO:0008152 metabolic process	-2.40631	6.26571	4.22728	30337	181	107	4	3.73832	1.83389	347|4886|5950|9370	APOD|NPY1R|RBP4|ADIPOQ	-0.842772	0	9	0	0	-8.58381	16.3571
1	-8.01923	GO:0043065	M1	1	0	GO Biological Processes	19	positive regulation of apoptotic process	19_GO:0048518 positive regulation of biological process	-8.01923	7.19081	8.73314	30337	552	107	14	13.0841	3.26009	1191|2934|3162|4318|5743|6279|6280|6422|7262|7474|7481|9370|10628|51330	CLU|GSN|HMOX1|MMP9|PTGS2|S100A8|S100A9|SFRP1|PHLDA2|WNT5A|WNT11|ADIPOQ|TXNIP|TNFRSF12A	-5.4049	0	10	1	1	-8.01923	7.19081
1	-7.83492	GO:0043068	M1	1	0	GO Biological Processes	19	positive regulation of programmed cell death	19_GO:0048518 positive regulation of biological process	-7.83492	6.95154	8.54159	30337	571	107	14	13.0841	3.26009	1191|2934|3162|4318|5743|6279|6280|6422|7262|7474|7481|9370|10628|51330	CLU|GSN|HMOX1|MMP9|PTGS2|S100A8|S100A9|SFRP1|PHLDA2|WNT5A|WNT11|ADIPOQ|TXNIP|TNFRSF12A	-5.23638	0	10	0	0	-8.01923	7.19081
1	-5.74595	GO:0001819	M1	1	0	GO Biological Processes	19	positive regulation of cytokine production	19_GO:0032501 multicellular organismal process	-5.74595	6.17576	6.97799	30337	505	107	11	10.2804	2.936	1191|3162|3553|4860|5054|5743|7474|7481|8877|9370|10855	CLU|HMOX1|IL1B|PNP|SERPINE1|PTGS2|WNT5A|WNT11|SPHK1|ADIPOQ|HPSE	-3.41625	0	10	0	0	-8.01923	7.19081
1	-7.44259	GO:0042327	M1	1	0	GO Biological Processes	19	positive regulation of phosphorylation	19_GO:0048518 positive regulation of biological process	-7.44259	6.4647	8.13872	30337	614	107	14	13.0841	3.26009	2261|2263|3553|4318|4915|5228|5329|5743|6283|7060|7474|8877|9370|11009	FGFR3|FGFR2|IL1B|MMP9|NTRK2|PGF|PLAUR|PTGS2|S100A12|THBS4|WNT5A|SPHK1|ADIPOQ|IL24	-4.8812	0	12	0	0	-7.55154	36.9813
1	-7.40772	GO:0007167	M1	1	0	GO Biological Processes	19	enzyme-linked receptor protein signaling pathway	19_GO:0050896 response to stimulus	-7.40772	6.42286	8.10322	30337	618	107	14	13.0841	3.26009	1311|2261|2263|3488|4318|4653|4915|5228|6422|7049|7474|10628|79987|91851	COMP|FGFR3|FGFR2|IGFBP5|MMP9|MYOC|NTRK2|PGF|SFRP1|TGFBR3|WNT5A|TXNIP|SVEP1|CHRDL1	-4.85339	0	12	0	0	-7.55154	36.9813
1	-6.94894	GO:0001934	M1	1	0	GO Biological Processes	19	positive regulation of protein phosphorylation	19_GO:0048518 positive regulation of biological process	-6.94894	6.47769	7.84748	30337	569	107	13	12.1495	3.15835	2261|3553|4318|4915|5228|5329|5743|6283|7060|7474|8877|9370|11009	FGFR3|IL1B|MMP9|NTRK2|PGF|PLAUR|PTGS2|S100A12|THBS4|WNT5A|SPHK1|ADIPOQ|IL24	-4.44732	0	12	0	0	-7.55154	36.9813
1	-6.79863	GO:0010562	M1	1	0	GO Biological Processes	19	positive regulation of phosphorus metabolic process	19_GO:0048518 positive regulation of biological process	-6.79863	5.72774	7.49039	30337	693	107	14	13.0841	3.26009	2261|2263|3553|4318|4915|5228|5329|5743|6283|7060|7474|8877|9370|11009	FGFR3|FGFR2|IL1B|MMP9|NTRK2|PGF|PLAUR|PTGS2|S100A12|THBS4|WNT5A|SPHK1|ADIPOQ|IL24	-4.30924	0	12	0	0	-7.55154	36.9813
1	-6.79863	GO:0045937	M1	1	0	GO Biological Processes	19	positive regulation of phosphate metabolic process	19_GO:0048518 positive regulation of biological process	-6.79863	5.72774	7.49039	30337	693	107	14	13.0841	3.26009	2261|2263|3553|4318|4915|5228|5329|5743|6283|7060|7474|8877|9370|11009	FGFR3|FGFR2|IL1B|MMP9|NTRK2|PGF|PLAUR|PTGS2|S100A12|THBS4|WNT5A|SPHK1|ADIPOQ|IL24	-4.30924	0	12	0	0	-7.55154	36.9813
1	-5.87246	GO:0071363	M1	1	0	GO Biological Processes	19	cellular response to growth factor stimulus	19_GO:0050896 response to stimulus	-5.87246	6.36481	7.12285	30337	490	107	11	10.2804	2.936	1311|2261|2263|3576|4915|5228|6422|7049|7474|8877|91851	COMP|FGFR3|FGFR2|CXCL8|NTRK2|PGF|SFRP1|TGFBR3|WNT5A|SPHK1|CHRDL1	-3.52137	0	12	0	0	-7.55154	36.9813
1	-5.60775	GO:0070848	M1	1	0	GO Biological Processes	19	response to growth factor	19_GO:0050896 response to stimulus	-5.60775	5.97463	6.82073	30337	522	107	11	10.2804	2.936	1311|2261|2263|3576|4915|5228|6422|7049|7474|8877|91851	COMP|FGFR3|FGFR2|CXCL8|NTRK2|PGF|SFRP1|TGFBR3|WNT5A|SPHK1|CHRDL1	-3.32172	0	12	0	0	-7.55154	36.9813
1	-5.5792	GO:0007169	M1	1	0	GO Biological Processes	19	cell surface receptor protein tyrosine kinase signaling pathway	19_GO:0050896 response to stimulus	-5.5792	6.70268	7.0269	30337	423	107	10	9.34579	2.81391	2261|2263|3488|4318|4653|4915|5228|7474|10628|79987	FGFR3|FGFR2|IGFBP5|MMP9|MYOC|NTRK2|PGF|WNT5A|TXNIP|SVEP1	-3.30436	0	12	0	0	-7.55154	36.9813
1	-5.57218	GO:0031401	M1	1	0	GO Biological Processes	19	positive regulation of protein modification process	19_GO:0048518 positive regulation of biological process	-5.57218	4.88186	6.42616	30337	755	107	13	12.1495	3.15835	2261|3553|4318|4915|5228|5329|5743|6283|7060|7474|8877|9370|11009	FGFR3|IL1B|MMP9|NTRK2|PGF|PLAUR|PTGS2|S100A12|THBS4|WNT5A|SPHK1|ADIPOQ|IL24	-3.301	0	12	0	0	-7.55154	36.9813
1	-4.37155	GO:0043410	M1	1	0	GO Biological Processes	19	positive regulation of MAPK cascade	19_GO:0048518 positive regulation of biological process	-4.37155	5.46405	5.78391	30337	467	107	9	8.41121	2.68323	2261|2263|3553|4653|4915|5320|6283|7474|8877	FGFR3|FGFR2|IL1B|MYOC|NTRK2|PLA2G2A|S100A12|WNT5A|SPHK1	-2.38086	0	12	0	0	-7.55154	36.9813
1	-4.08766	GO:0033674	M1	1	0	GO Biological Processes	19	positive regulation of kinase activity	19_GO:0048518 positive regulation of biological process	-4.08766	6.79679	5.92168	30337	292	107	7	6.54206	2.39042	2261|2263|3553|4915|6283|7474|9370	FGFR3|FGFR2|IL1B|NTRK2|S100A12|WNT5A|ADIPOQ	-2.15044	0	12	0	0	-7.55154	36.9813
1	-3.92509	GO:0043408	M1	1	0	GO Biological Processes	19	regulation of MAPK cascade	19_GO:0050896 response to stimulus	-3.92509	4.28931	5.08692	30337	661	107	10	9.34579	2.81391	2261|2263|3553|4653|4915|5320|6283|7474|8877|9370	FGFR3|FGFR2|IL1B|MYOC|NTRK2|PLA2G2A|S100A12|WNT5A|SPHK1|ADIPOQ	-2.02084	0	12	0	0	-7.55154	36.9813
1	-3.50109	GO:0051347	M1	1	0	GO Biological Processes	19	positive regulation of transferase activity	19_GO:0065007 biological regulation	-3.50109	5.45237	5.08428	30337	364	107	7	6.54206	2.39042	2261|2263|3553|4915|6283|7474|9370	FGFR3|FGFR2|IL1B|NTRK2|S100A12|WNT5A|ADIPOQ	-1.68199	0	12	0	0	-7.55154	36.9813
1	-2.61689	GO:0043549	M1	1	0	GO Biological Processes	19	regulation of kinase activity	19_GO:0008152 metabolic process	-2.61689	3.83881	3.87328	30337	517	107	7	6.54206	2.39042	2261|2263|3553|4915|6283|7474|9370	FGFR3|FGFR2|IL1B|NTRK2|S100A12|WNT5A|ADIPOQ	-1.01602	0	12	0	0	-7.55154	36.9813
1	-2.44345	GO:0070372	M1	1	0	GO Biological Processes	19	regulation of ERK1 and ERK2 cascade	19_GO:0050896 response to stimulus	-2.44345	4.92228	3.97898	30337	288	107	5	4.6729	2.04037	2261|2263|3553|5320|9370	FGFR3|FGFR2|IL1B|PLA2G2A|ADIPOQ	-0.87343	0	12	0	0	-7.55154	36.9813
1	-2.17796	GO:0051338	M1	1	0	GO Biological Processes	19	regulation of transferase activity	19_GO:0065007 biological regulation	-2.17796	3.18566	3.27942	30337	623	107	7	6.54206	2.39042	2261|2263|3553|4915|6283|7474|9370	FGFR3|FGFR2|IL1B|NTRK2|S100A12|WNT5A|ADIPOQ	-0.66819	0	12	0	0	-7.55154	36.9813
1	-7.36252	GO:0061061	M1	1	0	GO Biological Processes	19	muscle structure development	19_GO:0032502 developmental process	-7.36252	7.03398	8.28931	30337	524	107	13	12.1495	3.15835	287|1311|2006|2263|2273|3131|3488|3880|4629|7049|7474|10105|79784	ANK2|COMP|ELN|FGFR2|FHL1|HLF|IGFBP5|KRT19|MYH11|TGFBR3|WNT5A|PPIF|MYH14	-4.81514	0	13	1	1	-7.36252	7.98657
1	-5.33238	GO:0060537	M1	1	0	GO Biological Processes	19	muscle tissue development	19_GO:0032502 developmental process	-5.33238	7.22864	7.00306	30337	353	107	9	8.41121	2.68323	2006|2263|3131|4629|5950|7049|7474|10105|79784	ELN|FGFR2|HLF|MYH11|RBP4|TGFBR3|WNT5A|PPIF|MYH14	-3.11919	0	13	0	0	-7.36252	7.98657
1	-4.78154	GO:0007517	M1	1	0	GO Biological Processes	19	muscle organ development	19_GO:0032502 developmental process	-4.78154	7.20059	6.58144	30337	315	107	8	7.47664	2.54265	2006|2263|2273|3131|7049|7474|10105|79784	ELN|FGFR2|FHL1|HLF|TGFBR3|WNT5A|PPIF|MYH14	-2.70666	0	13	0	0	-7.36252	7.98657
1	-2.78648	GO:0007519	M1	1	0	GO Biological Processes	19	skeletal muscle tissue development	19_GO:0032502 developmental process	-2.78648	7.98657	4.9647	30337	142	107	4	3.73832	1.83389	2006|3131|10105|79784	ELN|HLF|PPIF|MYH14	-1.15492	0	13	0	0	-7.36252	7.98657
1	-2.65809	GO:0060538	M1	1	0	GO Biological Processes	19	skeletal muscle organ development	19_GO:0032502 developmental process	-2.65809	7.36424	4.71062	30337	154	107	4	3.73832	1.83389	2006|3131|10105|79784	ELN|HLF|PPIF|MYH14	-1.04776	0	13	0	0	-7.36252	7.98657
1	-7.28723	GO:0030198	M1	1	0	GO Biological Processes	19	extracellular matrix organization	19_GO:0009987 cellular process	-7.28723	10.3099	9.22691	30337	275	107	10	9.34579	2.81391	1300|1311|2006|4239|4312|4314|4318|4322|4629|7148	COL10A1|COMP|ELN|MFAP4|MMP1|MMP3|MMP9|MMP13|MYH11|TNXB	-4.75342	0	14	1	1	-7.28723	77.3246
1	-7.27247	GO:0043062	M1	1	0	GO Biological Processes	19	extracellular structure organization	19_GO:0009987 cellular process	-7.27247	10.2726	9.20674	30337	276	107	10	9.34579	2.81391	1300|1311|2006|4239|4312|4314|4318|4322|4629|7148	COL10A1|COMP|ELN|MFAP4|MMP1|MMP3|MMP9|MMP13|MYH11|TNXB	-4.74529	0	14	0	0	-7.28723	77.3246
1	-7.25776	GO:0045229	M1	1	0	GO Biological Processes	19	external encapsulating structure organization	19_GO:0009987 cellular process	-7.25776	10.2355	9.18666	30337	277	107	10	9.34579	2.81391	1300|1311|2006|4239|4312|4314|4318|4322|4629|7148	COL10A1|COMP|ELN|MFAP4|MMP1|MMP3|MMP9|MMP13|MYH11|TNXB	-4.73711	0	14	0	0	-7.28723	77.3246
1	-5.67894	GO:0071214	M1	1	0	GO Biological Processes	19	cellular response to abiotic stimulus	19_GO:0050896 response to stimulus	-5.67894	7.97409	7.46159	30337	320	107	9	8.41121	2.68323	3553|4239|4312|4314|4318|5064|5743|6422|7481	IL1B|MFAP4|MMP1|MMP3|MMP9|PALM|PTGS2|SFRP1|WNT11	-3.36564	0	14	0	0	-7.28723	77.3246
1	-5.67894	GO:0104004	M1	1	0	GO Biological Processes	19	cellular response to environmental stimulus	19_GO:0050896 response to stimulus	-5.67894	7.97409	7.46159	30337	320	107	9	8.41121	2.68323	3553|4239|4312|4314|4318|5064|5743|6422|7481	IL1B|MFAP4|MMP1|MMP3|MMP9|PALM|PTGS2|SFRP1|WNT11	-3.36564	0	14	0	0	-7.28723	77.3246
1	-5.49355	GO:0032963	M1	1	0	GO Biological Processes	19	collagen metabolic process	19_GO:0008152 metabolic process	-5.49355	22.1503	10.077	30337	64	107	5	4.6729	2.04037	4312|4314|4318|4322|7148	MMP1|MMP3|MMP9|MMP13|TNXB	-3.2472	0	14	0	0	-7.28723	77.3246
1	-5.16145	GO:0071492	M1	1	0	GO Biological Processes	19	cellular response to UV-A	19_GO:0050896 response to stimulus	-5.16145	77.3246	15.0628	30337	11	107	3	2.80374	1.59589	4312|4314|4318	MMP1|MMP3|MMP9	-2.99371	0	14	0	0	-7.28723	77.3246
1	-4.87305	GO:0030574	M1	1	0	GO Biological Processes	19	collagen catabolic process	19_GO:0008152 metabolic process	-4.87305	27.6608	10.1631	30337	41	107	4	3.73832	1.83389	4312|4314|4318|4322	MMP1|MMP3|MMP9|MMP13	-2.76937	0	14	0	0	-7.28723	77.3246
1	-4.82119	GO:0070141	M1	1	0	GO Biological Processes	19	response to UV-A	19_GO:0050896 response to stimulus	-4.82119	60.755	13.3047	30337	14	107	3	2.80374	1.59589	4312|4314|4318	MMP1|MMP3|MMP9	-2.73691	0	14	0	0	-7.28723	77.3246
1	-4.67174	GO:0022617	M1	1	0	GO Biological Processes	19	extracellular matrix disassembly	19_GO:0009987 cellular process	-4.67174	24.6542	9.55174	30337	46	107	4	3.73832	1.83389	4312|4314|4318|4322	MMP1|MMP3|MMP9|MMP13	-2.63465	0	14	0	0	-7.28723	77.3246
1	-4.04659	GO:0044089	M1	1	0	GO Biological Processes	19	positive regulation of cellular component biogenesis	19_GO:0048518 positive regulation of biological process	-4.04659	4.95478	5.38529	30337	515	107	9	8.41121	2.68323	1191|4312|4314|4653|4915|5064|6356|6422|7481	CLU|MMP1|MMP3|MYOC|NTRK2|PALM|CCL11|SFRP1|WNT11	-2.11982	0	14	0	0	-7.28723	77.3246
1	-3.52869	GO:0034644	M1	1	0	GO Biological Processes	19	cellular response to UV	19_GO:0050896 response to stimulus	-3.52869	12.601	6.55736	30337	90	107	4	3.73832	1.83389	4239|4312|4314|4318	MFAP4|MMP1|MMP3|MMP9	-1.7031	0	14	0	0	-7.28723	77.3246
1	-3.42205	GO:0071478	M1	1	0	GO Biological Processes	19	cellular response to radiation	19_GO:0050896 response to stimulus	-3.42205	8.19432	5.64573	30337	173	107	5	4.6729	2.04037	4239|4312|4314|4318|6422	MFAP4|MMP1|MMP3|MMP9|SFRP1	-1.62555	0	14	0	0	-7.28723	77.3246
1	-3.15424	GO:0071482	M1	1	0	GO Biological Processes	19	cellular response to light stimulus	19_GO:0050896 response to stimulus	-3.15424	10.0362	5.72535	30337	113	107	4	3.73832	1.83389	4239|4312|4314|4318	MFAP4|MMP1|MMP3|MMP9	-1.43283	0	14	0	0	-7.28723	77.3246
1	-3.09635	GO:0009314	M1	1	0	GO Biological Processes	19	response to radiation	19_GO:0050896 response to stimulus	-3.09635	4.65883	4.52464	30337	426	107	7	6.54206	2.39042	1638|4239|4312|4314|4318|6356|6422	DCT|MFAP4|MMP1|MMP3|MMP9|CCL11|SFRP1	-1.3911	0	14	0	0	-7.28723	77.3246
1	-3.03229	GO:1904645	M1	1	0	GO Biological Processes	19	response to amyloid-beta	19_GO:0050896 response to stimulus	-3.03229	15.7513	6.45475	30337	54	107	3	2.80374	1.59589	4314|4318|4322	MMP3|MMP9|MMP13	-1.3405	0	14	0	0	-7.28723	77.3246
1	-2.6479	GO:0009411	M1	1	0	GO Biological Processes	19	response to UV	19_GO:0050896 response to stimulus	-2.6479	7.31673	4.69068	30337	155	107	4	3.73832	1.83389	4239|4312|4314|4318	MFAP4|MMP1|MMP3|MMP9	-1.04074	0	14	0	0	-7.28723	77.3246
1	-2.41071	GO:0043254	M1	1	0	GO Biological Processes	19	regulation of protein-containing complex assembly	19_GO:0050789 regulation of biological process	-2.41071	4.03114	3.73052	30337	422	107	6	5.60748	2.22413	1191|2006|2934|4312|4314|6356	CLU|ELN|GSN|MMP1|MMP3|CCL11	-0.846057	0	14	0	0	-7.28723	77.3246
1	-2.28562	GO:0009416	M1	1	0	GO Biological Processes	19	response to light stimulus	19_GO:0050896 response to stimulus	-2.28562	4.5147	3.72459	30337	314	107	5	4.6729	2.04037	1638|4239|4312|4314|4318	DCT|MFAP4|MMP1|MMP3|MMP9	-0.752481	0	14	0	0	-7.28723	77.3246
1	-2.26119	GO:0031334	M1	1	0	GO Biological Processes	19	positive regulation of protein-containing complex assembly	19_GO:0048518 positive regulation of biological process	-2.26119	5.69896	3.95661	30337	199	107	4	3.73832	1.83389	1191|4312|4314|6356	CLU|MMP1|MMP3|CCL11	-0.734006	0	14	0	0	-7.28723	77.3246
1	-2.04189	GO:0022411	M1	1	0	GO Biological Processes	19	cellular component disassembly	19_GO:0009987 cellular process	-2.04189	3.93782	3.33607	30337	360	107	5	4.6729	2.04037	2934|4312|4314|4318|4322	GSN|MMP1|MMP3|MMP9|MMP13	-0.551422	0	14	0	0	-7.28723	77.3246
1	-6.71728	GO:0048660	M1	1	0	GO Biological Processes	19	regulation of smooth muscle cell proliferation	19_GO:0050789 regulation of biological process	-6.71728	13.1109	9.50402	30337	173	107	8	7.47664	2.54265	347|2006|2263|3162|3488|4318|5743|9370	APOD|ELN|FGFR2|HMOX1|IGFBP5|MMP9|PTGS2|ADIPOQ	-4.23978	0	15	1	1	-6.71728	16.3571
1	-4.54273	GO:0048661	M1	1	0	GO Biological Processes	19	positive regulation of smooth muscle cell proliferation	19_GO:0048518 positive regulation of biological process	-4.54273	14.1762	7.85185	30337	100	107	5	4.6729	2.04037	2263|3162|3488|4318|5743	FGFR2|HMOX1|IGFBP5|MMP9|PTGS2	-2.53247	0	15	0	0	-6.71728	16.3571
1	-3.72148	GO:0001890	M1	1	0	GO Biological Processes	19	placenta development	19_GO:0032502 developmental process	-3.72148	9.51421	6.19829	30337	149	107	5	4.6729	2.04037	2263|3880|5743|6696|7262	FGFR2|KRT19|PTGS2|SPP1|PHLDA2	-1.86189	0	15	0	0	-6.71728	16.3571
1	-3.47428	GO:1904705	M1	1	0	GO Biological Processes	19	regulation of vascular associated smooth muscle cell proliferation	19_GO:0050789 regulation of biological process	-3.47428	12.1946	6.43251	30337	93	107	4	3.73832	1.83389	2263|3488|4318|9370	FGFR2|IGFBP5|MMP9|ADIPOQ	-1.66412	0	15	0	0	-6.71728	16.3571
1	-3.0802	GO:1904707	M1	1	0	GO Biological Processes	19	positive regulation of vascular associated smooth muscle cell proliferation	19_GO:0048518 positive regulation of biological process	-3.0802	16.3571	6.59401	30337	52	107	3	2.80374	1.59589	2263|3488|4318	FGFR2|IGFBP5|MMP9	-1.37693	0	15	0	0	-6.71728	16.3571
1	-2.30576	GO:0042303	M1	1	0	GO Biological Processes	19	molting cycle	19_GO:0032501 multicellular organismal process	-2.30576	8.76876	4.55931	30337	97	107	3	2.80374	1.59589	2263|3488|5743	FGFR2|IGFBP5|PTGS2	-0.769938	0	15	0	0	-6.71728	16.3571
1	-2.30576	GO:0042633	M1	1	0	GO Biological Processes	19	hair cycle	19_GO:0032501 multicellular organismal process	-2.30576	8.76876	4.55931	30337	97	107	3	2.80374	1.59589	2263|3488|5743	FGFR2|IGFBP5|PTGS2	-0.769938	0	15	0	0	-6.71728	16.3571
1	-6.48122	GO:0008544	M1	1	0	GO Biological Processes	19	epidermis development	19_GO:0032502 developmental process	-6.48122	8.4382	8.15683	30337	336	107	10	9.34579	2.81391	1638|2263|3488|3849|3855|3866|7474|9119|10628|79987	DCT|FGFR2|IGFBP5|KRT2|KRT7|KRT15|WNT5A|KRT75|TXNIP|SVEP1	-4.03212	0	17	1	1	-6.48122	30.6512
1	-5.21002	GO:0045109	M1	1	0	GO Biological Processes	19	intermediate filament organization	19_GO:0009987 cellular process	-5.21002	19.4194	9.37402	30337	73	107	5	4.6729	2.04037	3849|3855|3866|3880|9119	KRT2|KRT7|KRT15|KRT19|KRT75	-3.02765	0	17	0	0	-6.48122	30.6512
1	-5.12911	GO:0043588	M1	1	0	GO Biological Processes	19	skin development	19_GO:0032502 developmental process	-5.12911	8.04322	7.06951	30337	282	107	8	7.47664	2.54265	1311|2263|3488|3849|3855|7474|9119|10628	COMP|FGFR2|IGFBP5|KRT2|KRT7|WNT5A|KRT75|TXNIP	-2.97271	0	17	0	0	-6.48122	30.6512
1	-4.83192	GO:0030855	M1	1	0	GO Biological Processes	19	epithelial cell differentiation	19_GO:0032502 developmental process	-4.83192	4.94256	5.9542	30337	631	107	11	10.2804	2.936	2263|3849|3855|3866|3880|7474|7481|9119|10628|10855|51458	FGFR2|KRT2|KRT7|KRT15|KRT19|WNT5A|WNT11|KRT75|TXNIP|HPSE|RHCG	-2.7408	0	17	0	0	-6.48122	30.6512
1	-4.69521	GO:0045104	M1	1	0	GO Biological Processes	19	intermediate filament cytoskeleton organization	19_GO:0009987 cellular process	-4.69521	15.2432	8.18429	30337	93	107	5	4.6729	2.04037	3849|3855|3866|3880|9119	KRT2|KRT7|KRT15|KRT19|KRT75	-2.65168	0	17	0	0	-6.48122	30.6512
1	-4.67268	GO:0045103	M1	1	0	GO Biological Processes	19	intermediate filament-based process	19_GO:0009987 cellular process	-4.67268	15.081	8.13463	30337	94	107	5	4.6729	2.04037	3849|3855|3866|3880|9119	KRT2|KRT7|KRT15|KRT19|KRT75	-2.63465	0	17	0	0	-6.48122	30.6512
1	-3.79058	GO:0030216	M1	1	0	GO Biological Processes	19	keratinocyte differentiation	19_GO:0032502 developmental process	-3.79058	9.84456	6.32931	30337	144	107	5	4.6729	2.04037	3849|3855|7474|9119|10628	KRT2|KRT7|WNT5A|KRT75|TXNIP	-1.91515	0	17	0	0	-6.48122	30.6512
1	-3.09764	GO:0009913	M1	1	0	GO Biological Processes	19	epidermal cell differentiation	19_GO:0032502 developmental process	-3.09764	6.9491	5.07221	30337	204	107	5	4.6729	2.04037	3849|3855|7474|9119|10628	KRT2|KRT7|WNT5A|KRT75|TXNIP	-1.39139	0	17	0	0	-6.48122	30.6512
1	-2.51058	GO:0031424	M1	1	0	GO Biological Processes	19	keratinization	19_GO:0032502 developmental process	-2.51058	10.3728	5.05627	30337	82	107	3	2.80374	1.59589	3849|3855|9119	KRT2|KRT7|KRT75	-0.928033	0	17	0	0	-6.48122	30.6512
1	-6.43095	GO:0021782	M1	1	0	GO Biological Processes	19	glial cell development	19_GO:0032502 developmental process	-6.43095	15.5052	9.7839	30337	128	107	7	6.54206	2.39042	1191|3553|4653|4915|5354|6279|6280	CLU|IL1B|MYOC|NTRK2|PLP1|S100A8|S100A9	-3.99803	0	18	1	1	-6.43095	25.0168
1	-4.8817	GO:0010001	M1	1	0	GO Biological Processes	19	glial cell differentiation	19_GO:0032502 developmental process	-4.8817	9.06239	7.12401	30337	219	107	7	6.54206	2.39042	1191|3553|4653|4915|5354|6279|6280	CLU|IL1B|MYOC|NTRK2|PLP1|S100A8|S100A9	-2.7705	0	18	0	0	-6.43095	25.0168
1	-4.24086	GO:0042063	M1	1	0	GO Biological Processes	19	gliogenesis	19_GO:0032502 developmental process	-4.24086	7.19081	6.14685	30337	276	107	7	6.54206	2.39042	1191|3553|4653|4915|5354|6279|6280	CLU|IL1B|MYOC|NTRK2|PLP1|S100A8|S100A9	-2.27434	0	18	0	0	-6.43095	25.0168
1	-4.03084	GO:0042552	M1	1	0	GO Biological Processes	19	myelination	19_GO:0032502 developmental process	-4.03084	11.0751	6.79578	30337	128	107	5	4.6729	2.04037	287|1191|4653|4915|5354	ANK2|CLU|MYOC|NTRK2|PLP1	-2.109	0	18	0	0	-6.43095	25.0168
1	-3.99906	GO:0007272	M1	1	0	GO Biological Processes	19	ensheathment of neurons	19_GO:0032502 developmental process	-3.99906	10.9047	6.73307	30337	130	107	5	4.6729	2.04037	287|1191|4653|4915|5354	ANK2|CLU|MYOC|NTRK2|PLP1	-2.0837	0	18	0	0	-6.43095	25.0168
1	-3.99906	GO:0008366	M1	1	0	GO Biological Processes	19	axon ensheathment	19_GO:0032502 developmental process	-3.99906	10.9047	6.73307	30337	130	107	5	4.6729	2.04037	287|1191|4653|4915|5354	ANK2|CLU|MYOC|NTRK2|PLP1	-2.0837	0	18	0	0	-6.43095	25.0168
1	-3.62759	GO:0034249	M1	1	0	GO Biological Processes	19	negative regulation of amide metabolic process	19_GO:0048519 negative regulation of biological process	-3.62759	25.0168	8.3361	30337	34	107	3	2.80374	1.59589	1191|4915|8877	CLU|NTRK2|SPHK1	-1.78055	0	18	0	0	-6.43095	25.0168
1	-2.52566	GO:0034248	M1	1	0	GO Biological Processes	19	regulation of amide metabolic process	19_GO:0008152 metabolic process	-2.52566	10.5009	5.09392	30337	81	107	3	2.80374	1.59589	1191|4915|8877	CLU|NTRK2|SPHK1	-0.939361	0	18	0	0	-6.43095	25.0168
1	-2.46651	GO:0048709	M1	1	0	GO Biological Processes	19	oligodendrocyte differentiation	19_GO:0032502 developmental process	-2.46651	10.0067	4.9471	30337	85	107	3	2.80374	1.59589	1191|4915|5354	CLU|NTRK2|PLP1	-0.89503	0	18	0	0	-6.43095	25.0168
1	-6.39118	GO:0003151	M1	1	0	GO Biological Processes	19	outflow tract morphogenesis	19_GO:0032502 developmental process	-6.39118	21.2643	10.7973	30337	80	107	6	5.60748	2.22413	2006|2263|4886|7049|7474|7481	ELN|FGFR2|NPY1R|TGFBR3|WNT5A|WNT11	-3.97702	0	19	1	1	-6.39118	170.114
1	-6.37223	GO:0060028	M1	1	0	GO Biological Processes	19	convergent extension involved in axis elongation	19_GO:0040007 growth	-6.37223	170.114	22.4991	30337	5	107	3	2.80374	1.59589	6422|7474|7481	SFRP1|WNT5A|WNT11	-3.96503	0	19	0	0	-6.39118	170.114
1	-6.31562	GO:0060412	M1	1	0	GO Biological Processes	19	ventricular septum morphogenesis	19_GO:0032502 developmental process	-6.31562	32.2186	12.3288	30337	44	107	5	4.6729	2.04037	2263|6586|7049|7474|7481	FGFR2|SLIT3|TGFBR3|WNT5A|WNT11	-3.91829	0	19	0	0	-6.39118	170.114
1	-6.07232	GO:0003402	M1	1	0	GO Biological Processes	19	planar cell polarity pathway involved in axis elongation	19_GO:0040007 growth	-6.07232	141.762	20.5149	30337	6	107	3	2.80374	1.59589	6422|7474|7481	SFRP1|WNT5A|WNT11	-3.69408	0	19	0	0	-6.39118	170.114
1	-5.8304	GO:0060027	M1	1	0	GO Biological Processes	19	convergent extension involved in gastrulation	19_GO:0032502 developmental process	-5.8304	121.51	18.9709	30337	7	107	3	2.80374	1.59589	6422|7474|7481	SFRP1|WNT5A|WNT11	-3.48368	0	19	0	0	-6.39118	170.114
1	-5.80478	GO:0008283	M1	1	0	GO Biological Processes	19	cell population proliferation	19_GO:0009987 cellular process	-5.80478	5.12629	6.66191	30337	719	107	13	12.1495	3.15835	1191|1311|1638|2261|2263|3162|3488|3849|7049|7474|7481|8877|116039	CLU|COMP|DCT|FGFR3|FGFR2|HMOX1|IGFBP5|KRT2|TGFBR3|WNT5A|WNT11|SPHK1|OSR2	-3.46665	0	19	0	0	-6.39118	170.114
1	-5.61776	GO:0003401	M1	1	0	GO Biological Processes	19	axis elongation	19_GO:0040007 growth	-5.61776	42.0035	12.6812	30337	27	107	4	3.73832	1.83389	2263|6422|7474|7481	FGFR2|SFRP1|WNT5A|WNT11	-3.32591	0	19	0	0	-6.39118	170.114
1	-5.60269	GO:0003205	M1	1	0	GO Biological Processes	19	cardiac chamber development	19_GO:0032502 developmental process	-5.60269	11.6745	8.30343	30337	170	107	7	6.54206	2.39042	287|2263|5950|6586|7049|7474|7481	ANK2|FGFR2|RBP4|SLIT3|TGFBR3|WNT5A|WNT11	-3.32042	0	19	0	0	-6.39118	170.114
1	-5.59849	GO:0003279	M1	1	0	GO Biological Processes	19	cardiac septum development	19_GO:0032502 developmental process	-5.59849	15.6068	9.08898	30337	109	107	6	5.60748	2.22413	287|2263|6586|7049|7474|7481	ANK2|FGFR2|SLIT3|TGFBR3|WNT5A|WNT11	-3.31995	0	19	0	0	-6.39118	170.114
1	-5.51925	GO:1902905	M1	1	0	GO Biological Processes	19	positive regulation of supramolecular fiber organization	19_GO:0048518 positive regulation of biological process	-5.51925	11.3409	8.16208	30337	175	107	7	6.54206	2.39042	1191|2934|4653|6356|6422|7148|7481	CLU|GSN|MYOC|CCL11|SFRP1|TNXB|WNT11	-3.26594	0	19	0	0	-6.39118	170.114
1	-5.33861	GO:0003007	M1	1	0	GO Biological Processes	19	heart morphogenesis	19_GO:0032502 developmental process	-5.33861	8.59162	7.37055	30337	264	107	8	7.47664	2.54265	2006|2263|4886|5950|6586|7049|7474|7481	ELN|FGFR2|NPY1R|RBP4|SLIT3|TGFBR3|WNT5A|WNT11	-3.12222	0	19	0	0	-6.39118	170.114
1	-5.21578	GO:0007507	M1	1	0	GO Biological Processes	19	heart development	19_GO:0032502 developmental process	-5.21578	5.43337	6.37975	30337	574	107	11	10.2804	2.936	287|2006|2263|4629|4886|5950|6586|7049|7474|7481|27129	ANK2|ELN|FGFR2|MYH11|NPY1R|RBP4|SLIT3|TGFBR3|WNT5A|WNT11|HSPB7	-3.02765	0	19	0	0	-6.39118	170.114
1	-5.21002	GO:0060411	M1	1	0	GO Biological Processes	19	cardiac septum morphogenesis	19_GO:0032502 developmental process	-5.21002	19.4194	9.37402	30337	73	107	5	4.6729	2.04037	2263|6586|7049|7474|7481	FGFR2|SLIT3|TGFBR3|WNT5A|WNT11	-3.02765	0	19	0	0	-6.39118	170.114
1	-5.19413	GO:0003206	M1	1	0	GO Biological Processes	19	cardiac chamber morphogenesis	19_GO:0032502 developmental process	-5.19413	13.2902	8.28984	30337	128	107	6	5.60748	2.22413	2263|5950|6586|7049|7474|7481	FGFR2|RBP4|SLIT3|TGFBR3|WNT5A|WNT11	-3.01472	0	19	0	0	-6.39118	170.114
1	-5.1521	GO:0003281	M1	1	0	GO Biological Processes	19	ventricular septum development	19_GO:0032502 developmental process	-5.1521	18.9016	9.23474	30337	75	107	5	4.6729	2.04037	2263|6586|7049|7474|7481	FGFR2|SLIT3|TGFBR3|WNT5A|WNT11	-2.99007	0	19	0	0	-6.39118	170.114
1	-4.98876	GO:0060560	M1	1	0	GO Biological Processes	19	developmental growth involved in morphogenesis	19_GO:0040007 growth	-4.98876	12.2384	7.90088	30337	139	107	6	5.60748	2.22413	2263|6356|6422|6586|7474|7481	FGFR2|CCL11|SFRP1|SLIT3|WNT5A|WNT11	-2.85688	0	19	0	0	-6.39118	170.114
1	-4.9248	GO:0060026	M1	1	0	GO Biological Processes	19	convergent extension	19_GO:0032502 developmental process	-4.9248	65.4285	13.8232	30337	13	107	3	2.80374	1.59589	6422|7474|7481	SFRP1|WNT5A|WNT11	-2.79984	0	19	0	0	-6.39118	170.114
1	-4.86176	GO:0010638	M1	1	0	GO Biological Processes	19	positive regulation of organelle organization	19_GO:0048518 positive regulation of biological process	-4.86176	5.5484	6.16913	30337	511	107	10	9.34579	2.81391	2934|3553|4318|4653|5329|6356|6422|7474|7481|8877	GSN|IL1B|MMP9|MYOC|PLAUR|CCL11|SFRP1|WNT5A|WNT11|SPHK1	-2.76426	0	19	0	0	-6.39118	170.114
1	-4.86057	GO:0044344	M1	1	0	GO Biological Processes	19	cellular response to fibroblast growth factor stimulus	19_GO:0050896 response to stimulus	-4.86057	16.4839	8.55485	30337	86	107	5	4.6729	2.04037	2261|2263|3576|6422|7474	FGFR3|FGFR2|CXCL8|SFRP1|WNT5A	-2.76426	0	19	0	0	-6.39118	170.114
1	-4.83608	GO:0001837	M1	1	0	GO Biological Processes	19	epithelial to mesenchymal transition	19_GO:0032502 developmental process	-4.83608	16.2944	8.49929	30337	87	107	5	4.6729	2.04037	2263|6422|7049|7474|7481	FGFR2|SFRP1|TGFBR3|WNT5A|WNT11	-2.74221	0	19	0	0	-6.39118	170.114
1	-4.71007	GO:0060443	M1	1	0	GO Biological Processes	19	mammary gland morphogenesis	19_GO:0032502 developmental process	-4.71007	25.2021	9.666	30337	45	107	4	3.73832	1.83389	2263|3488|6356|7474	FGFR2|IGFBP5|CCL11|WNT5A	-2.6622	0	19	0	0	-6.39118	170.114
1	-4.67268	GO:0071774	M1	1	0	GO Biological Processes	19	response to fibroblast growth factor	19_GO:0050896 response to stimulus	-4.67268	15.081	8.13463	30337	94	107	5	4.6729	2.04037	2261|2263|3576|6422|7474	FGFR3|FGFR2|CXCL8|SFRP1|WNT5A	-2.63465	0	19	0	0	-6.39118	170.114
1	-4.56187	GO:0048546	M1	1	0	GO Biological Processes	19	digestive tract morphogenesis	19_GO:0032502 developmental process	-4.56187	23.1448	9.22966	30337	49	107	4	3.73832	1.83389	2263|6422|7474|7481	FGFR2|SFRP1|WNT5A|WNT11	-2.54556	0	19	0	0	-6.39118	170.114
1	-4.47506	GO:0010092	M1	1	0	GO Biological Processes	19	specification of animal organ identity	19_GO:0032502 developmental process	-4.47506	47.2539	11.6783	30337	18	107	3	2.80374	1.59589	2263|7474|7481	FGFR2|WNT5A|WNT11	-2.46878	0	19	0	0	-6.39118	170.114
1	-4.45895	GO:0035567	M1	1	0	GO Biological Processes	19	non-canonical Wnt signaling pathway	19_GO:0050896 response to stimulus	-4.45895	21.8095	8.93514	30337	52	107	4	3.73832	1.83389	4653|6422|7474|7481	MYOC|SFRP1|WNT5A|WNT11	-2.45465	0	19	0	0	-6.39118	170.114
1	-4.44072	GO:0022612	M1	1	0	GO Biological Processes	19	gland morphogenesis	19_GO:0032502 developmental process	-4.44072	13.5011	7.63417	30337	105	107	5	4.6729	2.04037	2263|3488|6356|6422|7474	FGFR2|IGFBP5|CCL11|SFRP1|WNT5A	-2.44064	0	19	0	0	-6.39118	170.114
1	-4.14411	GO:0003283	M1	1	0	GO Biological Processes	19	atrial septum development	19_GO:0032502 developmental process	-4.14411	36.9813	10.27	30337	23	107	3	2.80374	1.59589	287|7474|7481	ANK2|WNT5A|WNT11	-2.19184	0	19	0	0	-6.39118	170.114
1	-4.12941	GO:0001655	M1	1	0	GO Biological Processes	19	urogenital system development	19_GO:0032502 developmental process	-4.12941	18.0015	8.03663	30337	63	107	4	3.73832	1.83389	2263|6422|7481|116039	FGFR2|SFRP1|WNT11|OSR2	-2.18063	0	19	0	0	-6.39118	170.114
1	-4.11086	GO:1902903	M1	1	0	GO Biological Processes	19	regulation of supramolecular fiber organization	19_GO:0050789 regulation of biological process	-4.11086	5.78619	5.67444	30337	392	107	8	7.47664	2.54265	1191|2006|2934|4653|6356|6422|7148|7481	CLU|ELN|GSN|MYOC|CCL11|SFRP1|TNXB|WNT11	-2.16554	0	19	0	0	-6.39118	170.114
1	-4.03084	GO:0048706	M1	1	0	GO Biological Processes	19	embryonic skeletal system development	19_GO:0032502 developmental process	-4.03084	11.0751	6.79578	30337	128	107	5	4.6729	2.04037	2263|5950|7474|7481|116039	FGFR2|RBP4|WNT5A|WNT11|OSR2	-2.109	0	19	0	0	-6.39118	170.114
1	-4.01489	GO:0003231	M1	1	0	GO Biological Processes	19	cardiac ventricle development	19_GO:0032502 developmental process	-4.01489	10.9893	6.76425	30337	129	107	5	4.6729	2.04037	2263|6586|7049|7474|7481	FGFR2|SLIT3|TGFBR3|WNT5A|WNT11	-2.09604	0	19	0	0	-6.39118	170.114
1	-3.9807	GO:0062009	M1	1	0	GO Biological Processes	19	secondary palate development	19_GO:0032502 developmental process	-3.9807	32.7142	9.62482	30337	26	107	3	2.80374	1.59589	7049|7474|7481	TGFBR3|WNT5A|WNT11	-2.06854	0	19	0	0	-6.39118	170.114
1	-3.96781	GO:0048565	M1	1	0	GO Biological Processes	19	digestive tract development	19_GO:0032502 developmental process	-3.96781	10.7395	6.67171	30337	132	107	5	4.6729	2.04037	2263|3576|6422|7474|7481	FGFR2|CXCL8|SFRP1|WNT5A|WNT11	-2.05884	0	19	0	0	-6.39118	170.114
1	-3.93066	GO:0010463	M1	1	0	GO Biological Processes	19	mesenchymal cell proliferation	19_GO:0009987 cellular process	-3.93066	31.5026	9.43361	30337	27	107	3	2.80374	1.59589	2263|7474|7481	FGFR2|WNT5A|WNT11	-2.02485	0	19	0	0	-6.39118	170.114
1	-3.83333	GO:0001649	M1	1	0	GO Biological Processes	19	osteoblast differentiation	19_GO:0032502 developmental process	-3.83333	10.054	6.41104	30337	141	107	5	4.6729	2.04037	3488|4653|6422|6696|7481	IGFBP5|MYOC|SFRP1|SPP1|WNT11	-1.946	0	19	0	0	-6.39118	170.114
1	-3.80472	GO:0055123	M1	1	0	GO Biological Processes	19	digestive system development	19_GO:0032502 developmental process	-3.80472	9.9134	6.35628	30337	143	107	5	4.6729	2.04037	2263|3576|6422|7474|7481	FGFR2|CXCL8|SFRP1|WNT5A|WNT11	-1.92634	0	19	0	0	-6.39118	170.114
1	-3.74851	GO:0033688	M1	1	0	GO Biological Processes	19	regulation of osteoblast proliferation	19_GO:0050789 regulation of biological process	-3.74851	27.4377	8.76179	30337	31	107	3	2.80374	1.59589	2263|6422|10855	FGFR2|SFRP1|HPSE	-1.88397	0	19	0	0	-6.39118	170.114
1	-3.74851	GO:0060603	M1	1	0	GO Biological Processes	19	mammary gland duct morphogenesis	19_GO:0032502 developmental process	-3.74851	27.4377	8.76179	30337	31	107	3	2.80374	1.59589	2263|6356|7474	FGFR2|CCL11|WNT5A	-1.88397	0	19	0	0	-6.39118	170.114
1	-3.6666	GO:0010464	M1	1	0	GO Biological Processes	19	regulation of mesenchymal cell proliferation	19_GO:0050789 regulation of biological process	-3.6666	25.7749	8.47169	30337	33	107	3	2.80374	1.59589	2263|7474|7481	FGFR2|WNT5A|WNT11	-1.8168	0	19	0	0	-6.39118	170.114
1	-3.5175	GO:0003230	M1	1	0	GO Biological Processes	19	cardiac atrium development	19_GO:0032502 developmental process	-3.5175	22.9884	7.96205	30337	37	107	3	2.80374	1.59589	287|7474|7481	ANK2|WNT5A|WNT11	-1.69582	0	19	0	0	-6.39118	170.114
1	-3.5175	GO:0060071	M1	1	0	GO Biological Processes	19	Wnt signaling pathway, planar cell polarity pathway	19_GO:0050896 response to stimulus	-3.5175	22.9884	7.96205	30337	37	107	3	2.80374	1.59589	6422|7474|7481	SFRP1|WNT5A|WNT11	-1.69582	0	19	0	0	-6.39118	170.114
1	-3.51034	GO:0060021	M1	1	0	GO Biological Processes	19	roof of mouth development	19_GO:0032502 developmental process	-3.51034	12.4626	6.51509	30337	91	107	4	3.73832	1.83389	7049|7474|7481|116039	TGFBR3|WNT5A|WNT11|OSR2	-1.68995	0	19	0	0	-6.39118	170.114
1	-3.47428	GO:0001823	M1	1	0	GO Biological Processes	19	mesonephros development	19_GO:0032502 developmental process	-3.47428	12.1946	6.43251	30337	93	107	4	3.73832	1.83389	2263|6422|7481|116039	FGFR2|SFRP1|WNT11|OSR2	-1.66412	0	19	0	0	-6.39118	170.114
1	-3.44925	GO:0048645	M1	1	0	GO Biological Processes	19	animal organ formation	19_GO:0032502 developmental process	-3.44925	21.8095	7.7364	30337	39	107	3	2.80374	1.59589	2263|7474|7481	FGFR2|WNT5A|WNT11	-1.6441	0	19	0	0	-6.39118	170.114
1	-3.42205	GO:0007369	M1	1	0	GO Biological Processes	19	gastrulation	19_GO:0032502 developmental process	-3.42205	8.19432	5.64573	30337	173	107	5	4.6729	2.04037	2263|4318|6422|7474|7481	FGFR2|MMP9|SFRP1|WNT5A|WNT11	-1.62555	0	19	0	0	-6.39118	170.114
1	-3.41059	GO:0048762	M1	1	0	GO Biological Processes	19	mesenchymal cell differentiation	19_GO:0032502 developmental process	-3.41059	8.14722	5.62505	30337	174	107	5	4.6729	2.04037	2263|6422|7049|7474|7481	FGFR2|SFRP1|TGFBR3|WNT5A|WNT11	-1.62017	0	19	0	0	-6.39118	170.114
1	-3.41059	GO:0050673	M1	1	0	GO Biological Processes	19	epithelial cell proliferation	19_GO:0009987 cellular process	-3.41059	8.14722	5.62505	30337	174	107	5	4.6729	2.04037	2263|3162|3488|3849|7474	FGFR2|HMOX1|IGFBP5|KRT2|WNT5A	-1.62017	0	19	0	0	-6.39118	170.114
1	-3.37157	GO:0110053	M1	1	0	GO Biological Processes	19	regulation of actin filament organization	19_GO:0050789 regulation of biological process	-3.37157	6.23128	5.16557	30337	273	107	6	5.60748	2.22413	2006|2934|4653|6356|6422|7481	ELN|GSN|MYOC|CCL11|SFRP1|WNT11	-1.59361	0	19	0	0	-6.39118	170.114
1	-3.34193	GO:0032970	M1	1	0	GO Biological Processes	19	regulation of actin filament-based process	19_GO:0050789 regulation of biological process	-3.34193	5.12833	4.86277	30337	387	107	7	6.54206	2.39042	287|2006|2934|4653|6356|6422|7481	ANK2|ELN|GSN|MYOC|CCL11|SFRP1|WNT11	-1.57499	0	19	0	0	-6.39118	170.114
1	-3.29994	GO:0051495	M1	1	0	GO Biological Processes	19	positive regulation of cytoskeleton organization	19_GO:0048518 positive regulation of biological process	-3.29994	7.70444	5.42698	30337	184	107	5	4.6729	2.04037	2934|4653|6356|6422|7481	GSN|MYOC|CCL11|SFRP1|WNT11	-1.54204	0	19	0	0	-6.39118	170.114
1	-3.26027	GO:0051493	M1	1	0	GO Biological Processes	19	regulation of cytoskeleton organization	19_GO:0050789 regulation of biological process	-3.26027	4.3286	4.57274	30337	524	107	8	7.47664	2.54265	2006|2934|4653|6279|6280|6356|6422|7481	ELN|GSN|MYOC|S100A8|S100A9|CCL11|SFRP1|WNT11	-1.51343	0	19	0	0	-6.39118	170.114
1	-3.2587	GO:0032526	M1	1	0	GO Biological Processes	19	response to retinoic acid	19_GO:0050896 response to stimulus	-3.2587	10.699	5.95121	30337	106	107	4	3.73832	1.83389	2263|5950|7474|7481	FGFR2|RBP4|WNT5A|WNT11	-1.51295	0	19	0	0	-6.39118	170.114
1	-3.22642	GO:0030324	M1	1	0	GO Biological Processes	19	lung development	19_GO:0032502 developmental process	-3.22642	7.42208	5.29699	30337	191	107	5	4.6729	2.04037	2263|3488|5950|7474|7481	FGFR2|IGFBP5|RBP4|WNT5A|WNT11	-1.48762	0	19	0	0	-6.39118	170.114
1	-3.18577	GO:0030323	M1	1	0	GO Biological Processes	19	respiratory tube development	19_GO:0032502 developmental process	-3.18577	7.26983	5.22563	30337	195	107	5	4.6729	2.04037	2263|3488|5950|7474|7481	FGFR2|IGFBP5|RBP4|WNT5A|WNT11	-1.45499	0	19	0	0	-6.39118	170.114
1	-3.16872	GO:0046660	M1	1	0	GO Biological Processes	19	female sex differentiation	19_GO:0022414 reproductive process	-3.16872	10.1258	5.75639	30337	112	107	4	3.73832	1.83389	5950|6422|6586|7474	RBP4|SFRP1|SLIT3|WNT5A	-1.44318	0	19	0	0	-6.39118	170.114
1	-3.15589	GO:0048738	M1	1	0	GO Biological Processes	19	cardiac muscle tissue development	19_GO:0032502 developmental process	-3.15589	7.15968	5.17343	30337	198	107	5	4.6729	2.04037	2263|4629|5950|7049|7474	FGFR2|MYH11|RBP4|TGFBR3|WNT5A	-1.43283	0	19	0	0	-6.39118	170.114
1	-3.1049	GO:0051496	M1	1	0	GO Biological Processes	19	positive regulation of stress fiber assembly	19_GO:0048518 positive regulation of biological process	-3.1049	16.6778	6.66657	30337	51	107	3	2.80374	1.59589	4653|6422|7481	MYOC|SFRP1|WNT11	-1.39466	0	19	0	0	-6.39118	170.114
1	-3.1023	GO:0048732	M1	1	0	GO Biological Processes	19	gland development	19_GO:0032502 developmental process	-3.1023	4.6698	4.53279	30337	425	107	7	6.54206	2.39042	2263|3488|6356|6422|7049|7474|7481	FGFR2|IGFBP5|CCL11|SFRP1|TGFBR3|WNT5A|WNT11	-1.39307	0	19	0	0	-6.39118	170.114
1	-3.09764	GO:0014706	M1	1	0	GO Biological Processes	19	striated muscle tissue development	19_GO:0032502 developmental process	-3.09764	6.9491	5.07221	30337	204	107	5	4.6729	2.04037	2263|4629|5950|7049|7474	FGFR2|MYH11|RBP4|TGFBR3|WNT5A	-1.39139	0	19	0	0	-6.39118	170.114
1	-3.056	GO:0060688	M1	1	0	GO Biological Processes	19	regulation of morphogenesis of a branching structure	19_GO:0032502 developmental process	-3.056	16.0485	6.52343	30337	53	107	3	2.80374	1.59589	2263|6422|7474	FGFR2|SFRP1|WNT5A	-1.35861	0	19	0	0	-6.39118	170.114
1	-3.05417	GO:0072001	M1	1	0	GO Biological Processes	19	renal system development	19_GO:0032502 developmental process	-3.05417	5.41764	4.68145	30337	314	107	6	5.60748	2.22413	2263|5950|6422|7474|7481|116039	FGFR2|RBP4|SFRP1|WNT5A|WNT11|OSR2	-1.35776	0	19	0	0	-6.39118	170.114
1	-3.01671	GO:0001704	M1	1	0	GO Biological Processes	19	formation of primary germ layer	19_GO:0032502 developmental process	-3.01671	9.22027	5.43484	30337	123	107	4	3.73832	1.83389	2263|4318|7474|7481	FGFR2|MMP9|WNT5A|WNT11	-1.32705	0	19	0	0	-6.39118	170.114
1	-2.98624	GO:0008543	M1	1	0	GO Biological Processes	19	fibroblast growth factor receptor signaling pathway	19_GO:0050896 response to stimulus	-2.98624	15.1888	6.32274	30337	56	107	3	2.80374	1.59589	2261|2263|7474	FGFR3|FGFR2|WNT5A	-1.30416	0	19	0	0	-6.39118	170.114
1	-2.96898	GO:0060541	M1	1	0	GO Biological Processes	19	respiratory system development	19_GO:0032502 developmental process	-2.96898	6.50283	4.85116	30337	218	107	5	4.6729	2.04037	2263|3488|5950|7474|7481	FGFR2|IGFBP5|RBP4|WNT5A|WNT11	-1.29157	0	19	0	0	-6.39118	170.114
1	-2.96511	GO:0030879	M1	1	0	GO Biological Processes	19	mammary gland development	19_GO:0032502 developmental process	-2.96511	8.92987	5.32776	30337	127	107	4	3.73832	1.83389	2263|3488|6356|7474	FGFR2|IGFBP5|CCL11|WNT5A	-1.29016	0	19	0	0	-6.39118	170.114
1	-2.9473	GO:0048568	M1	1	0	GO Biological Processes	19	embryonic organ development	19_GO:0032502 developmental process	-2.9473	4.39085	4.32119	30337	452	107	7	6.54206	2.39042	2263|3576|3880|5950|7474|7481|116039	FGFR2|CXCL8|KRT19|RBP4|WNT5A|WNT11|OSR2	-1.27635	0	19	0	0	-6.39118	170.114
1	-2.92036	GO:0061180	M1	1	0	GO Biological Processes	19	mammary gland epithelium development	19_GO:0032502 developmental process	-2.92036	14.4164	6.13694	30337	59	107	3	2.80374	1.59589	2263|6356|7474	FGFR2|CCL11|WNT5A	-1.25578	0	19	0	0	-6.39118	170.114
1	-2.87839	GO:0032233	M1	1	0	GO Biological Processes	19	positive regulation of actin filament bundle assembly	19_GO:0048518 positive regulation of biological process	-2.87839	13.9438	6.02044	30337	61	107	3	2.80374	1.59589	4653|6422|7481	MYOC|SFRP1|WNT11	-1.22452	0	19	0	0	-6.39118	170.114
1	-2.87839	GO:0055008	M1	1	0	GO Biological Processes	19	cardiac muscle tissue morphogenesis	19_GO:0032502 developmental process	-2.87839	13.9438	6.02044	30337	61	107	3	2.80374	1.59589	2263|7049|7474	FGFR2|TGFBR3|WNT5A	-1.22452	0	19	0	0	-6.39118	170.114
1	-2.84496	GO:0032956	M1	1	0	GO Biological Processes	19	regulation of actin cytoskeleton organization	19_GO:0050789 regulation of biological process	-2.84496	4.93084	4.36862	30337	345	107	6	5.60748	2.22413	2006|2934|4653|6356|6422|7481	ELN|GSN|MYOC|CCL11|SFRP1|WNT11	-1.19721	0	19	0	0	-6.39118	170.114
1	-2.76084	GO:0071300	M1	1	0	GO Biological Processes	19	cellular response to retinoic acid	19_GO:0050896 response to stimulus	-2.76084	12.6951	5.70146	30337	67	107	3	2.80374	1.59589	2263|7474|7481	FGFR2|WNT5A|WNT11	-1.13511	0	19	0	0	-6.39118	170.114
1	-2.73028	GO:0060485	M1	1	0	GO Biological Processes	19	mesenchyme development	19_GO:0032502 developmental process	-2.73028	5.73934	4.44946	30337	247	107	5	4.6729	2.04037	2263|6422|7049|7474|7481	FGFR2|SFRP1|TGFBR3|WNT5A|WNT11	-1.10946	0	19	0	0	-6.39118	170.114
1	-2.6886	GO:0001707	M1	1	0	GO Biological Processes	19	mesoderm formation	19_GO:0032502 developmental process	-2.6886	11.9799	5.51062	30337	71	107	3	2.80374	1.59589	2263|7474|7481	FGFR2|WNT5A|WNT11	-1.07185	0	19	0	0	-6.39118	170.114
1	-2.67122	GO:0072089	M1	1	0	GO Biological Processes	19	stem cell proliferation	19_GO:0009987 cellular process	-2.67122	11.8135	5.46529	30337	72	107	3	2.80374	1.59589	7474|7481|116039	WNT5A|WNT11|OSR2	-1.0585	0	19	0	0	-6.39118	170.114
1	-2.6541	GO:0048332	M1	1	0	GO Biological Processes	19	mesoderm morphogenesis	19_GO:0032502 developmental process	-2.6541	11.6516	5.42084	30337	73	107	3	2.80374	1.59589	2263|7474|7481	FGFR2|WNT5A|WNT11	-1.04537	0	19	0	0	-6.39118	170.114
1	-2.63724	GO:0009880	M1	1	0	GO Biological Processes	19	embryonic pattern specification	19_GO:0032502 developmental process	-2.63724	11.4942	5.37726	30337	74	107	3	2.80374	1.59589	2263|7474|91851	FGFR2|WNT5A|CHRDL1	-1.03324	0	19	0	0	-6.39118	170.114
1	-2.63724	GO:0060415	M1	1	0	GO Biological Processes	19	muscle tissue morphogenesis	19_GO:0032502 developmental process	-2.63724	11.4942	5.37726	30337	74	107	3	2.80374	1.59589	2263|7049|7474	FGFR2|TGFBR3|WNT5A	-1.03324	0	19	0	0	-6.39118	170.114
1	-2.58827	GO:0071560	M1	1	0	GO Biological Processes	19	cellular response to transforming growth factor beta stimulus	19_GO:0050896 response to stimulus	-2.58827	7.04406	4.5747	30337	161	107	4	3.73832	1.83389	2263|6422|7049|7474	FGFR2|SFRP1|TGFBR3|WNT5A	-0.993402	0	19	0	0	-6.39118	170.114
1	-2.58808	GO:0061053	M1	1	0	GO Biological Processes	19	somite development	19_GO:0032502 developmental process	-2.58808	11.0464	5.25136	30337	77	107	3	2.80374	1.59589	6422|7474|7481	SFRP1|WNT5A|WNT11	-0.993402	0	19	0	0	-6.39118	170.114
1	-2.5311	GO:0061138	M1	1	0	GO Biological Processes	19	morphogenesis of a branching epithelium	19_GO:0032502 developmental process	-2.5311	6.79098	4.46452	30337	167	107	4	3.73832	1.83389	2263|6356|6422|7474	FGFR2|CCL11|SFRP1|WNT5A	-0.943289	0	19	0	0	-6.39118	170.114
1	-2.52566	GO:0048644	M1	1	0	GO Biological Processes	19	muscle organ morphogenesis	19_GO:0032502 developmental process	-2.52566	10.5009	5.09392	30337	81	107	3	2.80374	1.59589	2263|7049|7474	FGFR2|TGFBR3|WNT5A	-0.939361	0	19	0	0	-6.39118	170.114
1	-2.52215	GO:0090596	M1	1	0	GO Biological Processes	19	sensory organ morphogenesis	19_GO:0032502 developmental process	-2.52215	5.13629	4.10692	30337	276	107	5	4.6729	2.04037	2263|4915|5950|7474|116039	FGFR2|NTRK2|RBP4|WNT5A|OSR2	-0.937003	0	19	0	0	-6.39118	170.114
1	-2.5218	GO:0071559	M1	1	0	GO Biological Processes	19	response to transforming growth factor beta	19_GO:0050896 response to stimulus	-2.5218	6.75056	4.44668	30337	168	107	4	3.73832	1.83389	2263|6422|7049|7474	FGFR2|SFRP1|TGFBR3|WNT5A	-0.937003	0	19	0	0	-6.39118	170.114
1	-2.47621	GO:0050680	M1	1	0	GO Biological Processes	19	negative regulation of epithelial cell proliferation	19_GO:0048519 negative regulation of biological process	-2.47621	6.55545	4.35963	30337	173	107	4	3.73832	1.83389	2263|6422|7049|7474	FGFR2|SFRP1|TGFBR3|WNT5A	-0.901359	0	19	0	0	-6.39118	170.114
1	-2.4321	GO:0001763	M1	1	0	GO Biological Processes	19	morphogenesis of a branching structure	19_GO:0032502 developmental process	-2.4321	6.37131	4.27596	30337	178	107	4	3.73832	1.83389	2263|6356|6422|7474	FGFR2|CCL11|SFRP1|WNT5A	-0.863529	0	19	0	0	-6.39118	170.114
1	-2.4241	GO:0001657	M1	1	0	GO Biological Processes	19	ureteric bud development	19_GO:0032502 developmental process	-2.4241	9.66557	4.84323	30337	88	107	3	2.80374	1.59589	2263|6422|7481	FGFR2|SFRP1|WNT11	-0.856246	0	19	0	0	-6.39118	170.114
1	-2.41031	GO:0072163	M1	1	0	GO Biological Processes	19	mesonephric epithelium development	19_GO:0032502 developmental process	-2.41031	9.55697	4.80971	30337	89	107	3	2.80374	1.59589	2263|6422|7481	FGFR2|SFRP1|WNT11	-0.846057	0	19	0	0	-6.39118	170.114
1	-2.41031	GO:0072164	M1	1	0	GO Biological Processes	19	mesonephric tubule development	19_GO:0032502 developmental process	-2.41031	9.55697	4.80971	30337	89	107	3	2.80374	1.59589	2263|6422|7481	FGFR2|SFRP1|WNT11	-0.846057	0	19	0	0	-6.39118	170.114
1	-2.39933	GO:0048562	M1	1	0	GO Biological Processes	19	embryonic organ morphogenesis	19_GO:0032502 developmental process	-2.39933	4.80548	3.90758	30337	295	107	5	4.6729	2.04037	2263|5950|7474|7481|116039	FGFR2|RBP4|WNT5A|WNT11|OSR2	-0.836507	0	19	0	0	-6.39118	170.114
1	-2.38695	GO:0048608	M1	1	0	GO Biological Processes	19	reproductive structure development	19_GO:0022414 reproductive process	-2.38695	4.77312	3.88759	30337	297	107	5	4.6729	2.04037	2263|5950|6422|6586|7474	FGFR2|RBP4|SFRP1|SLIT3|WNT5A	-0.827686	0	19	0	0	-6.39118	170.114
1	-2.38323	GO:0048145	M1	1	0	GO Biological Processes	19	regulation of fibroblast proliferation	19_GO:0050789 regulation of biological process	-2.38323	9.34692	4.74422	30337	91	107	3	2.80374	1.59589	6422|7474|8877	SFRP1|WNT5A|SPHK1	-0.826795	0	19	0	0	-6.39118	170.114
1	-2.37592	GO:0048729	M1	1	0	GO Biological Processes	19	tissue morphogenesis	19_GO:0032502 developmental process	-2.37592	3.46969	3.54764	30337	572	107	7	6.54206	2.39042	2263|3488|6356|6422|7049|7474|7481	FGFR2|IGFBP5|CCL11|SFRP1|TGFBR3|WNT5A|WNT11	-0.822517	0	19	0	0	-6.39118	170.114
1	-2.36249	GO:0061458	M1	1	0	GO Biological Processes	19	reproductive system development	19_GO:0032502 developmental process	-2.36249	4.70969	3.84815	30337	301	107	5	4.6729	2.04037	2263|5950|6422|6586|7474	FGFR2|RBP4|SFRP1|SLIT3|WNT5A	-0.816484	0	19	0	0	-6.39118	170.114
1	-2.3444	GO:0001822	M1	1	0	GO Biological Processes	19	kidney development	19_GO:0032502 developmental process	-2.3444	4.66321	3.81902	30337	304	107	5	4.6729	2.04037	2263|6422|7474|7481|116039	FGFR2|SFRP1|WNT5A|WNT11|OSR2	-0.800551	0	19	0	0	-6.39118	170.114
1	-2.34382	GO:0051492	M1	1	0	GO Biological Processes	19	regulation of stress fiber assembly	19_GO:0050789 regulation of biological process	-2.34382	9.04862	4.6497	30337	94	107	3	2.80374	1.59589	4653|6422|7481	MYOC|SFRP1|WNT11	-0.800551	0	19	0	0	-6.39118	170.114
1	-2.3183	GO:0072091	M1	1	0	GO Biological Processes	19	regulation of stem cell proliferation	19_GO:0050789 regulation of biological process	-2.3183	8.86011	4.589	30337	96	107	3	2.80374	1.59589	7474|7481|116039	WNT5A|WNT11|OSR2	-0.778434	0	19	0	0	-6.39118	170.114
1	-2.30743	GO:0048598	M1	1	0	GO Biological Processes	19	embryonic morphogenesis	19_GO:0032502 developmental process	-2.30743	3.36955	3.45499	30337	589	107	7	6.54206	2.39042	2263|4318|5950|6422|7474|7481|116039	FGFR2|MMP9|RBP4|SFRP1|WNT5A|WNT11|OSR2	-0.769938	0	19	0	0	-6.39118	170.114
1	-2.28562	GO:0060562	M1	1	0	GO Biological Processes	19	epithelial tube morphogenesis	19_GO:0032502 developmental process	-2.28562	4.5147	3.72459	30337	314	107	5	4.6729	2.04037	2263|6356|6422|7474|7481	FGFR2|CCL11|SFRP1|WNT5A|WNT11	-0.752481	0	19	0	0	-6.39118	170.114
1	-2.24008	GO:0002009	M1	1	0	GO Biological Processes	19	morphogenesis of an epithelium	19_GO:0032502 developmental process	-2.24008	3.71428	3.48222	30337	458	107	6	5.60748	2.22413	2263|3488|6356|6422|7474|7481	FGFR2|IGFBP5|CCL11|SFRP1|WNT5A|WNT11	-0.717478	0	19	0	0	-6.39118	170.114
1	-2.21028	GO:0060070	M1	1	0	GO Biological Processes	19	canonical Wnt signaling pathway	19_GO:0050896 response to stimulus	-2.21028	8.10067	4.33623	30337	105	107	3	2.80374	1.59589	6422|7474|7481	SFRP1|WNT5A|WNT11	-0.695424	0	19	0	0	-6.39118	170.114
1	-2.21028	GO:0110020	M1	1	0	GO Biological Processes	19	regulation of actomyosin structure organization	19_GO:0050789 regulation of biological process	-2.21028	8.10067	4.33623	30337	105	107	3	2.80374	1.59589	4653|6422|7481	MYOC|SFRP1|WNT11	-0.695424	0	19	0	0	-6.39118	170.114
1	-2.18766	GO:0032231	M1	1	0	GO Biological Processes	19	regulation of actin filament bundle assembly	19_GO:0050789 regulation of biological process	-2.18766	7.94925	4.28413	30337	107	107	3	2.80374	1.59589	4653|6422|7481	MYOC|SFRP1|WNT11	-0.676627	0	19	0	0	-6.39118	170.114
1	-2.17653	GO:0002065	M1	1	0	GO Biological Processes	19	columnar/cuboidal epithelial cell differentiation	19_GO:0032502 developmental process	-2.17653	7.87565	4.25859	30337	108	107	3	2.80374	1.59589	2263|7474|7481	FGFR2|WNT5A|WNT11	-0.667391	0	19	0	0	-6.39118	170.114
1	-2.12024	GO:0050865	M1	1	0	GO Biological Processes	19	regulation of cell activation	19_GO:0032501 multicellular organismal process	-2.12024	3.10589	3.20092	30337	639	107	7	6.54206	2.39042	3553|4860|5320|6422|7474|8877|79987	IL1B|PNP|PLA2G2A|SFRP1|WNT5A|SPHK1|SVEP1	-0.617991	0	19	0	0	-6.39118	170.114
1	-2.10625	GO:0045785	M1	1	0	GO Biological Processes	19	positive regulation of cell adhesion	19_GO:0048518 positive regulation of biological process	-2.10625	3.47881	3.2877	30337	489	107	6	5.60748	2.22413	3553|4653|4860|5329|6422|7474	IL1B|MYOC|PNP|PLAUR|SFRP1|WNT5A	-0.605866	0	19	0	0	-6.39118	170.114
1	-2.08514	GO:0043009	M1	1	0	GO Biological Processes	19	chordate embryonic development	19_GO:0032502 developmental process	-2.08514	3.05803	3.15309	30337	649	107	7	6.54206	2.39042	2263|3880|5950|6422|7474|7481|116039	FGFR2|KRT19|RBP4|SFRP1|WNT5A|WNT11|OSR2	-0.587836	0	19	0	0	-6.39118	170.114
1	-2.01377	GO:0009792	M1	1	0	GO Biological Processes	19	embryo development ending in birth or egg hatching	19_GO:0032502 developmental process	-2.01377	2.96218	3.05557	30337	670	107	7	6.54206	2.39042	2263|3880|5950|6422|7474|7481|116039	FGFR2|KRT19|RBP4|SFRP1|WNT5A|WNT11|OSR2	-0.528568	0	19	0	0	-6.39118	170.114
1	-5.96951	GO:0003012	M1	1	0	GO Biological Processes	19	muscle system process	19_GO:0032501 multicellular organismal process	-5.96951	8.64987	7.85511	30337	295	107	9	8.41121	2.68323	287|1311|2934|3162|3553|4629|4653|5348|79784	ANK2|COMP|GSN|HMOX1|IL1B|MYH11|MYOC|FXYD1|MYH14	-3.60051	0	20	1	1	-5.96951	8.64987
1	-3.70935	GO:0006936	M1	1	0	GO Biological Processes	19	muscle contraction	19_GO:0032501 multicellular organismal process	-3.70935	7.20822	5.69619	30337	236	107	6	5.60748	2.22413	287|1311|2934|4629|5348|79784	ANK2|COMP|GSN|MYH11|FXYD1|MYH14	-1.85151	0	20	0	0	-5.96951	8.64987
1	-2.25698	GO:0030048	M1	1	0	GO Biological Processes	19	actin filament-based movement	19_GO:0009987 cellular process	-2.25698	8.42149	4.44469	30337	101	107	3	2.80374	1.59589	287|2934|79784	ANK2|GSN|MYH14	-0.73111	0	20	0	0	-5.96951	8.64987
1	-2.05122	GO:0006941	M1	1	0	GO Biological Processes	19	striated muscle contraction	19_GO:0032501 multicellular organismal process	-2.05122	7.08808	3.97555	30337	120	107	3	2.80374	1.59589	287|2934|79784	ANK2|GSN|MYH14	-0.560017	0	20	0	0	-5.96951	8.64987
1	-2.00309	GO:0001508	M1	1	0	GO Biological Processes	19	action potential	19_GO:0065007 biological regulation	-2.00309	6.80456	3.86889	30337	125	107	3	2.80374	1.59589	287|4915|79784	ANK2|NTRK2|MYH14	-0.522057	0	20	0	0	-5.96951	8.64987
1	-5.96487	GO:0010876	M1	1	0	GO Biological Processes	19	lipid localization	19_GO:0051179 localization	-5.96487	7.4027	7.50217	30337	383	107	10	9.34579	2.81391	347|1191|2167|3553|5320|5743|5950|9388|10351|63924	APOD|CLU|FABP4|IL1B|PLA2G2A|PTGS2|RBP4|LIPG|ABCA8|CIDEC	-3.60042	0	21	1	1	-5.96487	8.48872
1	-5.38247	GO:0006869	M1	1	0	GO Biological Processes	19	lipid transport	19_GO:0051179 localization	-5.38247	7.3325	7.06864	30337	348	107	9	8.41121	2.68323	347|1191|2167|5320|5743|5950|9388|10351|63924	APOD|CLU|FABP4|PLA2G2A|PTGS2|RBP4|LIPG|ABCA8|CIDEC	-3.15301	0	21	0	0	-5.96487	8.48872
1	-5.87853	GO:0097435	M1	1	0	GO Biological Processes	19	supramolecular fiber organization	19_GO:0009987 cellular process	-5.87853	5.71812	6.91503	30337	595	107	12	11.215	3.05054	1311|2006|2934|3849|3855|3866|3880|4239|4629|6356|7148|9119	COMP|ELN|GSN|KRT2|KRT7|KRT15|KRT19|MFAP4|MYH11|CCL11|TNXB|KRT75	-3.52303	0	22	1	1	-5.87853	9.14591
1	-3.44353	GO:0030029	M1	1	0	GO Biological Processes	19	actin filament-based process	19_GO:0009987 cellular process	-3.44353	4.10903	4.65723	30337	621	107	9	8.41121	2.68323	287|2006|2919|2934|3880|4629|6356|7148|79784	ANK2|ELN|CXCL1|GSN|KRT19|MYH11|CCL11|TNXB|MYH14	-1.64211	0	22	0	0	-5.87853	9.14591
1	-3.22581	GO:0042692	M1	1	0	GO Biological Processes	19	muscle cell differentiation	19_GO:0032502 developmental process	-3.22581	5.84584	4.94168	30337	291	107	6	5.60748	2.22413	287|1311|3488|3880|4629|10105	ANK2|COMP|IGFBP5|KRT19|MYH11|PPIF	-1.48762	0	22	0	0	-5.87853	9.14591
1	-3.11331	GO:0030036	M1	1	0	GO Biological Processes	19	actin cytoskeleton organization	19_GO:0009987 cellular process	-3.11331	4.10903	4.38579	30337	552	107	8	7.47664	2.54265	2006|2919|2934|3880|4629|6356|7148|79784	ELN|CXCL1|GSN|KRT19|MYH11|CCL11|TNXB|MYH14	-1.40107	0	22	0	0	-5.87853	9.14591
1	-3.00364	GO:0031032	M1	1	0	GO Biological Processes	19	actomyosin structure organization	19_GO:0009987 cellular process	-3.00364	9.14591	5.40761	30337	124	107	4	3.73832	1.83389	2006|3880|4629|79784	ELN|KRT19|MYH11|MYH14	-1.31778	0	22	0	0	-5.87853	9.14591
1	-2.4584	GO:0055001	M1	1	0	GO Biological Processes	19	muscle cell development	19_GO:0032502 developmental process	-2.4584	6.48053	4.32577	30337	175	107	4	3.73832	1.83389	287|1311|3880|4629	ANK2|COMP|KRT19|MYH11	-0.887647	0	22	0	0	-5.87853	9.14591
1	-2.06329	GO:0051146	M1	1	0	GO Biological Processes	19	striated muscle cell differentiation	19_GO:0032502 developmental process	-2.06329	4.99601	3.5953	30337	227	107	4	3.73832	1.83389	3488|3880|4629|10105	IGFBP5|KRT19|MYH11|PPIF	-0.57026	0	22	0	0	-5.87853	9.14591
1	-2.00309	GO:0010927	M1	1	0	GO Biological Processes	19	cellular component assembly involved in morphogenesis	19_GO:0032502 developmental process	-2.00309	6.80456	3.86889	30337	125	107	3	2.80374	1.59589	287|3880|4629	ANK2|KRT19|MYH11	-0.522057	0	22	0	0	-5.87853	9.14591
1	-2.00309	GO:0032989	M1	1	0	GO Biological Processes	19	cellular anatomical entity morphogenesis	19_GO:0009987 cellular process	-2.00309	6.80456	3.86889	30337	125	107	3	2.80374	1.59589	287|3880|4629	ANK2|KRT19|MYH11	-0.522057	0	22	0	0	-5.87853	9.14591
1	-2.83199	GO:0035966	M1	1	0	GO Biological Processes	19	response to topologically incorrect protein	19_GO:0050896 response to stimulus	-2.83199	8.21807	5.05611	30337	138	107	4	3.73832	1.83389	1191|1311|7060|27129	CLU|COMP|THBS4|HSPB7	-1.18942	0	23	0	0	-5.8144	15.9283
1	-2.4729	GO:0098609	M1	1	0	GO Biological Processes	19	cell-cell adhesion	19_GO:0009987 cellular process	-2.4729	3.61505	3.67873	30337	549	107	7	6.54206	2.39042	1311|3553|6279|6280|7060|7148|92211	COMP|IL1B|S100A8|S100A9|THBS4|TNXB|CDHR1	-0.899234	0	23	0	0	-5.8144	15.9283
1	-2.04142	GO:0006986	M1	1	0	GO Biological Processes	19	response to unfolded protein	19_GO:0050896 response to stimulus	-2.04142	7.0295	3.95374	30337	121	107	3	2.80374	1.59589	1311|7060|27129	COMP|THBS4|HSPB7	-0.551422	0	23	0	0	-5.8144	15.9283
1	-3.06684	GO:0009611	M1	1	0	GO Biological Processes	19	response to wounding	19_GO:0050896 response to stimulus	-3.06684	4.60479	4.48426	30337	431	107	7	6.54206	2.39042	347|1311|2159|3162|5329|7474|10855	APOD|COMP|F10|HMOX1|PLAUR|WNT5A|HPSE	-1.3675	0	24	0	0	-5.75765	8.15243
1	-3.00485	GO:0042060	M1	1	0	GO Biological Processes	19	wound healing	19_GO:0050896 response to stimulus	-3.00485	5.2995	4.6073	30337	321	107	6	5.60748	2.22413	1311|2159|3162|5329|7474|10855	COMP|F10|HMOX1|PLAUR|WNT5A|HPSE	-1.31778	0	24	0	0	-5.75765	8.15243
1	-4.32818	GO:0034612	M1	1	0	GO Biological Processes	19	response to tumor necrosis factor	19_GO:0050896 response to stimulus	-4.32818	9.34692	6.71946	30337	182	107	6	5.60748	2.22413	2167|3576|5743|6422|8877|9370	FABP4|CXCL8|PTGS2|SFRP1|SPHK1|ADIPOQ	-2.34507	0	25	0	0	-5.67017	25.7749
1	-3.6666	GO:0050873	M1	1	0	GO Biological Processes	19	brown fat cell differentiation	19_GO:0032502 developmental process	-3.6666	25.7749	8.47169	30337	33	107	3	2.80374	1.59589	2167|5743|9370	FABP4|PTGS2|ADIPOQ	-1.8168	0	25	0	0	-5.67017	25.7749
1	-2.02208	GO:0045444	M1	1	0	GO Biological Processes	19	fat cell differentiation	19_GO:0032502 developmental process	-2.02208	6.9152	3.91084	30337	123	107	3	2.80374	1.59589	2167|5743|9370	FABP4|PTGS2|ADIPOQ	-0.53569	0	25	0	0	-5.67017	25.7749
1	-5.63483	GO:0006631	M1	1	0	GO Biological Processes	19	fatty acid metabolic process	19_GO:0008152 metabolic process	-5.63483	7.87565	7.40259	30337	324	107	9	8.41121	2.68323	32|1580|5354|5743|7148|7306|9370|9388|66002	ACACB|CYP4B1|PLP1|PTGS2|TNXB|TYRP1|ADIPOQ|LIPG|CYP4F12	-3.33342	0	26	1	1	-5.63483	9.69311
1	-5.61573	GO:0032787	M1	1	0	GO Biological Processes	19	monocarboxylic acid metabolic process	19_GO:0008152 metabolic process	-5.61573	5.9861	6.82978	30337	521	107	11	10.2804	2.936	32|125|1580|5354|5743|7148|7306|8870|9370|9388|66002	ACACB|ADH1B|CYP4B1|PLP1|PTGS2|TNXB|TYRP1|IER3|ADIPOQ|LIPG|CYP4F12	-3.32591	0	26	0	0	-5.63483	9.69311
1	-4.62544	GO:0019752	M1	1	0	GO Biological Processes	19	carboxylic acid metabolic process	19_GO:0008152 metabolic process	-4.62544	4.29581	5.59158	30337	792	107	12	11.215	3.05054	32|125|1580|1638|5354|5743|7148|7306|8870|9370|9388|66002	ACACB|ADH1B|CYP4B1|DCT|PLP1|PTGS2|TNXB|TYRP1|IER3|ADIPOQ|LIPG|CYP4F12	-2.60093	0	26	0	0	-5.63483	9.69311
1	-3.09769	GO:0006633	M1	1	0	GO Biological Processes	19	fatty acid biosynthetic process	19_GO:0008152 metabolic process	-3.09769	9.69311	5.60496	30337	117	107	4	3.73832	1.83389	32|5354|5743|9388	ACACB|PLP1|PTGS2|LIPG	-1.39139	0	26	0	0	-5.63483	9.69311
1	-2.89275	GO:0044283	M1	1	0	GO Biological Processes	19	small molecule biosynthetic process	19_GO:0008152 metabolic process	-2.89275	4.29581	4.24699	30337	462	107	7	6.54206	2.39042	32|4860|5354|5743|5950|8877|9388	ACACB|PNP|PLP1|PTGS2|RBP4|SPHK1|LIPG	-1.23266	0	26	0	0	-5.63483	9.69311
1	-2.5311	GO:0072330	M1	1	0	GO Biological Processes	19	monocarboxylic acid biosynthetic process	19_GO:0008152 metabolic process	-2.5311	6.79098	4.46452	30337	167	107	4	3.73832	1.83389	32|5354|5743|9388	ACACB|PLP1|PTGS2|LIPG	-0.943289	0	26	0	0	-5.63483	9.69311
1	-5.61585	GO:0008015	M1	1	0	GO Biological Processes	19	blood circulation	19_GO:0032501 multicellular organismal process	-5.61585	6.76667	7.0716	30337	419	107	10	9.34579	2.81391	287|1311|2006|2934|4886|5743|8870|9370|66002|79987	ANK2|COMP|ELN|GSN|NPY1R|PTGS2|IER3|ADIPOQ|CYP4F12|SVEP1	-3.32591	0	27	1	1	-5.61585	7.58084
1	-4.87641	GO:0003013	M1	1	0	GO Biological Processes	19	circulatory system process	19_GO:0032501 multicellular organismal process	-4.87641	5.5702	6.18635	30337	509	107	10	9.34579	2.81391	287|1311|2006|2934|4886|5743|8870|9370|66002|79987	ANK2|COMP|ELN|GSN|NPY1R|PTGS2|IER3|ADIPOQ|CYP4F12|SVEP1	-2.76937	0	27	0	0	-5.61585	7.58084
1	-3.26805	GO:0008217	M1	1	0	GO Biological Processes	19	regulation of blood pressure	19_GO:0032501 multicellular organismal process	-3.26805	7.58084	5.37045	30337	187	107	5	4.6729	2.04037	4886|5743|8870|9370|66002	NPY1R|PTGS2|IER3|ADIPOQ|CYP4F12	-1.52012	0	27	0	0	-5.61585	7.58084
1	-5.55247	GO:1905954	M1	1	0	GO Biological Processes	19	positive regulation of lipid localization	19_GO:0051179 localization	-5.55247	15.3256	8.99571	30337	111	107	6	5.60748	2.22413	32|3553|6696|9370|9388|10351	ACACB|IL1B|SPP1|ADIPOQ|LIPG|ABCA8	-3.29163	0	28	1	1	-5.55247	23.6269
1	-4.86057	GO:0032370	M1	1	0	GO Biological Processes	19	positive regulation of lipid transport	19_GO:0051179 localization	-4.86057	16.4839	8.55485	30337	86	107	5	4.6729	2.04037	3553|6696|9370|9388|10351	IL1B|SPP1|ADIPOQ|LIPG|ABCA8	-2.76426	0	28	0	0	-5.55247	23.6269
1	-4.30177	GO:1905952	M1	1	0	GO Biological Processes	19	regulation of lipid localization	19_GO:0051179 localization	-4.30177	9.24533	6.67427	30337	184	107	6	5.60748	2.22413	32|3553|6696|9370|9388|10351	ACACB|IL1B|SPP1|ADIPOQ|LIPG|ABCA8	-2.32426	0	28	0	0	-5.55247	23.6269
1	-4.21279	GO:0097006	M1	1	0	GO Biological Processes	19	regulation of plasma lipoprotein particle levels	19_GO:0050789 regulation of biological process	-4.21279	18.9016	8.25776	30337	60	107	4	3.73832	1.83389	3162|5320|9370|9388	HMOX1|PLA2G2A|ADIPOQ|LIPG	-2.24888	0	28	0	0	-5.55247	23.6269
1	-4.01463	GO:0016042	M1	1	0	GO Biological Processes	19	lipid catabolic process	19_GO:0008152 metabolic process	-4.01463	6.61555	5.81536	30337	300	107	7	6.54206	2.39042	5320|5346|6696|8877|9370|9388|66002	PLA2G2A|PLIN1|SPP1|SPHK1|ADIPOQ|LIPG|CYP4F12	-2.09604	0	28	0	0	-5.55247	23.6269
1	-3.66801	GO:0032368	M1	1	0	GO Biological Processes	19	regulation of lipid transport	19_GO:0051179 localization	-3.66801	9.26547	6.09785	30337	153	107	5	4.6729	2.04037	3553|6696|9370|9388|10351	IL1B|SPP1|ADIPOQ|LIPG|ABCA8	-1.8168	0	28	0	0	-5.55247	23.6269
1	-3.55311	GO:0032373	M1	1	0	GO Biological Processes	19	positive regulation of sterol transport	19_GO:0051179 localization	-3.55311	23.6269	8.08166	30337	36	107	3	2.80374	1.59589	9370|9388|10351	ADIPOQ|LIPG|ABCA8	-1.72358	0	28	0	0	-5.55247	23.6269
1	-3.55311	GO:0032376	M1	1	0	GO Biological Processes	19	positive regulation of cholesterol transport	19_GO:0051179 localization	-3.55311	23.6269	8.08166	30337	36	107	3	2.80374	1.59589	9370|9388|10351	ADIPOQ|LIPG|ABCA8	-1.72358	0	28	0	0	-5.55247	23.6269
1	-3.49237	GO:0015850	M1	1	0	GO Biological Processes	19	organic hydroxy compound transport	19_GO:0051179 localization	-3.49237	8.48872	5.77338	30337	167	107	5	4.6729	2.04037	32|1191|5950|9388|10351	ACACB|CLU|RBP4|LIPG|ABCA8	-1.6795	0	28	0	0	-5.55247	23.6269
1	-2.76084	GO:0030301	M1	1	0	GO Biological Processes	19	cholesterol transport	19_GO:0051179 localization	-2.76084	12.6951	5.70146	30337	67	107	3	2.80374	1.59589	1191|9388|10351	CLU|LIPG|ABCA8	-1.13511	0	28	0	0	-5.55247	23.6269
1	-2.71015	GO:0044248	M1	1	0	GO Biological Processes	19	cellular catabolic process	19_GO:0008152 metabolic process	-2.71015	3.23001	3.77847	30337	790	107	9	8.41121	2.68323	1191|3162|6279|6280|8877|9370|9388|10855|66002	CLU|HMOX1|S100A8|S100A9|SPHK1|ADIPOQ|LIPG|HPSE|CYP4F12	-1.09096	0	28	0	0	-5.55247	23.6269
1	-2.63724	GO:0015918	M1	1	0	GO Biological Processes	19	sterol transport	19_GO:0051179 localization	-2.63724	11.4942	5.37726	30337	74	107	3	2.80374	1.59589	1191|9388|10351	CLU|LIPG|ABCA8	-1.03324	0	28	0	0	-5.55247	23.6269
1	-2.58808	GO:0032371	M1	1	0	GO Biological Processes	19	regulation of sterol transport	19_GO:0051179 localization	-2.58808	11.0464	5.25136	30337	77	107	3	2.80374	1.59589	9370|9388|10351	ADIPOQ|LIPG|ABCA8	-0.993402	0	28	0	0	-5.55247	23.6269
1	-2.58808	GO:0032374	M1	1	0	GO Biological Processes	19	regulation of cholesterol transport	19_GO:0051179 localization	-2.58808	11.0464	5.25136	30337	77	107	3	2.80374	1.59589	9370|9388|10351	ADIPOQ|LIPG|ABCA8	-0.993402	0	28	0	0	-5.55247	23.6269
1	-2.21615	GO:0044242	M1	1	0	GO Biological Processes	19	cellular lipid catabolic process	19_GO:0008152 metabolic process	-2.21615	5.53216	3.87365	30337	205	107	4	3.73832	1.83389	8877|9370|9388|66002	SPHK1|ADIPOQ|LIPG|CYP4F12	-0.697442	0	28	0	0	-5.55247	23.6269
1	-5.49819	GO:0009410	M1	1	0	GO Biological Processes	19	response to xenobiotic stimulus	19_GO:0050896 response to stimulus	-5.49819	6.56304	6.92842	30337	432	107	10	9.34579	2.81391	32|3553|4129|4860|5743|6283|6422|9370|10628|66002	ACACB|IL1B|MAOB|PNP|PTGS2|S100A12|SFRP1|ADIPOQ|TXNIP|CYP4F12	-3.24837	0	30	1	1	-5.49819	40.5033
1	-4.26625	GO:0071637	M1	1	0	GO Biological Processes	19	regulation of monocyte chemotactic protein-1 production	19_GO:0032501 multicellular organismal process	-4.26625	40.5033	10.7736	30337	21	107	3	2.80374	1.59589	347|3553|9370	APOD|IL1B|ADIPOQ	-2.2961	0	30	0	0	-5.49819	40.5033
1	-3.0702	GO:0051224	M1	1	0	GO Biological Processes	19	negative regulation of protein transport	19_GO:0051179 localization	-3.0702	9.5302	5.54692	30337	119	107	4	3.73832	1.83389	347|3553|6422|9370	APOD|IL1B|SFRP1|ADIPOQ	-1.3689	0	30	0	0	-5.49819	40.5033
1	-2.87899	GO:1904950	M1	1	0	GO Biological Processes	19	negative regulation of establishment of protein localization	19_GO:0051179 localization	-2.87899	8.46338	5.15128	30337	134	107	4	3.73832	1.83389	347|3553|6422|9370	APOD|IL1B|SFRP1|ADIPOQ	-1.22452	0	30	0	0	-5.49819	40.5033
1	-2.74236	GO:0046888	M1	1	0	GO Biological Processes	19	negative regulation of hormone secretion	19_GO:0051179 localization	-2.74236	12.5084	5.65225	30337	68	107	3	2.80374	1.59589	3553|6422|9370	IL1B|SFRP1|ADIPOQ	-1.11991	0	30	0	0	-5.49819	40.5033
1	-2.67869	GO:1903531	M1	1	0	GO Biological Processes	19	negative regulation of secretion by cell	19_GO:0051179 localization	-2.67869	7.46114	4.75103	30337	152	107	4	3.73832	1.83389	3553|4129|6422|9370	IL1B|MAOB|SFRP1|ADIPOQ	-1.06436	0	30	0	0	-5.49819	40.5033
1	-2.67011	GO:0046883	M1	1	0	GO Biological Processes	19	regulation of hormone secretion	19_GO:0051179 localization	-2.67011	5.55928	4.34976	30337	255	107	5	4.6729	2.04037	3553|5950|6422|6696|9370	IL1B|RBP4|SFRP1|SPP1|ADIPOQ	-1.05819	0	30	0	0	-5.49819	40.5033
1	-2.50788	GO:0010817	M1	1	0	GO Biological Processes	19	regulation of hormone levels	19_GO:0065007 biological regulation	-2.50788	3.66851	3.72598	30337	541	107	7	6.54206	2.39042	125|3553|3557|5950|6422|6696|9370	ADH1B|IL1B|IL1RN|RBP4|SFRP1|SPP1|ADIPOQ	-0.926074	0	30	0	0	-5.49819	40.5033
1	-2.47621	GO:0051048	M1	1	0	GO Biological Processes	19	negative regulation of secretion	19_GO:0051179 localization	-2.47621	6.55545	4.35963	30337	173	107	4	3.73832	1.83389	3553|4129|6422|9370	IL1B|MAOB|SFRP1|ADIPOQ	-0.901359	0	30	0	0	-5.49819	40.5033
1	-2.3327	GO:0051223	M1	1	0	GO Biological Processes	19	regulation of protein transport	19_GO:0051179 localization	-2.3327	3.88388	3.61691	30337	438	107	6	5.60748	2.22413	347|3553|5743|5950|6422|9370	APOD|IL1B|PTGS2|RBP4|SFRP1|ADIPOQ	-0.791472	0	30	0	0	-5.49819	40.5033
1	-2.27987	GO:0097190	M1	1	0	GO Biological Processes	19	apoptotic signaling pathway	19_GO:0050896 response to stimulus	-2.27987	4.50037	3.71537	30337	315	107	5	4.6729	2.04037	1191|2261|3553|6422|8870	CLU|FGFR3|IL1B|SFRP1|IER3	-0.749388	0	30	0	0	-5.49819	40.5033
1	-2.246	GO:0002791	M1	1	0	GO Biological Processes	19	regulation of peptide secretion	19_GO:0051179 localization	-2.246	5.64226	3.92859	30337	201	107	4	3.73832	1.83389	3553|5950|6279|6422	IL1B|RBP4|S100A8|SFRP1	-0.721908	0	30	0	0	-5.49819	40.5033
1	-2.246	GO:0090087	M1	1	0	GO Biological Processes	19	regulation of peptide transport	19_GO:0051179 localization	-2.246	5.64226	3.92859	30337	201	107	4	3.73832	1.83389	3553|5950|6279|6422	IL1B|RBP4|S100A8|SFRP1	-0.721908	0	30	0	0	-5.49819	40.5033
1	-2.23769	GO:0051046	M1	1	0	GO Biological Processes	19	regulation of secretion	19_GO:0051179 localization	-2.23769	3.26963	3.3605	30337	607	107	7	6.54206	2.39042	3553|4129|5950|6279|6422|6696|9370	IL1B|MAOB|RBP4|S100A8|SFRP1|SPP1|ADIPOQ	-0.715742	0	30	0	0	-5.49819	40.5033
1	-2.13311	GO:0097191	M1	1	0	GO Biological Processes	19	extrinsic apoptotic signaling pathway	19_GO:0050896 response to stimulus	-2.13311	7.59438	4.1596	30337	112	107	3	2.80374	1.59589	2261|3553|6422	FGFR3|IL1B|SFRP1	-0.627742	0	30	0	0	-5.49819	40.5033
1	-2.11678	GO:1903828	M1	1	0	GO Biological Processes	19	negative regulation of protein localization	19_GO:0051179 localization	-2.11678	5.17851	3.69218	30337	219	107	4	3.73832	1.83389	347|3553|6422|9370	APOD|IL1B|SFRP1|ADIPOQ	-0.615156	0	30	0	0	-5.49819	40.5033
1	-2.02208	GO:0010717	M1	1	0	GO Biological Processes	19	regulation of epithelial to mesenchymal transition	19_GO:0032502 developmental process	-2.02208	6.9152	3.91084	30337	123	107	3	2.80374	1.59589	3553|6422|7148	IL1B|SFRP1|TNXB	-0.53569	0	30	0	0	-5.49819	40.5033
1	-5.42774	GO:0085029	M1	1	0	GO Biological Processes	19	extracellular matrix assembly	19_GO:0009987 cellular process	-5.42774	37.8031	11.9985	30337	30	107	4	3.73832	1.83389	2006|4239|4629|7148	ELN|MFAP4|MYH11|TNXB	-3.18482	0	31	1	1	-5.42774	85.057
1	-5.29864	GO:0048251	M1	1	0	GO Biological Processes	19	elastic fiber assembly	19_GO:0009987 cellular process	-5.29864	85.057	15.8165	30337	10	107	3	2.80374	1.59589	4239|4629|7148	MFAP4|MYH11|TNXB	-3.09493	0	31	0	0	-5.42774	85.057
1	-5.35071	GO:0097305	M1	1	0	GO Biological Processes	19	response to alcohol	19_GO:0050896 response to stimulus	-5.35071	8.62428	7.38811	30337	263	107	8	7.47664	2.54265	978|2263|4129|6279|6422|6586|7049|9370	CDA|FGFR2|MAOB|S100A8|SFRP1|SLIT3|TGFBR3|ADIPOQ	-3.13109	0	32	1	1	-5.35071	10.4237
1	-5.08459	GO:0048545	M1	1	0	GO Biological Processes	19	response to steroid hormone	19_GO:0050896 response to stimulus	-5.08459	7.93072	7.00623	30337	286	107	8	7.47664	2.54265	3557|4129|4250|5743|6586|6696|9370|10628	IL1RN|MAOB|SCGB2A2|PTGS2|SLIT3|SPP1|ADIPOQ|TXNIP	-2.93652	0	32	0	0	-5.35071	10.4237
1	-4.8817	GO:1901654	M1	1	0	GO Biological Processes	19	response to ketone	19_GO:0050896 response to stimulus	-4.8817	9.06239	7.12401	30337	219	107	7	6.54206	2.39042	978|4129|6422|6586|6696|7049|10628	CDA|MAOB|SFRP1|SLIT3|SPP1|TGFBR3|TXNIP	-2.7705	0	32	0	0	-5.35071	10.4237
1	-4.6094	GO:0009725	M1	1	0	GO Biological Processes	19	response to hormone	19_GO:0050896 response to stimulus	-4.6094	4.2796	5.57489	30337	795	107	12	11.215	3.05054	3488|3557|3880|4129|4250|5743|6422|6586|6696|7049|9370|10628	IGFBP5|IL1RN|KRT19|MAOB|SCGB2A2|PTGS2|SFRP1|SLIT3|SPP1|TGFBR3|ADIPOQ|TXNIP	-2.58861	0	32	0	0	-5.35071	10.4237
1	-3.90684	GO:0051384	M1	1	0	GO Biological Processes	19	response to glucocorticoid	19_GO:0050896 response to stimulus	-3.90684	10.4237	6.55285	30337	136	107	5	4.6729	2.04037	3557|4129|5743|6586|9370	IL1RN|MAOB|PTGS2|SLIT3|ADIPOQ	-2.00572	0	32	0	0	-5.35071	10.4237
1	-3.60331	GO:0031960	M1	1	0	GO Biological Processes	19	response to corticosteroid	19_GO:0050896 response to stimulus	-3.60331	8.97226	5.97736	30337	158	107	5	4.6729	2.04037	3557|4129|5743|6586|9370	IL1RN|MAOB|PTGS2|SLIT3|ADIPOQ	-1.75901	0	32	0	0	-5.35071	10.4237
1	-3.3107	GO:0001959	M1	1	0	GO Biological Processes	19	regulation of cytokine-mediated signaling pathway	19_GO:0050896 response to stimulus	-3.3107	7.74654	5.44611	30337	183	107	5	4.6729	2.04037	3557|6586|7474|8877|9370	IL1RN|SLIT3|WNT5A|SPHK1|ADIPOQ	-1.54943	0	32	0	0	-5.35071	10.4237
1	-3.18577	GO:0060759	M1	1	0	GO Biological Processes	19	regulation of response to cytokine stimulus	19_GO:0050896 response to stimulus	-3.18577	7.26983	5.22563	30337	195	107	5	4.6729	2.04037	3557|6586|7474|8877|9370	IL1RN|SLIT3|WNT5A|SPHK1|ADIPOQ	-1.45499	0	32	0	0	-5.35071	10.4237
1	-2.97784	GO:0045471	M1	1	0	GO Biological Processes	19	response to ethanol	19_GO:0050896 response to stimulus	-2.97784	9.00074	5.35408	30337	126	107	4	3.73832	1.83389	2263|4129|6279|9370	FGFR2|MAOB|S100A8|ADIPOQ	-1.29857	0	32	0	0	-5.35071	10.4237
1	-2.26897	GO:0001960	M1	1	0	GO Biological Processes	19	negative regulation of cytokine-mediated signaling pathway	19_GO:0048519 negative regulation of biological process	-2.26897	8.5057	4.47274	30337	100	107	3	2.80374	1.59589	3557|6586|9370	IL1RN|SLIT3|ADIPOQ	-0.741131	0	32	0	0	-5.35071	10.4237
1	-2.21028	GO:0060761	M1	1	0	GO Biological Processes	19	negative regulation of response to cytokine stimulus	19_GO:0048519 negative regulation of biological process	-2.21028	8.10067	4.33623	30337	105	107	3	2.80374	1.59589	3557|6586|9370	IL1RN|SLIT3|ADIPOQ	-0.695424	0	32	0	0	-5.35071	10.4237
1	-5.26966	GO:1900046	M1	1	0	GO Biological Processes	19	regulation of hemostasis	19_GO:0050789 regulation of biological process	-5.26966	19.9664	9.51896	30337	71	107	5	4.6729	2.04037	1311|5054|5329|7103|10855	COMP|SERPINE1|PLAUR|TSPAN8|HPSE	-3.06906	0	33	1	1	-5.26966	19.9664
1	-4.3684	GO:1903034	M1	1	0	GO Biological Processes	19	regulation of response to wounding	19_GO:0050896 response to stimulus	-4.3684	9.50358	6.78858	30337	179	107	6	5.60748	2.22413	5054|5329|6696|7103|10855|51330	SERPINE1|PLAUR|SPP1|TSPAN8|HPSE|TNFRSF12A	-2.37961	0	33	0	0	-5.26966	19.9664
1	-3.9747	GO:0030193	M1	1	0	GO Biological Processes	19	regulation of blood coagulation	19_GO:0032501 multicellular organismal process	-3.9747	16.4361	7.63701	30337	69	107	4	3.73832	1.83389	5054|5329|7103|10855	SERPINE1|PLAUR|TSPAN8|HPSE	-2.06414	0	33	0	0	-5.26966	19.9664
1	-3.87708	GO:0061041	M1	1	0	GO Biological Processes	19	regulation of wound healing	19_GO:0050896 response to stimulus	-3.87708	10.2726	6.49525	30337	138	107	5	4.6729	2.04037	5054|5329|7103|10855|51330	SERPINE1|PLAUR|TSPAN8|HPSE|TNFRSF12A	-1.98215	0	33	0	0	-5.26966	19.9664
1	-3.8564	GO:0050818	M1	1	0	GO Biological Processes	19	regulation of coagulation	19_GO:0032501 multicellular organismal process	-3.8564	15.3256	7.34048	30337	74	107	4	3.73832	1.83389	5054|5329|7103|10855	SERPINE1|PLAUR|TSPAN8|HPSE	-1.963	0	33	0	0	-5.26966	19.9664
1	-3.56664	GO:0050878	M1	1	0	GO Biological Processes	19	regulation of body fluid levels	19_GO:0065007 biological regulation	-3.56664	5.5906	5.17613	30337	355	107	7	6.54206	2.39042	1311|2159|5054|5329|7103|10855|66002	COMP|F10|SERPINE1|PLAUR|TSPAN8|HPSE|CYP4F12	-1.73206	0	33	0	0	-5.26966	19.9664
1	-3.23666	GO:1900047	M1	1	0	GO Biological Processes	19	negative regulation of hemostasis	19_GO:0048519 negative regulation of biological process	-3.23666	18.4907	7.06285	30337	46	107	3	2.80374	1.59589	1311|5054|7103	COMP|SERPINE1|TSPAN8	-1.49524	0	33	0	0	-5.26966	19.9664
1	-2.37125	GO:0032102	M1	1	0	GO Biological Processes	19	negative regulation of response to external stimulus	19_GO:0048519 negative regulation of biological process	-2.37125	3.95614	3.67303	30337	430	107	6	5.60748	2.22413	5054|6696|7103|7474|8870|9370	SERPINE1|SPP1|TSPAN8|WNT5A|IER3|ADIPOQ	-0.821791	0	33	0	0	-5.26966	19.9664
1	-2.3183	GO:1903035	M1	1	0	GO Biological Processes	19	negative regulation of response to wounding	19_GO:0048519 negative regulation of biological process	-2.3183	8.86011	4.589	30337	96	107	3	2.80374	1.59589	5054|6696|7103	SERPINE1|SPP1|TSPAN8	-0.778434	0	33	0	0	-5.26966	19.9664
1	-5.22647	GO:0051336	M1	1	0	GO Biological Processes	19	regulation of hydrolase activity	19_GO:0065007 biological regulation	-5.22647	4.938	6.2207	30337	689	107	12	11.215	3.05054	2261|2263|2934|4318|4915|5054|5329|6279|6280|6356|6422|7481	FGFR3|FGFR2|GSN|MMP9|NTRK2|SERPINE1|PLAUR|S100A8|S100A9|CCL11|SFRP1|WNT11	-3.03508	0	34	1	1	-5.22647	77.3246
1	-5.16145	GO:2001267	M1	1	0	GO Biological Processes	19	regulation of cysteine-type endopeptidase activity involved in apoptotic signaling pathway	19_GO:0008152 metabolic process	-5.16145	77.3246	15.0628	30337	11	107	3	2.80374	1.59589	2934|4318|5329	GSN|MMP9|PLAUR	-2.99371	0	34	0	0	-5.22647	77.3246
1	-3.82748	GO:0051345	M1	1	0	GO Biological Processes	19	positive regulation of hydrolase activity	19_GO:0065007 biological regulation	-3.82748	5.26261	5.30258	30337	431	107	8	7.47664	2.54265	2261|2263|2934|6279|6280|6356|6422|7481	FGFR3|FGFR2|GSN|S100A8|S100A9|CCL11|SFRP1|WNT11	-1.94315	0	34	0	0	-5.22647	77.3246
1	-3.56556	GO:0043281	M1	1	0	GO Biological Processes	19	regulation of cysteine-type endopeptidase activity involved in apoptotic process	19_GO:0008152 metabolic process	-3.56556	8.80507	5.9076	30337	161	107	5	4.6729	2.04037	2934|4318|5329|6279|6280	GSN|MMP9|PLAUR|S100A8|S100A9	-1.73206	0	34	0	0	-5.22647	77.3246
1	-3.33824	GO:0052548	M1	1	0	GO Biological Processes	19	regulation of endopeptidase activity	19_GO:0008152 metabolic process	-3.33824	6.1413	5.11411	30337	277	107	6	5.60748	2.22413	2934|4318|5054|5329|6279|6280	GSN|MMP9|SERPINE1|PLAUR|S100A8|S100A9	-1.57336	0	34	0	0	-5.22647	77.3246
1	-3.22642	GO:2000116	M1	1	0	GO Biological Processes	19	regulation of cysteine-type endopeptidase activity	19_GO:0008152 metabolic process	-3.22642	7.42208	5.29699	30337	191	107	5	4.6729	2.04037	2934|4318|5329|6279|6280	GSN|MMP9|PLAUR|S100A8|S100A9	-1.48762	0	34	0	0	-5.22647	77.3246
1	-3.1493	GO:0052547	M1	1	0	GO Biological Processes	19	regulation of peptidase activity	19_GO:0008152 metabolic process	-3.1493	5.65163	4.82524	30337	301	107	6	5.60748	2.22413	2934|4318|5054|5329|6279|6280	GSN|MMP9|SERPINE1|PLAUR|S100A8|S100A9	-1.42892	0	34	0	0	-5.22647	77.3246
1	-2.88653	GO:0030162	M1	1	0	GO Biological Processes	19	regulation of proteolysis	19_GO:0008152 metabolic process	-2.88653	3.78662	4.09815	30337	599	107	8	7.47664	2.54265	1191|2934|3553|4318|5054|5329|6279|6280	CLU|GSN|IL1B|MMP9|SERPINE1|PLAUR|S100A8|S100A9	-1.22822	0	34	0	0	-5.22647	77.3246
1	-2.79873	GO:0070613	M1	1	0	GO Biological Processes	19	regulation of protein processing	19_GO:0008152 metabolic process	-2.79873	13.0857	5.80309	30337	65	107	3	2.80374	1.59589	2934|5054|5329	GSN|SERPINE1|PLAUR	-1.16465	0	34	0	0	-5.22647	77.3246
1	-2.72416	GO:1903317	M1	1	0	GO Biological Processes	19	regulation of protein maturation	19_GO:0008152 metabolic process	-2.72416	12.3271	5.60407	30337	69	107	3	2.80374	1.59589	2934|5054|5329	GSN|SERPINE1|PLAUR	-1.10416	0	34	0	0	-5.22647	77.3246
1	-2.3327	GO:0043086	M1	1	0	GO Biological Processes	19	negative regulation of catalytic activity	19_GO:0065007 biological regulation	-2.3327	3.88388	3.61691	30337	438	107	6	5.60748	2.22413	3553|4318|5054|5064|5329|9370	IL1B|MMP9|SERPINE1|PALM|PLAUR|ADIPOQ	-0.791472	0	34	0	0	-5.22647	77.3246
1	-2.0317	GO:0010951	M1	1	0	GO Biological Processes	19	negative regulation of endopeptidase activity	19_GO:0048519 negative regulation of biological process	-2.0317	6.97189	3.93217	30337	122	107	3	2.80374	1.59589	4318|5054|5329	MMP9|SERPINE1|PLAUR	-0.543515	0	34	0	0	-5.22647	77.3246
1	-5.15247	GO:0043500	M1	1	0	GO Biological Processes	19	muscle adaptation	19_GO:0032501 multicellular organismal process	-5.15247	32.4027	11.059	30337	35	107	4	3.73832	1.83389	2934|3162|3553|4653	GSN|HMOX1|IL1B|MYOC	-2.99007	0	35	1	1	-5.15247	32.4027
1	-3.61606	GO:2001236	M1	1	0	GO Biological Processes	19	regulation of extrinsic apoptotic signaling pathway	19_GO:0050896 response to stimulus	-3.61606	9.02941	6.00103	30337	157	107	5	4.6729	2.04037	3162|3553|5054|6422|51330	HMOX1|IL1B|SERPINE1|SFRP1|TNFRSF12A	-1.7704	0	35	0	0	-5.15247	32.4027
1	-3.29369	GO:1904037	M1	1	0	GO Biological Processes	19	positive regulation of epithelial cell apoptotic process	19_GO:0048518 positive regulation of biological process	-3.29369	19.3311	7.2393	30337	44	107	3	2.80374	1.59589	2934|3162|7481	GSN|HMOX1|WNT11	-1.53691	0	35	0	0	-5.15247	32.4027
1	-3.1822	GO:1902041	M1	1	0	GO Biological Processes	19	regulation of extrinsic apoptotic signaling pathway via death domain receptors	19_GO:0050896 response to stimulus	-3.1822	17.7202	6.89718	30337	48	107	3	2.80374	1.59589	3162|5054|6422	HMOX1|SERPINE1|SFRP1	-1.45353	0	35	0	0	-5.15247	32.4027
1	-3.12569	GO:1904035	M1	1	0	GO Biological Processes	19	regulation of epithelial cell apoptotic process	19_GO:0050789 regulation of biological process	-3.12569	9.86168	5.66442	30337	115	107	4	3.73832	1.83389	2934|3162|5054|7481	GSN|HMOX1|SERPINE1|WNT11	-1.41143	0	35	0	0	-5.15247	32.4027
1	-2.98624	GO:1904019	M1	1	0	GO Biological Processes	19	epithelial cell apoptotic process	19_GO:0009987 cellular process	-2.98624	15.1888	6.32274	30337	56	107	3	2.80374	1.59589	2934|3162|7481	GSN|HMOX1|WNT11	-1.30416	0	35	0	0	-5.15247	32.4027
1	-2.26897	GO:2001237	M1	1	0	GO Biological Processes	19	negative regulation of extrinsic apoptotic signaling pathway	19_GO:0048519 negative regulation of biological process	-2.26897	8.5057	4.47274	30337	100	107	3	2.80374	1.59589	3162|3553|5054	HMOX1|IL1B|SERPINE1	-0.741131	0	35	0	0	-5.15247	32.4027
1	-4.82119	GO:0042438	M1	1	0	GO Biological Processes	19	melanin biosynthetic process	19_GO:0008152 metabolic process	-4.82119	60.755	13.3047	30337	14	107	3	2.80374	1.59589	1638|6490|7306	DCT|PMEL|TYRP1	-2.73691	0	36	0	0	-5.10249	60.755
1	-4.72539	GO:0006582	M1	1	0	GO Biological Processes	19	melanin metabolic process	19_GO:0008152 metabolic process	-4.72539	56.7047	12.8384	30337	15	107	3	2.80374	1.59589	1638|6490|7306	DCT|PMEL|TYRP1	-2.66573	0	36	0	0	-5.10249	60.755
1	-4.63633	GO:0043455	M1	1	0	GO Biological Processes	19	regulation of secondary metabolic process	19_GO:0008152 metabolic process	-4.63633	53.1606	12.416	30337	16	107	3	2.80374	1.59589	6490|7306|7474	PMEL|TYRP1|WNT5A	-2.60975	0	36	0	0	-5.10249	60.755
1	-4.63633	GO:0044550	M1	1	0	GO Biological Processes	19	secondary metabolite biosynthetic process	19_GO:0008152 metabolic process	-4.63633	53.1606	12.416	30337	16	107	3	2.80374	1.59589	1638|6490|7306	DCT|PMEL|TYRP1	-2.60975	0	36	0	0	-5.10249	60.755
1	-4.63633	GO:0048021	M1	1	0	GO Biological Processes	19	regulation of melanin biosynthetic process	19_GO:0008152 metabolic process	-4.63633	53.1606	12.416	30337	16	107	3	2.80374	1.59589	6490|7306|7474	PMEL|TYRP1|WNT5A	-2.60975	0	36	0	0	-5.10249	60.755
1	-4.63633	GO:1900376	M1	1	0	GO Biological Processes	19	regulation of secondary metabolite biosynthetic process	19_GO:0008152 metabolic process	-4.63633	53.1606	12.416	30337	16	107	3	2.80374	1.59589	6490|7306|7474	PMEL|TYRP1|WNT5A	-2.60975	0	36	0	0	-5.10249	60.755
1	-4.07615	GO:0042440	M1	1	0	GO Biological Processes	19	pigment metabolic process	19_GO:0008152 metabolic process	-4.07615	17.4476	7.89751	30337	65	107	4	3.73832	1.83389	1638|3162|6490|7306	DCT|HMOX1|PMEL|TYRP1	-2.14105	0	36	0	0	-5.10249	60.755
1	-3.58979	GO:0046189	M1	1	0	GO Biological Processes	19	phenol-containing compound biosynthetic process	19_GO:0008152 metabolic process	-3.58979	24.302	8.20623	30337	35	107	3	2.80374	1.59589	1638|6490|7306	DCT|PMEL|TYRP1	-1.74821	0	36	0	0	-5.10249	60.755
1	-3.49392	GO:1901615	M1	1	0	GO Biological Processes	19	organic hydroxy compound metabolic process	19_GO:0008152 metabolic process	-3.49392	4.69604	4.87148	30337	483	107	8	7.47664	2.54265	125|1638|4129|5950|6490|7306|8877|66002	ADH1B|DCT|MAOB|RBP4|PMEL|TYRP1|SPHK1|CYP4F12	-1.6795	0	36	0	0	-5.10249	60.755
1	-3.4922	GO:0018958	M1	1	0	GO Biological Processes	19	phenol-containing compound metabolic process	19_GO:0008152 metabolic process	-3.4922	12.3271	6.47348	30337	92	107	4	3.73832	1.83389	1638|4129|6490|7306	DCT|MAOB|PMEL|TYRP1	-1.6795	0	36	0	0	-5.10249	60.755
1	-3.38461	GO:0046148	M1	1	0	GO Biological Processes	19	pigment biosynthetic process	19_GO:0008152 metabolic process	-3.38461	20.7456	7.527	30337	41	107	3	2.80374	1.59589	1638|6490|7306	DCT|PMEL|TYRP1	-1.60256	0	36	0	0	-5.10249	60.755
1	-3.20912	GO:0019748	M1	1	0	GO Biological Processes	19	secondary metabolic process	19_GO:0008152 metabolic process	-3.20912	18.0972	6.97874	30337	47	107	3	2.80374	1.59589	1638|6490|7306	DCT|PMEL|TYRP1	-1.47412	0	36	0	0	-5.10249	60.755
1	-2.48521	GO:1901617	M1	1	0	GO Biological Processes	19	organic hydroxy compound biosynthetic process	19_GO:0008152 metabolic process	-2.48521	6.59357	4.37677	30337	172	107	4	3.73832	1.83389	1638|6490|7306|8877	DCT|PMEL|TYRP1|SPHK1	-0.906384	0	36	0	0	-5.10249	60.755
1	-2.19891	GO:0043473	M1	1	0	GO Biological Processes	19	pigmentation	19_GO:0043473 pigmentation	-2.19891	8.02425	4.31001	30337	106	107	3	2.80374	1.59589	1638|6490|7306	DCT|PMEL|TYRP1	-0.685971	0	36	0	0	-5.10249	60.755
1	-5.09581	GO:0030509	M1	1	0	GO Biological Processes	19	BMP signaling pathway	19_GO:0050896 response to stimulus	-5.09581	18.4106	9.10074	30337	77	107	5	4.6729	2.04037	1311|6422|7049|7474|91851	COMP|SFRP1|TGFBR3|WNT5A|CHRDL1	-2.94499	0	37	1	1	-5.09581	40.5033
1	-4.74105	GO:0071772	M1	1	0	GO Biological Processes	19	response to BMP	19_GO:0050896 response to stimulus	-4.74105	15.5782	8.28596	30337	91	107	5	4.6729	2.04037	1311|6422|7049|7474|91851	COMP|SFRP1|TGFBR3|WNT5A|CHRDL1	-2.67763	0	37	0	0	-5.09581	40.5033
1	-4.74105	GO:0071773	M1	1	0	GO Biological Processes	19	cellular response to BMP stimulus	19_GO:0050896 response to stimulus	-4.74105	15.5782	8.28596	30337	91	107	5	4.6729	2.04037	1311|6422|7049|7474|91851	COMP|SFRP1|TGFBR3|WNT5A|CHRDL1	-2.67763	0	37	0	0	-5.09581	40.5033
1	-3.43046	GO:0090287	M1	1	0	GO Biological Processes	19	regulation of cellular response to growth factor stimulus	19_GO:0050896 response to stimulus	-3.43046	5.30659	4.98573	30337	374	107	7	6.54206	2.39042	3553|6422|7049|7148|7474|8483|91851	IL1B|SFRP1|TGFBR3|TNXB|WNT5A|CILP|CHRDL1	-1.63028	0	37	0	0	-5.09581	40.5033
1	-3.39921	GO:0141091	M1	1	0	GO Biological Processes	19	transforming growth factor beta receptor superfamily signaling pathway	19_GO:0050896 response to stimulus	-3.39921	8.10067	5.60454	30337	175	107	5	4.6729	2.04037	1311|6422|7049|7474|91851	COMP|SFRP1|TGFBR3|WNT5A|CHRDL1	-1.60999	0	37	0	0	-5.09581	40.5033
1	-3.26805	GO:0007178	M1	1	0	GO Biological Processes	19	cell surface receptor protein serine/threonine kinase signaling pathway	19_GO:0050896 response to stimulus	-3.26805	7.58084	5.37045	30337	187	107	5	4.6729	2.04037	1311|6422|7049|7474|91851	COMP|SFRP1|TGFBR3|WNT5A|CHRDL1	-1.52012	0	37	0	0	-5.09581	40.5033
1	-3.12651	GO:0090101	M1	1	0	GO Biological Processes	19	negative regulation of transmembrane receptor protein serine/threonine kinase signaling pathway	19_GO:0048519 negative regulation of biological process	-3.12651	7.05282	5.1223	30337	201	107	5	4.6729	2.04037	6422|7049|7474|8483|91851	SFRP1|TGFBR3|WNT5A|CILP|CHRDL1	-1.41143	0	37	0	0	-5.09581	40.5033
1	-2.6541	GO:0030514	M1	1	0	GO Biological Processes	19	negative regulation of BMP signaling pathway	19_GO:0048519 negative regulation of biological process	-2.6541	11.6516	5.42084	30337	73	107	3	2.80374	1.59589	6422|7474|91851	SFRP1|WNT5A|CHRDL1	-1.04537	0	37	0	0	-5.09581	40.5033
1	-2.2811	GO:0009798	M1	1	0	GO Biological Processes	19	axis specification	19_GO:0032502 developmental process	-2.2811	8.59162	4.50119	30337	99	107	3	2.80374	1.59589	6422|7474|91851	SFRP1|WNT5A|CHRDL1	-0.74995	0	37	0	0	-5.09581	40.5033
1	-2.24581	GO:0090092	M1	1	0	GO Biological Processes	19	regulation of transmembrane receptor protein serine/threonine kinase signaling pathway	19_GO:0050896 response to stimulus	-2.24581	4.41625	3.66082	30337	321	107	5	4.6729	2.04037	6422|7049|7474|8483|91851	SFRP1|TGFBR3|WNT5A|CILP|CHRDL1	-0.721908	0	37	0	0	-5.09581	40.5033
1	-2.0317	GO:0030510	M1	1	0	GO Biological Processes	19	regulation of BMP signaling pathway	19_GO:0050896 response to stimulus	-2.0317	6.97189	3.93217	30337	122	107	3	2.80374	1.59589	6422|7474|91851	SFRP1|WNT5A|CHRDL1	-0.543515	0	37	0	0	-5.09581	40.5033
1	-4.92877	GO:0048871	M1	1	0	GO Biological Processes	19	multicellular organismal-level homeostasis	19_GO:0042592 homeostatic process	-4.92877	5.06292	6.06106	30337	616	107	11	10.2804	2.936	32|1311|3162|3553|5320|5743|5950|6372|7049|66002|92211	ACACB|COMP|HMOX1|IL1B|PLA2G2A|PTGS2|RBP4|CXCL6|TGFBR3|CYP4F12|CDHR1	-2.79984	0	38	1	1	-4.92877	5.10853
1	-2.09646	GO:0001894	M1	1	0	GO Biological Processes	19	tissue homeostasis	19_GO:0042592 homeostatic process	-2.09646	5.10853	3.6553	30337	222	107	4	3.73832	1.83389	1311|5743|5950|92211	COMP|PTGS2|RBP4|CDHR1	-0.597921	0	38	0	0	-4.92877	5.10853
1	-2.09646	GO:0060249	M1	1	0	GO Biological Processes	19	anatomical structure homeostasis	19_GO:0042592 homeostatic process	-2.09646	5.10853	3.6553	30337	222	107	4	3.73832	1.83389	1311|5743|5950|92211	COMP|PTGS2|RBP4|CDHR1	-0.597921	0	38	0	0	-4.92877	5.10853
1	-2.58808	GO:0071347	M1	1	0	GO Biological Processes	19	cellular response to interleukin-1	19_GO:0050896 response to stimulus	-2.58808	11.0464	5.25136	30337	77	107	3	2.80374	1.59589	3553|3576|6422	IL1B|CXCL8|SFRP1	-0.993402	0	39	0	0	-4.90118	22.6819
1	-2.21028	GO:0070555	M1	1	0	GO Biological Processes	19	response to interleukin-1	19_GO:0050896 response to stimulus	-2.21028	8.10067	4.33623	30337	105	107	3	2.80374	1.59589	3553|3576|6422	IL1B|CXCL8|SFRP1	-0.695424	0	39	0	0	-4.90118	22.6819
1	-3.44925	GO:0014912	M1	1	0	GO Biological Processes	19	negative regulation of smooth muscle cell migration	19_GO:0040011 locomotion	-3.44925	21.8095	7.7364	30337	39	107	3	2.80374	1.59589	3488|5054|9370	IGFBP5|SERPINE1|ADIPOQ	-1.6441	0	40	0	0	-4.81189	21.8095
1	-2.39313	GO:0030100	M1	1	0	GO Biological Processes	19	regulation of endocytosis	19_GO:0051179 localization	-2.39313	4.78925	3.89757	30337	296	107	5	4.6729	2.04037	1191|5054|7474|8877|9370	CLU|SERPINE1|WNT5A|SPHK1|ADIPOQ	-0.832443	0	40	0	0	-4.81189	21.8095
1	-2.38323	GO:0014910	M1	1	0	GO Biological Processes	19	regulation of smooth muscle cell migration	19_GO:0040011 locomotion	-2.38323	9.34692	4.74422	30337	91	107	3	2.80374	1.59589	3488|5054|9370	IGFBP5|SERPINE1|ADIPOQ	-0.826795	0	40	0	0	-4.81189	21.8095
1	-2.07111	GO:0048259	M1	1	0	GO Biological Processes	19	regulation of receptor-mediated endocytosis	19_GO:0051179 localization	-2.07111	7.20822	4.01994	30337	118	107	3	2.80374	1.59589	1191|5054|9370	CLU|SERPINE1|ADIPOQ	-0.576255	0	40	0	0	-4.81189	21.8095
1	-4.71007	GO:0007566	M1	1	0	GO Biological Processes	19	embryo implantation	19_GO:0022414 reproductive process	-4.71007	25.2021	9.666	30337	45	107	4	3.73832	1.83389	3553|4318|5743|6696	IL1B|MMP9|PTGS2|SPP1	-2.6622	0	41	1	1	-4.71007	27.4377
1	-3.83377	GO:0071496	M1	1	0	GO Biological Processes	19	cellular response to external stimulus	19_GO:0050896 response to stimulus	-3.83377	15.1212	7.28462	30337	75	107	4	3.73832	1.83389	978|3553|5743|7481	CDA|IL1B|PTGS2|WNT11	-1.946	0	41	0	0	-4.71007	27.4377
1	-3.74851	GO:0010575	M1	1	0	GO Biological Processes	19	positive regulation of vascular endothelial growth factor production	19_GO:0032501 multicellular organismal process	-3.74851	27.4377	8.76179	30337	31	107	3	2.80374	1.59589	3553|5743|10855	IL1B|PTGS2|HPSE	-1.88397	0	41	0	0	-4.71007	27.4377
1	-3.44925	GO:0045429	M1	1	0	GO Biological Processes	19	positive regulation of nitric oxide biosynthetic process	19_GO:0048518 positive regulation of biological process	-3.44925	21.8095	7.7364	30337	39	107	3	2.80374	1.59589	1191|3553|5743	CLU|IL1B|PTGS2	-1.6441	0	41	0	0	-4.71007	27.4377
1	-3.42205	GO:0007565	M1	1	0	GO Biological Processes	19	female pregnancy	19_GO:0022414 reproductive process	-3.42205	8.19432	5.64573	30337	173	107	5	4.6729	2.04037	3488|3553|4318|5743|6696	IGFBP5|IL1B|MMP9|PTGS2|SPP1	-1.62555	0	41	0	0	-4.71007	27.4377
1	-3.4165	GO:0045923	M1	1	0	GO Biological Processes	19	positive regulation of fatty acid metabolic process	19_GO:0048518 positive regulation of biological process	-3.4165	21.2643	7.62979	30337	40	107	3	2.80374	1.59589	3553|5743|9370	IL1B|PTGS2|ADIPOQ	-1.62366	0	41	0	0	-4.71007	27.4377
1	-3.4165	GO:1904407	M1	1	0	GO Biological Processes	19	positive regulation of nitric oxide metabolic process	19_GO:0048518 positive regulation of biological process	-3.4165	21.2643	7.62979	30337	40	107	3	2.80374	1.59589	1191|3553|5743	CLU|IL1B|PTGS2	-1.62366	0	41	0	0	-4.71007	27.4377
1	-3.38461	GO:0050805	M1	1	0	GO Biological Processes	19	negative regulation of synaptic transmission	19_GO:0048519 negative regulation of biological process	-3.38461	20.7456	7.527	30337	41	107	3	2.80374	1.59589	3553|5743|9370	IL1B|PTGS2|ADIPOQ	-1.60256	0	41	0	0	-4.71007	27.4377
1	-3.37096	GO:0019217	M1	1	0	GO Biological Processes	19	regulation of fatty acid metabolic process	19_GO:0008152 metabolic process	-3.37096	11.4555	6.19923	30337	99	107	4	3.73832	1.83389	32|3553|5743|9370	ACACB|IL1B|PTGS2|ADIPOQ	-1.59361	0	41	0	0	-4.71007	27.4377
1	-3.19584	GO:0044703	M1	1	0	GO Biological Processes	19	multi-organism reproductive process	19_GO:0022414 reproductive process	-3.19584	7.3073	5.24328	30337	194	107	5	4.6729	2.04037	3488|3553|4318|5743|6696	IGFBP5|IL1B|MMP9|PTGS2|SPP1	-1.46296	0	41	0	0	-4.71007	27.4377
1	-3.12569	GO:0046822	M1	1	0	GO Biological Processes	19	regulation of nucleocytoplasmic transport	19_GO:0051179 localization	-3.12569	9.86168	5.66442	30337	115	107	4	3.73832	1.83389	347|3553|5743|8870	APOD|IL1B|PTGS2|IER3	-1.41143	0	41	0	0	-4.71007	27.4377
1	-3.11683	GO:0044706	M1	1	0	GO Biological Processes	19	multi-multicellular organism process	19_GO:0032501 multicellular organismal process	-3.11683	7.01791	5.10549	30337	202	107	5	4.6729	2.04037	3488|3553|4318|5743|6696	IGFBP5|IL1B|MMP9|PTGS2|SPP1	-1.40358	0	41	0	0	-4.71007	27.4377
1	-2.95137	GO:0009612	M1	1	0	GO Biological Processes	19	response to mechanical stimulus	19_GO:0050896 response to stimulus	-2.95137	6.44371	4.82117	30337	220	107	5	4.6729	2.04037	2934|3553|5743|7481|10628	GSN|IL1B|PTGS2|WNT11|TXNIP	-1.27951	0	41	0	0	-4.71007	27.4377
1	-2.92758	GO:0046683	M1	1	0	GO Biological Processes	19	response to organophosphorus	19_GO:0050896 response to stimulus	-2.92758	8.7238	5.2505	30337	130	107	4	3.73832	1.83389	3488|3553|5743|9370	IGFBP5|IL1B|PTGS2|ADIPOQ	-1.26028	0	41	0	0	-4.71007	27.4377
1	-2.87839	GO:0010574	M1	1	0	GO Biological Processes	19	regulation of vascular endothelial growth factor production	19_GO:0032501 multicellular organismal process	-2.87839	13.9438	6.02044	30337	61	107	3	2.80374	1.59589	3553|5743|10855	IL1B|PTGS2|HPSE	-1.22452	0	41	0	0	-4.71007	27.4377
1	-2.83788	GO:0045428	M1	1	0	GO Biological Processes	19	regulation of nitric oxide biosynthetic process	19_GO:0008152 metabolic process	-2.83788	13.5011	5.9093	30337	63	107	3	2.80374	1.59589	1191|3553|5743	CLU|IL1B|PTGS2	-1.19359	0	41	0	0	-4.71007	27.4377
1	-2.79873	GO:0080164	M1	1	0	GO Biological Processes	19	regulation of nitric oxide metabolic process	19_GO:0008152 metabolic process	-2.79873	13.0857	5.80309	30337	65	107	3	2.80374	1.59589	1191|3553|5743	CLU|IL1B|PTGS2	-1.16465	0	41	0	0	-4.71007	27.4377
1	-2.77532	GO:0010565	M1	1	0	GO Biological Processes	19	regulation of cellular ketone metabolic process	19_GO:0008152 metabolic process	-2.77532	7.93072	4.9424	30337	143	107	4	3.73832	1.83389	32|3553|5743|9370	ACACB|IL1B|PTGS2|ADIPOQ	-1.14544	0	41	0	0	-4.71007	27.4377
1	-2.75327	GO:0014074	M1	1	0	GO Biological Processes	19	response to purine-containing compound	19_GO:0050896 response to stimulus	-2.75327	7.82133	4.89846	30337	145	107	4	3.73832	1.83389	3488|3553|5743|9370	IGFBP5|IL1B|PTGS2|ADIPOQ	-1.12918	0	41	0	0	-4.71007	27.4377
1	-2.6996	GO:0033157	M1	1	0	GO Biological Processes	19	regulation of intracellular protein transport	19_GO:0051179 localization	-2.6996	7.56062	4.79218	30337	150	107	4	3.73832	1.83389	347|3553|5743|9370	APOD|IL1B|PTGS2|ADIPOQ	-1.08123	0	41	0	0	-4.71007	27.4377
1	-2.63724	GO:0071260	M1	1	0	GO Biological Processes	19	cellular response to mechanical stimulus	19_GO:0050896 response to stimulus	-2.63724	11.4942	5.37726	30337	74	107	3	2.80374	1.59589	3553|5743|7481	IL1B|PTGS2|WNT11	-1.03324	0	41	0	0	-4.71007	27.4377
1	-2.56304	GO:0032386	M1	1	0	GO Biological Processes	19	regulation of intracellular transport	19_GO:0051179 localization	-2.56304	5.25043	4.17371	30337	270	107	5	4.6729	2.04037	347|3553|5743|8870|9370	APOD|IL1B|PTGS2|IER3|ADIPOQ	-0.971424	0	41	0	0	-4.71007	27.4377
1	-2.39669	GO:0033138	M1	1	0	GO Biological Processes	19	positive regulation of peptidyl-serine phosphorylation	19_GO:0048518 positive regulation of biological process	-2.39669	9.45078	4.77671	30337	90	107	3	2.80374	1.59589	4915|5743|7474	NTRK2|PTGS2|WNT5A	-0.835295	0	41	0	0	-4.71007	27.4377
1	-2.39669	GO:0071230	M1	1	0	GO Biological Processes	19	cellular response to amino acid stimulus	19_GO:0050896 response to stimulus	-2.39669	9.45078	4.77671	30337	90	107	3	2.80374	1.59589	4314|4915|5743	MMP3|NTRK2|PTGS2	-0.835295	0	41	0	0	-4.71007	27.4377
1	-2.37267	GO:0009743	M1	1	0	GO Biological Processes	19	response to carbohydrate	19_GO:0050896 response to stimulus	-2.37267	6.13023	4.16406	30337	185	107	4	3.73832	1.83389	3553|5743|9370|10628	IL1B|PTGS2|ADIPOQ|TXNIP	-0.822517	0	41	0	0	-4.71007	27.4377
1	-2.2811	GO:0071229	M1	1	0	GO Biological Processes	19	cellular response to acid chemical	19_GO:0050896 response to stimulus	-2.2811	8.59162	4.50119	30337	99	107	3	2.80374	1.59589	4314|4915|5743	MMP3|NTRK2|PTGS2	-0.74995	0	41	0	0	-4.71007	27.4377
1	-2.07754	GO:0050804	M1	1	0	GO Biological Processes	19	modulation of chemical synaptic transmission	19_GO:0050789 regulation of biological process	-2.07754	3.42972	3.24595	30337	496	107	6	5.60748	2.22413	3553|4915|5743|7474|9370|91851	IL1B|NTRK2|PTGS2|WNT5A|ADIPOQ|CHRDL1	-0.580851	0	41	0	0	-4.71007	27.4377
1	-2.07348	GO:0099177	M1	1	0	GO Biological Processes	19	regulation of trans-synaptic signaling	19_GO:0050789 regulation of biological process	-2.07348	3.42282	3.24005	30337	497	107	6	5.60748	2.22413	3553|4915|5743|7474|9370|91851	IL1B|NTRK2|PTGS2|WNT5A|ADIPOQ|CHRDL1	-0.577405	0	41	0	0	-4.71007	27.4377
1	-2.01254	GO:0033135	M1	1	0	GO Biological Processes	19	regulation of peptidyl-serine phosphorylation	19_GO:0008152 metabolic process	-2.01254	6.85944	3.88975	30337	124	107	3	2.80374	1.59589	4915|5743|7474	NTRK2|PTGS2|WNT5A	-0.528568	0	41	0	0	-4.71007	27.4377
1	-2.01254	GO:0045834	M1	1	0	GO Biological Processes	19	positive regulation of lipid metabolic process	19_GO:0048518 positive regulation of biological process	-2.01254	6.85944	3.88975	30337	124	107	3	2.80374	1.59589	3553|5743|9370	IL1B|PTGS2|ADIPOQ	-0.528568	0	41	0	0	-4.71007	27.4377
1	-4.64176	GO:0007584	M1	1	0	GO Biological Processes	19	response to nutrient	19_GO:0050896 response to stimulus	-4.64176	10.6321	7.26769	30337	160	107	6	5.60748	2.22413	32|5743|6422|6696|9370|9388	ACACB|PTGS2|SFRP1|SPP1|ADIPOQ|LIPG	-2.60975	0	42	1	1	-4.64176	28.3523
1	-3.7916	GO:0033280	M1	1	0	GO Biological Processes	19	response to vitamin D	19_GO:0050896 response to stimulus	-3.7916	28.3523	8.91734	30337	30	107	3	2.80374	1.59589	5743|6422|6696	PTGS2|SFRP1|SPP1	-1.91515	0	42	0	0	-4.64176	28.3523
1	-3.45234	GO:0031667	M1	1	0	GO Biological Processes	19	response to nutrient levels	19_GO:0050896 response to stimulus	-3.45234	4.62895	4.81816	30337	490	107	8	7.47664	2.54265	32|5743|6422|6696|7378|7481|9370|9388	ACACB|PTGS2|SFRP1|SPP1|UPP1|WNT11|ADIPOQ|LIPG	-1.6441	0	42	0	0	-4.64176	28.3523
1	-3.14181	GO:0001666	M1	1	0	GO Biological Processes	19	response to hypoxia	19_GO:0050896 response to stimulus	-3.14181	5.63291	4.81389	30337	302	107	6	5.60748	2.22413	2263|5228|5743|6422|7049|9370	FGFR2|PGF|PTGS2|SFRP1|TGFBR3|ADIPOQ	-1.42348	0	42	0	0	-4.64176	28.3523
1	-3.03995	GO:0036293	M1	1	0	GO Biological Processes	19	response to decreased oxygen levels	19_GO:0050896 response to stimulus	-3.03995	5.38336	4.66004	30337	316	107	6	5.60748	2.22413	2263|5228|5743|6422|7049|9370	FGFR2|PGF|PTGS2|SFRP1|TGFBR3|ADIPOQ	-1.34644	0	42	0	0	-4.64176	28.3523
1	-2.86421	GO:0070482	M1	1	0	GO Biological Processes	19	response to oxygen levels	19_GO:0050896 response to stimulus	-2.86421	4.97409	4.39723	30337	342	107	6	5.60748	2.22413	2263|5228|5743|6422|7049|9370	FGFR2|PGF|PTGS2|SFRP1|TGFBR3|ADIPOQ	-1.21472	0	42	0	0	-4.64176	28.3523
1	-2.73156	GO:0045598	M1	1	0	GO Biological Processes	19	regulation of fat cell differentiation	19_GO:0032502 developmental process	-2.73156	7.71492	4.85534	30337	147	107	4	3.73832	1.83389	5743|6422|7474|9370	PTGS2|SFRP1|WNT5A|ADIPOQ	-1.10993	0	42	0	0	-4.64176	28.3523
1	-2.48101	GO:0033273	M1	1	0	GO Biological Processes	19	response to vitamin	19_GO:0050896 response to stimulus	-2.48101	10.1258	4.98287	30337	84	107	3	2.80374	1.59589	5743|6422|6696	PTGS2|SFRP1|SPP1	-0.904399	0	42	0	0	-4.64176	28.3523
1	-2.43806	GO:0034103	M1	1	0	GO Biological Processes	19	regulation of tissue remodeling	19_GO:0032501 multicellular organismal process	-2.43806	9.77667	4.87729	30337	87	107	3	2.80374	1.59589	6422|6696|7060	SFRP1|SPP1|THBS4	-0.868759	0	42	0	0	-4.64176	28.3523
1	-2.20006	GO:0071407	M1	1	0	GO Biological Processes	19	cellular response to organic cyclic compound	19_GO:0050896 response to stimulus	-2.20006	3.6427	3.42405	30337	467	107	6	5.60748	2.22413	3488|4250|5743|6422|6696|9370	IGFBP5|SCGB2A2|PTGS2|SFRP1|SPP1|ADIPOQ	-0.685971	0	42	0	0	-4.64176	28.3523
1	-2.07111	GO:0032355	M1	1	0	GO Biological Processes	19	response to estradiol	19_GO:0050896 response to stimulus	-2.07111	7.20822	4.01994	30337	118	107	3	2.80374	1.59589	5743|6422|10628	PTGS2|SFRP1|TXNIP	-0.576255	0	42	0	0	-4.64176	28.3523
1	-4.45152	GO:0044057	M1	1	0	GO Biological Processes	19	regulation of system process	19_GO:0032501 multicellular organismal process	-4.45152	4.96538	5.69108	30337	571	107	10	9.34579	2.81391	32|287|3488|5348|5743|6696|8877|9370|27129|79987	ACACB|ANK2|IGFBP5|FXYD1|PTGS2|SPP1|SPHK1|ADIPOQ|HSPB7|SVEP1	-2.44918	0	43	1	1	-4.45152	5.62546
1	-2.69241	GO:0090257	M1	1	0	GO Biological Processes	19	regulation of muscle system process	19_GO:0032501 multicellular organismal process	-2.69241	5.62546	4.38665	30337	252	107	5	4.6729	2.04037	32|287|3488|5743|8877	ACACB|ANK2|IGFBP5|PTGS2|SPHK1	-1.07485	0	43	0	0	-4.45152	5.62546
1	-2.63362	GO:1903522	M1	1	0	GO Biological Processes	19	regulation of blood circulation	19_GO:0032501 multicellular organismal process	-2.63362	5.45237	4.28956	30337	260	107	5	4.6729	2.04037	287|5348|5743|27129|79987	ANK2|FXYD1|PTGS2|HSPB7|SVEP1	-1.03118	0	43	0	0	-4.45152	5.62546
1	-4.33685	GO:0051129	M1	1	0	GO Biological Processes	19	negative regulation of cellular component organization	19_GO:0048519 negative regulation of biological process	-4.33685	4.3619	5.41231	30337	715	107	11	10.2804	2.936	347|1191|2934|3553|4653|6696|7049|7474|8870|9370|10105	APOD|CLU|GSN|IL1B|MYOC|SPP1|TGFBR3|WNT5A|IER3|ADIPOQ|PPIF	-2.35185	0	44	1	1	-4.33685	4.3619
1	-2.28319	GO:0061024	M1	1	0	GO Biological Processes	19	membrane organization	19_GO:0009987 cellular process	-2.28319	3.01621	3.33089	30337	752	107	8	7.47664	2.54265	287|1191|2934|4653|8870|10105|63924|91851	ANK2|CLU|GSN|MYOC|IER3|PPIF|CIDEC|CHRDL1	-0.750713	0	44	0	0	-4.33685	4.3619
1	-2.12726	GO:0010639	M1	1	0	GO Biological Processes	19	negative regulation of organelle organization	19_GO:0048519 negative regulation of biological process	-2.12726	4.13299	3.47169	30337	343	107	5	4.6729	2.04037	1191|2934|4653|8870|10105	CLU|GSN|MYOC|IER3|PPIF	-0.623146	0	44	0	0	-4.33685	4.3619
1	-4.3064	GO:0045833	M1	1	0	GO Biological Processes	19	negative regulation of lipid metabolic process	19_GO:0048519 negative regulation of biological process	-4.3064	12.6573	7.35319	30337	112	107	5	4.6729	2.04037	32|347|3553|8877|63924	ACACB|APOD|IL1B|SPHK1|CIDEC	-2.32703	0	46	1	1	-4.3064	30.3775
1	-3.88256	GO:0050995	M1	1	0	GO Biological Processes	19	negative regulation of lipid catabolic process	19_GO:0048519 negative regulation of biological process	-3.88256	30.3775	9.25252	30337	28	107	3	2.80374	1.59589	32|3553|63924	ACACB|IL1B|CIDEC	-1.98454	0	46	0	0	-4.3064	30.3775
1	-3.78375	GO:0019216	M1	1	0	GO Biological Processes	19	regulation of lipid metabolic process	19_GO:0008152 metabolic process	-3.78375	6.06931	5.48329	30337	327	107	7	6.54206	2.39042	32|347|3553|5743|8877|9370|63924	ACACB|APOD|IL1B|PTGS2|SPHK1|ADIPOQ|CIDEC	-1.90978	0	46	0	0	-4.3064	30.3775
1	-3.1399	GO:0062014	M1	1	0	GO Biological Processes	19	negative regulation of small molecule metabolic process	19_GO:0048519 negative regulation of biological process	-3.1399	9.94819	5.6947	30337	114	107	4	3.73832	1.83389	32|978|8870|9370	ACACB|CDA|IER3|ADIPOQ	-1.42258	0	46	0	0	-4.3064	30.3775
1	-2.92986	GO:0062012	M1	1	0	GO Biological Processes	19	regulation of small molecule metabolic process	19_GO:0008152 metabolic process	-2.92986	5.12392	4.49504	30337	332	107	6	5.60748	2.22413	32|978|3553|5743|8870|9370	ACACB|CDA|IL1B|PTGS2|IER3|ADIPOQ	-1.26166	0	46	0	0	-4.3064	30.3775
1	-2.77963	GO:0050994	M1	1	0	GO Biological Processes	19	regulation of lipid catabolic process	19_GO:0008152 metabolic process	-2.77963	12.8874	5.75173	30337	66	107	3	2.80374	1.59589	32|3553|63924	ACACB|IL1B|CIDEC	-1.14891	0	46	0	0	-4.3064	30.3775
1	-2.381	GO:0006109	M1	1	0	GO Biological Processes	19	regulation of carbohydrate metabolic process	19_GO:0008152 metabolic process	-2.381	6.16355	4.17969	30337	184	107	4	3.73832	1.83389	32|7262|8870|9370	ACACB|PHLDA2|IER3|ADIPOQ	-0.826466	0	46	0	0	-4.3064	30.3775
1	-2.06152	GO:0009895	M1	1	0	GO Biological Processes	19	negative regulation of catabolic process	19_GO:0048519 negative regulation of biological process	-2.06152	3.98207	3.36722	30337	356	107	5	4.6729	2.04037	32|3162|3553|8870|63924	ACACB|HMOX1|IL1B|IER3|CIDEC	-0.569708	0	46	0	0	-4.3064	30.3775
1	-4.26625	GO:0042454	M1	1	0	GO Biological Processes	19	ribonucleoside catabolic process	19_GO:0008152 metabolic process	-4.26625	40.5033	10.7736	30337	21	107	3	2.80374	1.59589	978|4860|7378	CDA|PNP|UPP1	-2.2961	0	47	1	1	-4.26625	40.5033
1	-3.9807	GO:0009164	M1	1	0	GO Biological Processes	19	nucleoside catabolic process	19_GO:0008152 metabolic process	-3.9807	32.7142	9.62482	30337	26	107	3	2.80374	1.59589	978|4860|7378	CDA|PNP|UPP1	-2.06854	0	47	0	0	-4.26625	40.5033
1	-3.83625	GO:0034656	M1	1	0	GO Biological Processes	19	nucleobase-containing small molecule catabolic process	19_GO:0008152 metabolic process	-3.83625	29.33	9.08069	30337	29	107	3	2.80374	1.59589	978|4860|7378	CDA|PNP|UPP1	-1.946	0	47	0	0	-4.26625	40.5033
1	-3.6666	GO:0043094	M1	1	0	GO Biological Processes	19	cellular metabolic compound salvage	19_GO:0008152 metabolic process	-3.6666	25.7749	8.47169	30337	33	107	3	2.80374	1.59589	978|4860|7378	CDA|PNP|UPP1	-1.8168	0	47	0	0	-4.26625	40.5033
1	-3.58979	GO:1901658	M1	1	0	GO Biological Processes	19	glycosyl compound catabolic process	19_GO:0008152 metabolic process	-3.58979	24.302	8.20623	30337	35	107	3	2.80374	1.59589	978|4860|7378	CDA|PNP|UPP1	-1.74821	0	47	0	0	-4.26625	40.5033
1	-3.5175	GO:0009119	M1	1	0	GO Biological Processes	19	ribonucleoside metabolic process	19_GO:0008152 metabolic process	-3.5175	22.9884	7.96205	30337	37	107	3	2.80374	1.59589	978|4860|7378	CDA|PNP|UPP1	-1.69582	0	47	0	0	-4.26625	40.5033
1	-2.96387	GO:0009116	M1	1	0	GO Biological Processes	19	nucleoside metabolic process	19_GO:0008152 metabolic process	-2.96387	14.9223	6.25924	30337	57	107	3	2.80374	1.59589	978|4860|7378	CDA|PNP|UPP1	-1.29016	0	47	0	0	-4.26625	40.5033
1	-2.9253	GO:1901136	M1	1	0	GO Biological Processes	19	carbohydrate derivative catabolic process	19_GO:0008152 metabolic process	-2.9253	6.35703	4.77688	30337	223	107	5	4.6729	2.04037	978|4860|7378|8870|10855	CDA|PNP|UPP1|IER3|HPSE	-1.25891	0	47	0	0	-4.26625	40.5033
1	-2.92036	GO:0009161	M1	1	0	GO Biological Processes	19	ribonucleoside monophosphate metabolic process	19_GO:0008152 metabolic process	-2.92036	14.4164	6.13694	30337	59	107	3	2.80374	1.59589	978|4860|7378	CDA|PNP|UPP1	-1.25578	0	47	0	0	-4.26625	40.5033
1	-2.60423	GO:0009123	M1	1	0	GO Biological Processes	19	nucleoside monophosphate metabolic process	19_GO:0008152 metabolic process	-2.60423	11.1917	5.29254	30337	76	107	3	2.80374	1.59589	978|4860|7378	CDA|PNP|UPP1	-1.00569	0	47	0	0	-4.26625	40.5033
1	-2.48101	GO:1901657	M1	1	0	GO Biological Processes	19	glycosyl compound metabolic process	19_GO:0008152 metabolic process	-2.48101	10.1258	4.98287	30337	84	107	3	2.80374	1.59589	978|4860|7378	CDA|PNP|UPP1	-0.904399	0	47	0	0	-4.26625	40.5033
1	-2.381	GO:0046434	M1	1	0	GO Biological Processes	19	organophosphate catabolic process	19_GO:0008152 metabolic process	-2.381	6.16355	4.17969	30337	184	107	4	3.73832	1.83389	4860|7378|8870|9388	PNP|UPP1|IER3|LIPG	-0.826466	0	47	0	0	-4.26625	40.5033
1	-2.30576	GO:0009261	M1	1	0	GO Biological Processes	19	ribonucleotide catabolic process	19_GO:0008152 metabolic process	-2.30576	8.76876	4.55931	30337	97	107	3	2.80374	1.59589	4860|7378|8870	PNP|UPP1|IER3	-0.769938	0	47	0	0	-4.26625	40.5033
1	-2.06152	GO:0044282	M1	1	0	GO Biological Processes	19	small molecule catabolic process	19_GO:0008152 metabolic process	-2.06152	3.98207	3.36722	30337	356	107	5	4.6729	2.04037	978|4860|7378|9370|66002	CDA|PNP|UPP1|ADIPOQ|CYP4F12	-0.569708	0	47	0	0	-4.26625	40.5033
1	-2.02208	GO:0009166	M1	1	0	GO Biological Processes	19	nucleotide catabolic process	19_GO:0008152 metabolic process	-2.02208	6.9152	3.91084	30337	123	107	3	2.80374	1.59589	4860|7378|8870	PNP|UPP1|IER3	-0.53569	0	47	0	0	-4.26625	40.5033
1	-2.00309	GO:0072524	M1	1	0	GO Biological Processes	19	pyridine-containing compound metabolic process	19_GO:0008152 metabolic process	-2.00309	6.80456	3.86889	30337	125	107	3	2.80374	1.59589	32|4860|8870	ACACB|PNP|IER3	-0.522057	0	47	0	0	-4.26625	40.5033
1	-4.10256	GO:0032757	M1	1	0	GO Biological Processes	19	positive regulation of interleukin-8 production	19_GO:0032501 multicellular organismal process	-4.10256	17.7202	7.96629	30337	64	107	4	3.73832	1.83389	3553|5054|7474|9370	IL1B|SERPINE1|WNT5A|ADIPOQ	-2.15896	0	48	1	1	-4.10256	35.4404
1	-4.08723	GO:0034114	M1	1	0	GO Biological Processes	19	regulation of heterotypic cell-cell adhesion	19_GO:0050789 regulation of biological process	-4.08723	35.4404	10.0418	30337	24	107	3	2.80374	1.59589	3553|3557|9370	IL1B|IL1RN|ADIPOQ	-2.15044	0	48	0	0	-4.10256	35.4404
1	-3.90266	GO:0032722	M1	1	0	GO Biological Processes	19	positive regulation of chemokine production	19_GO:0032501 multicellular organismal process	-3.90266	15.7513	7.45552	30337	72	107	4	3.73832	1.83389	3162|3553|7474|9370	HMOX1|IL1B|WNT5A|ADIPOQ	-2.0031	0	48	0	0	-4.10256	35.4404
1	-3.70687	GO:1901889	M1	1	0	GO Biological Processes	19	negative regulation of cell junction assembly	19_GO:0048519 negative regulation of biological process	-3.70687	26.5803	8.61342	30337	32	107	3	2.80374	1.59589	347|3553|7474	APOD|IL1B|WNT5A	-1.85151	0	48	0	0	-4.10256	35.4404
1	-3.38846	GO:0090066	M1	1	0	GO Biological Processes	19	regulation of anatomical structure size	19_GO:0065007 biological regulation	-3.38846	4.52732	4.73637	30337	501	107	8	7.47664	2.54265	1311|2006|2934|5743|6356|6696|7474|79987	COMP|ELN|GSN|PTGS2|CCL11|SPP1|WNT5A|SVEP1	-1.60256	0	48	0	0	-4.10256	35.4404
1	-3.36319	GO:0010721	M1	1	0	GO Biological Processes	19	negative regulation of cell development	19_GO:0032502 developmental process	-3.36319	6.20854	5.15261	30337	274	107	6	5.60748	2.22413	3553|6356|6422|6696|7474|9370	IL1B|CCL11|SFRP1|SPP1|WNT5A|ADIPOQ	-1.58817	0	48	0	0	-4.10256	35.4404
1	-3.30579	GO:0032677	M1	1	0	GO Biological Processes	19	regulation of interleukin-8 production	19_GO:0032501 multicellular organismal process	-3.30579	11.0106	6.05457	30337	103	107	4	3.73832	1.83389	3553|5054|7474|9370	IL1B|SERPINE1|WNT5A|ADIPOQ	-1.54678	0	48	0	0	-4.10256	35.4404
1	-3.21803	GO:0043122	M1	1	0	GO Biological Processes	19	regulation of canonical NF-kappaB signal transduction	19_GO:0050896 response to stimulus	-3.21803	5.82582	4.92979	30337	292	107	6	5.60748	2.22413	3162|3553|6283|7049|7474|9370	HMOX1|IL1B|S100A12|TGFBR3|WNT5A|ADIPOQ	-1.4809	0	48	0	0	-4.10256	35.4404
1	-3.00364	GO:0071902	M1	1	0	GO Biological Processes	19	positive regulation of protein serine/threonine kinase activity	19_GO:0048518 positive regulation of biological process	-3.00364	9.14591	5.40761	30337	124	107	4	3.73832	1.83389	3553|6283|7474|9370	IL1B|S100A12|WNT5A|ADIPOQ	-1.31778	0	48	0	0	-4.10256	35.4404
1	-2.93998	GO:0043405	M1	1	0	GO Biological Processes	19	regulation of MAP kinase activity	19_GO:0008152 metabolic process	-2.93998	8.79142	5.27597	30337	129	107	4	3.73832	1.83389	3553|6283|7474|9370	IL1B|S100A12|WNT5A|ADIPOQ	-1.26995	0	48	0	0	-4.10256	35.4404
1	-2.87839	GO:0051785	M1	1	0	GO Biological Processes	19	positive regulation of nuclear division	19_GO:0048518 positive regulation of biological process	-2.87839	13.9438	6.02044	30337	61	107	3	2.80374	1.59589	3553|7474|8877	IL1B|WNT5A|SPHK1	-1.22452	0	48	0	0	-4.10256	35.4404
1	-2.8671	GO:0050768	M1	1	0	GO Biological Processes	19	negative regulation of neurogenesis	19_GO:0032502 developmental process	-2.8671	8.40069	5.12712	30337	135	107	4	3.73832	1.83389	3553|6356|6696|7474	IL1B|CCL11|SPP1|WNT5A	-1.21585	0	48	0	0	-4.10256	35.4404
1	-2.79772	GO:0051961	M1	1	0	GO Biological Processes	19	negative regulation of nervous system development	19_GO:0032502 developmental process	-2.79772	8.04322	4.98721	30337	141	107	4	3.73832	1.83389	3553|6356|6696|7474	IL1B|CCL11|SPP1|WNT5A	-1.16449	0	48	0	0	-4.10256	35.4404
1	-2.68349	GO:0022407	M1	1	0	GO Biological Processes	19	regulation of cell-cell adhesion	19_GO:0050789 regulation of biological process	-2.68349	3.94565	3.96334	30337	503	107	7	6.54206	2.39042	3553|3557|4860|5320|5329|7474|9370	IL1B|IL1RN|PNP|PLA2G2A|PLAUR|WNT5A|ADIPOQ	-1.06755	0	48	0	0	-4.10256	35.4404
1	-2.63427	GO:0050767	M1	1	0	GO Biological Processes	19	regulation of neurogenesis	19_GO:0032502 developmental process	-2.63427	4.47668	4.05751	30337	380	107	6	5.60748	2.22413	1638|3553|4915|6356|6696|7474	DCT|IL1B|NTRK2|CCL11|SPP1|WNT5A	-1.03118	0	48	0	0	-4.10256	35.4404
1	-2.55644	GO:0043406	M1	1	0	GO Biological Processes	19	positive regulation of MAP kinase activity	19_GO:0048518 positive regulation of biological process	-2.55644	10.7667	5.17123	30337	79	107	3	2.80374	1.59589	3553|6283|7474	IL1B|S100A12|WNT5A	-0.966354	0	48	0	0	-4.10256	35.4404
1	-2.54567	GO:0002697	M1	1	0	GO Biological Processes	19	regulation of immune effector process	19_GO:0002376 immune system process	-2.54567	4.29581	3.92761	30337	396	107	6	5.60748	2.22413	3553|5950|6280|6372|7474|79987	IL1B|RBP4|S100A9|CXCL6|WNT5A|SVEP1	-0.956344	0	48	0	0	-4.10256	35.4404
1	-2.3843	GO:0045596	M1	1	0	GO Biological Processes	19	negative regulation of cell differentiation	19_GO:0032502 developmental process	-2.3843	3.13719	3.46031	30337	723	107	8	7.47664	2.54265	3488|3553|4318|6356|6422|6696|7474|9370	IGFBP5|IL1B|MMP9|CCL11|SFRP1|SPP1|WNT5A|ADIPOQ	-0.826795	0	48	0	0	-4.10256	35.4404
1	-2.30782	GO:0071466	M1	1	0	GO Biological Processes	19	cellular response to xenobiotic stimulus	19_GO:0050896 response to stimulus	-2.30782	5.87613	4.04302	30337	193	107	4	3.73832	1.83389	3553|6283|9370|66002	IL1B|S100A12|ADIPOQ|CYP4F12	-0.769938	0	48	0	0	-4.10256	35.4404
1	-2.30576	GO:0046330	M1	1	0	GO Biological Processes	19	positive regulation of JNK cascade	19_GO:0048518 positive regulation of biological process	-2.30576	8.76876	4.55931	30337	97	107	3	2.80374	1.59589	3553|4653|7474	IL1B|MYOC|WNT5A	-0.769938	0	48	0	0	-4.10256	35.4404
1	-2.23558	GO:0051960	M1	1	0	GO Biological Processes	19	regulation of nervous system development	19_GO:0032502 developmental process	-2.23558	3.70619	3.47569	30337	459	107	6	5.60748	2.22413	1638|3553|4915|6356|6696|7474	DCT|IL1B|NTRK2|CCL11|SPP1|WNT5A	-0.714283	0	48	0	0	-4.10256	35.4404
1	-2.22355	GO:0045732	M1	1	0	GO Biological Processes	19	positive regulation of protein catabolic process	19_GO:0048518 positive regulation of biological process	-2.22355	5.55928	3.88725	30337	204	107	4	3.73832	1.83389	1191|3553|7474|8870	CLU|IL1B|WNT5A|IER3	-0.704195	0	48	0	0	-4.10256	35.4404
1	-2.15843	GO:0043123	M1	1	0	GO Biological Processes	19	positive regulation of canonical NF-kappaB signal transduction	19_GO:0048518 positive regulation of biological process	-2.15843	5.32438	3.76799	30337	213	107	4	3.73832	1.83389	3162|3553|6283|9370	HMOX1|IL1B|S100A12|ADIPOQ	-0.651815	0	48	0	0	-4.10256	35.4404
1	-2.12363	GO:0000165	M1	1	0	GO Biological Processes	19	MAPK cascade	19_GO:0050896 response to stimulus	-2.12363	5.20226	3.70462	30337	218	107	4	3.73832	1.83389	2261|3553|6356|7474	FGFR3|IL1B|CCL11|WNT5A	-0.620139	0	48	0	0	-4.10256	35.4404
1	-2.06647	GO:0032535	M1	1	0	GO Biological Processes	19	regulation of cellular component size	19_GO:0065007 biological regulation	-2.06647	3.99329	3.37508	30337	355	107	5	4.6729	2.04037	2006|2934|6356|6696|7474	ELN|GSN|CCL11|SPP1|WNT5A	-0.572835	0	48	0	0	-4.10256	35.4404
1	-4.03283	GO:0060343	M1	1	0	GO Biological Processes	19	trabecula formation	19_GO:0032502 developmental process	-4.03283	34.0228	9.82717	30337	25	107	3	2.80374	1.59589	5950|6422|7049	RBP4|SFRP1|TGFBR3	-2.109	0	49	1	1	-4.03283	34.0228
1	-3.87936	GO:0060420	M1	1	0	GO Biological Processes	19	regulation of heart growth	19_GO:0040007 growth	-3.87936	15.5355	7.39743	30337	73	107	4	3.73832	1.83389	32|2263|5950|7049	ACACB|FGFR2|RBP4|TGFBR3	-1.98289	0	49	0	0	-4.03283	34.0228
1	-3.38461	GO:0060421	M1	1	0	GO Biological Processes	19	positive regulation of heart growth	19_GO:0040007 growth	-3.38461	20.7456	7.527	30337	41	107	3	2.80374	1.59589	32|2263|7049	ACACB|FGFR2|TGFBR3	-1.60256	0	49	0	0	-4.03283	34.0228
1	-3.32182	GO:0046620	M1	1	0	GO Biological Processes	19	regulation of organ growth	19_GO:0040007 growth	-3.32182	11.1186	6.08998	30337	102	107	4	3.73832	1.83389	32|2263|5950|7049	ACACB|FGFR2|RBP4|TGFBR3	-1.55943	0	49	0	0	-4.03283	34.0228
1	-3.23666	GO:0061383	M1	1	0	GO Biological Processes	19	trabecula morphogenesis	19_GO:0032502 developmental process	-3.23666	18.4907	7.06285	30337	46	107	3	2.80374	1.59589	5950|6422|7049	RBP4|SFRP1|TGFBR3	-1.49524	0	49	0	0	-4.03283	34.0228
1	-3.1822	GO:0060043	M1	1	0	GO Biological Processes	19	regulation of cardiac muscle cell proliferation	19_GO:0040007 growth	-3.1822	17.7202	6.89718	30337	48	107	3	2.80374	1.59589	2263|5950|7049	FGFR2|RBP4|TGFBR3	-1.45353	0	49	0	0	-4.03283	34.0228
1	-3.056	GO:0046622	M1	1	0	GO Biological Processes	19	positive regulation of organ growth	19_GO:0040007 growth	-3.056	16.0485	6.52343	30337	53	107	3	2.80374	1.59589	32|2263|7049	ACACB|FGFR2|TGFBR3	-1.35861	0	49	0	0	-4.03283	34.0228
1	-2.76084	GO:0055021	M1	1	0	GO Biological Processes	19	regulation of cardiac muscle tissue growth	19_GO:0040007 growth	-2.76084	12.6951	5.70146	30337	67	107	3	2.80374	1.59589	2263|5950|7049	FGFR2|RBP4|TGFBR3	-1.13511	0	49	0	0	-4.03283	34.0228
1	-3.84262	GO:1901888	M1	1	0	GO Biological Processes	19	regulation of cell junction assembly	19_GO:0050789 regulation of biological process	-3.84262	7.62843	5.91059	30337	223	107	6	5.60748	2.22413	347|3553|4653|4915|6422|7474	APOD|IL1B|MYOC|NTRK2|SFRP1|WNT5A	-1.95074	0	50	1	1	-3.84262	21.2643
1	-3.4165	GO:0001953	M1	1	0	GO Biological Processes	19	negative regulation of cell-matrix adhesion	19_GO:0048519 negative regulation of biological process	-3.4165	21.2643	7.62979	30337	40	107	3	2.80374	1.59589	347|4653|5054	APOD|MYOC|SERPINE1	-1.62366	0	50	0	0	-3.84262	21.2643
1	-3.0685	GO:0007162	M1	1	0	GO Biological Processes	19	negative regulation of cell adhesion	19_GO:0048519 negative regulation of biological process	-3.0685	5.45237	4.70305	30337	312	107	6	5.60748	2.22413	347|3557|4653|5054|5320|9370	APOD|IL1RN|MYOC|SERPINE1|PLA2G2A|ADIPOQ	-1.36818	0	50	0	0	-3.84262	21.2643
1	-2.99069	GO:0001952	M1	1	0	GO Biological Processes	19	regulation of cell-matrix adhesion	19_GO:0050789 regulation of biological process	-2.99069	9.07275	5.3807	30337	125	107	4	3.73832	1.83389	347|4653|5054|6422	APOD|MYOC|SERPINE1|SFRP1	-1.30577	0	50	0	0	-3.84262	21.2643
1	-2.83788	GO:0051893	M1	1	0	GO Biological Processes	19	regulation of focal adhesion assembly	19_GO:0050789 regulation of biological process	-2.83788	13.5011	5.9093	30337	63	107	3	2.80374	1.59589	347|4653|6422	APOD|MYOC|SFRP1	-1.19359	0	50	0	0	-3.84262	21.2643
1	-2.83788	GO:0090109	M1	1	0	GO Biological Processes	19	regulation of cell-substrate junction assembly	19_GO:0050789 regulation of biological process	-2.83788	13.5011	5.9093	30337	63	107	3	2.80374	1.59589	347|4653|6422	APOD|MYOC|SFRP1	-1.19359	0	50	0	0	-3.84262	21.2643
1	-2.79873	GO:0010812	M1	1	0	GO Biological Processes	19	negative regulation of cell-substrate adhesion	19_GO:0048519 negative regulation of biological process	-2.79873	13.0857	5.80309	30337	65	107	3	2.80374	1.59589	347|4653|5054	APOD|MYOC|SERPINE1	-1.16465	0	50	0	0	-3.84262	21.2643
1	-2.74236	GO:0150116	M1	1	0	GO Biological Processes	19	regulation of cell-substrate junction organization	19_GO:0050789 regulation of biological process	-2.74236	12.5084	5.65225	30337	68	107	3	2.80374	1.59589	347|4653|6422	APOD|MYOC|SFRP1	-1.11991	0	50	0	0	-3.84262	21.2643
1	-2.1546	GO:1901890	M1	1	0	GO Biological Processes	19	positive regulation of cell junction assembly	19_GO:0048518 positive regulation of biological process	-2.1546	7.73246	4.20847	30337	110	107	3	2.80374	1.59589	4653|4915|6422	MYOC|NTRK2|SFRP1	-0.648607	0	50	0	0	-3.84262	21.2643
1	-2.1032	GO:0010810	M1	1	0	GO Biological Processes	19	regulation of cell-substrate adhesion	19_GO:0050789 regulation of biological process	-2.1032	5.13164	3.66752	30337	221	107	4	3.73832	1.83389	347|4653|5054|6422	APOD|MYOC|SERPINE1|SFRP1	-0.603427	0	50	0	0	-3.84262	21.2643
1	-3.58509	GO:0030901	M1	1	0	GO Biological Processes	19	midbrain development	19_GO:0032502 developmental process	-3.58509	13.0356	6.68829	30337	87	107	4	3.73832	1.83389	2263|4129|5354|7474	FGFR2|MAOB|PLP1|WNT5A	-1.7453	0	51	1	1	-3.58509	13.0356
1	-3.34786	GO:0060322	M1	1	0	GO Biological Processes	19	head development	19_GO:0032502 developmental process	-3.34786	3.63026	4.43051	30337	781	107	10	9.34579	2.81391	347|1638|2263|3590|4129|4915|5354|7474|8877|116039	APOD|DCT|FGFR2|IL11RA|MAOB|NTRK2|PLP1|WNT5A|SPHK1|OSR2	-1.57862	0	51	0	0	-3.58509	13.0356
1	-2.49104	GO:0031175	M1	1	0	GO Biological Processes	19	neuron projection development	19_GO:0032502 developmental process	-2.49104	3.26828	3.5964	30337	694	107	8	7.47664	2.54265	347|2263|4653|5354|6586|7148|7474|10381	APOD|FGFR2|MYOC|PLP1|SLIT3|TNXB|WNT5A|TUBB3	-0.911471	0	51	0	0	-3.58509	13.0356
1	-2.41571	GO:0061564	M1	1	0	GO Biological Processes	19	axon development	19_GO:0032502 developmental process	-2.41571	4.04071	3.73781	30337	421	107	6	5.60748	2.22413	347|2263|5354|6586|7474|10381	APOD|FGFR2|PLP1|SLIT3|WNT5A|TUBB3	-0.849299	0	51	0	0	-3.58509	13.0356
1	-2.35587	GO:0007420	M1	1	0	GO Biological Processes	19	brain development	19_GO:0032502 developmental process	-2.35587	3.10285	3.42397	30337	731	107	8	7.47664	2.54265	347|1638|2263|4129|4915|5354|7474|8877	APOD|DCT|FGFR2|MAOB|NTRK2|PLP1|WNT5A|SPHK1	-0.810548	0	51	0	0	-3.58509	13.0356
1	-3.58417	GO:0032409	M1	1	0	GO Biological Processes	19	regulation of transporter activity	19_GO:0065007 biological regulation	-3.58417	6.83189	5.49749	30337	249	107	6	5.60748	2.22413	287|2273|4318|5348|9370|10105	ANK2|FHL1|MMP9|FXYD1|ADIPOQ|PPIF	-1.7453	0	52	1	1	-3.58417	6.83189
1	-3.57931	GO:0043269	M1	1	0	GO Biological Processes	19	regulation of monoatomic ion transport	19_GO:0051179 localization	-3.57931	4.83622	4.98125	30337	469	107	8	7.47664	2.54265	287|2273|4129|4318|5348|5354|5743|10105	ANK2|FHL1|MAOB|MMP9|FXYD1|PLP1|PTGS2|PPIF	-1.74178	0	52	0	0	-3.58417	6.83189
1	-3.44646	GO:0034762	M1	1	0	GO Biological Processes	19	regulation of transmembrane transport	19_GO:0051179 localization	-3.44646	4.61953	4.81062	30337	491	107	8	7.47664	2.54265	287|2273|3553|4318|5348|5354|9370|10105	ANK2|FHL1|IL1B|MMP9|FXYD1|PLP1|ADIPOQ|PPIF	-1.64257	0	52	0	0	-3.58417	6.83189
1	-3.03995	GO:1904062	M1	1	0	GO Biological Processes	19	regulation of monoatomic cation transmembrane transport	19_GO:0051179 localization	-3.03995	5.38336	4.66004	30337	316	107	6	5.60748	2.22413	287|2273|4318|5348|5354|10105	ANK2|FHL1|MMP9|FXYD1|PLP1|PPIF	-1.34644	0	52	0	0	-3.58417	6.83189
1	-3.02293	GO:0032412	M1	1	0	GO Biological Processes	19	regulation of monoatomic ion transmembrane transporter activity	19_GO:0051179 localization	-3.02293	6.68687	4.94345	30337	212	107	5	4.6729	2.04037	287|2273|4318|5348|10105	ANK2|FHL1|MMP9|FXYD1|PPIF	-1.3323	0	52	0	0	-3.58417	6.83189
1	-2.95137	GO:0022898	M1	1	0	GO Biological Processes	19	regulation of transmembrane transporter activity	19_GO:0051179 localization	-2.95137	6.44371	4.82117	30337	220	107	5	4.6729	2.04037	287|2273|4318|5348|10105	ANK2|FHL1|MMP9|FXYD1|PPIF	-1.27951	0	52	0	0	-3.58417	6.83189
1	-2.87667	GO:0042391	M1	1	0	GO Biological Processes	19	regulation of membrane potential	19_GO:0065007 biological regulation	-2.87667	4.26809	4.22514	30337	465	107	7	6.54206	2.39042	287|2273|4653|4915|5348|10105|79784	ANK2|FHL1|MYOC|NTRK2|FXYD1|PPIF|MYH14	-1.22367	0	52	0	0	-3.58417	6.83189
1	-2.80706	GO:0034765	M1	1	0	GO Biological Processes	19	regulation of monoatomic ion transmembrane transport	19_GO:0051179 localization	-2.80706	4.84655	4.31239	30337	351	107	6	5.60748	2.22413	287|2273|4318|5348|5354|10105	ANK2|FHL1|MMP9|FXYD1|PLP1|PPIF	-1.16791	0	52	0	0	-3.58417	6.83189
1	-2.1942	GO:0043270	M1	1	0	GO Biological Processes	19	positive regulation of monoatomic ion transport	19_GO:0051179 localization	-2.1942	5.45237	3.83339	30337	208	107	4	3.73832	1.83389	287|2273|5348|5354	ANK2|FHL1|FXYD1|PLP1	-0.682536	0	52	0	0	-3.58417	6.83189
1	-2.17978	GO:0034764	M1	1	0	GO Biological Processes	19	positive regulation of transmembrane transport	19_GO:0051179 localization	-2.17978	5.40045	3.80698	30337	210	107	4	3.73832	1.83389	287|5348|5354|9370	ANK2|FXYD1|PLP1|ADIPOQ	-0.669377	0	52	0	0	-3.58417	6.83189
1	-2.6479	GO:0015718	M1	1	0	GO Biological Processes	19	monocarboxylic acid transport	19_GO:0051179 localization	-2.6479	7.31673	4.69068	30337	155	107	4	3.73832	1.83389	32|2167|5320|5743	ACACB|FABP4|PLA2G2A|PTGS2	-1.04074	0	53	0	0	-3.56557	9.04862
1	-2.49468	GO:0046903	M1	1	0	GO Biological Processes	19	secretion	19_GO:0051179 localization	-2.49468	3.64828	3.70816	30337	544	107	7	6.54206	2.39042	32|1311|3557|4915|5320|5743|6279	ACACB|COMP|IL1RN|NTRK2|PLA2G2A|PTGS2|S100A8	-0.914372	0	53	0	0	-3.56557	9.04862
1	-2.3808	GO:0046942	M1	1	0	GO Biological Processes	19	carboxylic acid transport	19_GO:0051179 localization	-2.3808	4.7571	3.87767	30337	298	107	5	4.6729	2.04037	32|2167|4915|5320|5743	ACACB|FABP4|NTRK2|PLA2G2A|PTGS2	-0.826466	0	53	0	0	-3.56557	9.04862
1	-2.37467	GO:0015849	M1	1	0	GO Biological Processes	19	organic acid transport	19_GO:0051179 localization	-2.37467	4.74119	3.86778	30337	299	107	5	4.6729	2.04037	32|2167|4915|5320|5743	ACACB|FABP4|NTRK2|PLA2G2A|PTGS2	-0.822517	0	53	0	0	-3.56557	9.04862
1	-2.34382	GO:0015908	M1	1	0	GO Biological Processes	19	fatty acid transport	19_GO:0051179 localization	-2.34382	9.04862	4.6497	30337	94	107	3	2.80374	1.59589	2167|5320|5743	FABP4|PLA2G2A|PTGS2	-0.800551	0	53	0	0	-3.56557	9.04862
1	-3.55311	GO:0090050	M1	1	0	GO Biological Processes	19	positive regulation of cell migration involved in sprouting angiogenesis	19_GO:0040011 locomotion	-3.55311	23.6269	8.08166	30337	36	107	3	2.80374	1.59589	3162|5743|7049	HMOX1|PTGS2|TGFBR3	-1.72358	0	54	1	1	-3.55311	23.6269
1	-3.3655	GO:0010634	M1	1	0	GO Biological Processes	19	positive regulation of epithelial cell migration	19_GO:0040011 locomotion	-3.3655	7.96414	5.54397	30337	178	107	5	4.6729	2.04037	3162|4318|5743|7049|7474	HMOX1|MMP9|PTGS2|TGFBR3|WNT5A	-1.58932	0	54	0	0	-3.55311	23.6269
1	-2.90308	GO:0010595	M1	1	0	GO Biological Processes	19	positive regulation of endothelial cell migration	19_GO:0040011 locomotion	-2.90308	8.59162	5.20036	30337	132	107	4	3.73832	1.83389	3162|5743|7049|7474	HMOX1|PTGS2|TGFBR3|WNT5A	-1.2394	0	54	0	0	-3.55311	23.6269
1	-2.75327	GO:0120254	M1	1	0	GO Biological Processes	19	olefinic compound metabolic process	19_GO:0008152 metabolic process	-2.75327	7.82133	4.89846	30337	145	107	4	3.73832	1.83389	125|5743|5950|66002	ADH1B|PTGS2|RBP4|CYP4F12	-1.12918	0	54	0	0	-3.55311	23.6269
1	-2.57215	GO:0043536	M1	1	0	GO Biological Processes	19	positive regulation of blood vessel endothelial cell migration	19_GO:0040011 locomotion	-2.57215	10.9047	5.21093	30337	78	107	3	2.80374	1.59589	3162|5743|7049	HMOX1|PTGS2|TGFBR3	-0.979774	0	54	0	0	-3.55311	23.6269
1	-2.51058	GO:0090049	M1	1	0	GO Biological Processes	19	regulation of cell migration involved in sprouting angiogenesis	19_GO:0040011 locomotion	-2.51058	10.3728	5.05627	30337	82	107	3	2.80374	1.59589	3162|5743|7049	HMOX1|PTGS2|TGFBR3	-0.928033	0	54	0	0	-3.55311	23.6269
1	-2.37467	GO:0010632	M1	1	0	GO Biological Processes	19	regulation of epithelial cell migration	19_GO:0040011 locomotion	-2.37467	4.74119	3.86778	30337	299	107	5	4.6729	2.04037	3162|4318|5743|7049|7474	HMOX1|MMP9|PTGS2|TGFBR3|WNT5A	-0.822517	0	54	0	0	-3.55311	23.6269
1	-2.16551	GO:0001676	M1	1	0	GO Biological Processes	19	long-chain fatty acid metabolic process	19_GO:0008152 metabolic process	-2.16551	7.8034	4.23337	30337	109	107	3	2.80374	1.59589	5354|5743|66002	PLP1|PTGS2|CYP4F12	-0.657631	0	54	0	0	-3.55311	23.6269
1	-2.01197	GO:0010594	M1	1	0	GO Biological Processes	19	regulation of endothelial cell migration	19_GO:0040011 locomotion	-2.01197	4.82593	3.50288	30337	235	107	4	3.73832	1.83389	3162|5743|7049|7474	HMOX1|PTGS2|TGFBR3|WNT5A	-0.528568	0	54	0	0	-3.55311	23.6269
1	-3.37157	GO:0051896	M1	1	0	GO Biological Processes	19	regulation of phosphatidylinositol 3-kinase/protein kinase B signal transduction	19_GO:0050896 response to stimulus	-3.37157	6.23128	5.16557	30337	273	107	6	5.60748	2.22413	2261|3488|4314|4653|4915|10855	FGFR3|IGFBP5|MMP3|MYOC|NTRK2|HPSE	-1.59361	0	55	1	1	-3.37157	7.58084
1	-3.26805	GO:0051897	M1	1	0	GO Biological Processes	19	positive regulation of phosphatidylinositol 3-kinase/protein kinase B signal transduction	19_GO:0048518 positive regulation of biological process	-3.26805	7.58084	5.37045	30337	187	107	5	4.6729	2.04037	2261|3488|4653|4915|10855	FGFR3|IGFBP5|MYOC|NTRK2|HPSE	-1.52012	0	55	0	0	-3.37157	7.58084
1	-2.97785	GO:0050730	M1	1	0	GO Biological Processes	19	regulation of peptidyl-tyrosine phosphorylation	19_GO:0008152 metabolic process	-2.97785	6.5328	4.8663	30337	217	107	5	4.6729	2.04037	2261|6422|7060|9370|11009	FGFR3|SFRP1|THBS4|ADIPOQ|IL24	-1.29857	0	56	1	1	-2.97785	7.17781
1	-2.61776	GO:0050731	M1	1	0	GO Biological Processes	19	positive regulation of peptidyl-tyrosine phosphorylation	19_GO:0048518 positive regulation of biological process	-2.61776	7.17781	4.63193	30337	158	107	4	3.73832	1.83389	2261|7060|9370|11009	FGFR3|THBS4|ADIPOQ|IL24	-1.01611	0	56	0	0	-2.97785	7.17781
1	-2.85796	GO:0045744	M1	1	0	GO Biological Processes	19	negative regulation of G protein-coupled receptor signaling pathway	19_GO:0048519 negative regulation of biological process	-2.85796	13.7189	5.96423	30337	62	107	3	2.80374	1.59589	3576|5064|6586	CXCL8|PALM|SLIT3	-1.20934	0	58	1	1	-2.85796	13.7189
1	-2.46651	GO:1903510	M1	1	0	GO Biological Processes	19	mucopolysaccharide metabolic process	19_GO:0008152 metabolic process	-2.46651	10.0067	4.9471	30337	85	107	3	2.80374	1.59589	3553|10855|80760	IL1B|HPSE|ITIH5	-0.89503	0	61	1	1	-2.46651	10.0067
1	-2.21028	GO:0030203	M1	1	0	GO Biological Processes	19	glycosaminoglycan metabolic process	19_GO:0008152 metabolic process	-2.21028	8.10067	4.33623	30337	105	107	3	2.80374	1.59589	3553|10855|80760	IL1B|HPSE|ITIH5	-0.695424	0	61	0	0	-2.46651	10.0067
1	-2.09138	GO:0006022	M1	1	0	GO Biological Processes	19	aminoglycan metabolic process	19_GO:0008152 metabolic process	-2.09138	7.3325	4.06539	30337	116	107	3	2.80374	1.59589	3553|10855|80760	IL1B|HPSE|ITIH5	-0.593458	0	61	0	0	-2.46651	10.0067
1	-2.1964	GO:0007610	M1	1	0	GO Biological Processes	19	behavior	19_GO:0032501 multicellular organismal process	-2.1964	3.21143	3.30447	30337	618	107	7	6.54206	2.39042	4886|4915|5266|5743|6356|7060|79784	NPY1R|NTRK2|PI3|PTGS2|CCL11|THBS4|MYH14	-0.684099	0	63	1	1	-2.1964	3.21143
1	-2.0317	GO:0042476	M1	1	0	GO Biological Processes	19	odontogenesis	19_GO:0032502 developmental process	-2.0317	6.97189	3.93217	30337	122	107	3	2.80374	1.59589	2263|5054|116039	FGFR2|SERPINE1|OSR2	-0.543515	0	64	1	1	-2.0317	6.97189
1	-22.4407	GO:0031012	M1	1	0	GO Cellular Components	20	extracellular matrix		-22.4407	13.6212	17.9678	30337	562	107	27	25.2336	4.19905	1191|1300|1311|2006|2263|4239|4256|4312|4314|4318|4322|4653|5054|5266|5549|6279|6280|6422|7060|7148|7474|7481|8483|9370|10855|22798|80760	CLU|COL10A1|COMP|ELN|FGFR2|MFAP4|MGP|MMP1|MMP3|MMP9|MMP13|MYOC|SERPINE1|PI3|PRELP|S100A8|S100A9|SFRP1|THBS4|TNXB|WNT5A|WNT11|CILP|ADIPOQ|HPSE|LAMB4|ITIH5	-18.3747	0	1	1	1	-22.4407	15.3717
1	-22.4204	GO:0030312	M1	1	0	GO Cellular Components	20	external encapsulating structure		-22.4204	13.597	17.9496	30337	563	107	27	25.2336	4.19905	1191|1300|1311|2006|2263|4239|4256|4312|4314|4318|4322|4653|5054|5266|5549|6279|6280|6422|7060|7148|7474|7481|8483|9370|10855|22798|80760	CLU|COL10A1|COMP|ELN|FGFR2|MFAP4|MGP|MMP1|MMP3|MMP9|MMP13|MYOC|SERPINE1|PI3|PRELP|S100A8|S100A9|SFRP1|THBS4|TNXB|WNT5A|WNT11|CILP|ADIPOQ|HPSE|LAMB4|ITIH5	-18.3747	0	1	0	0	-22.4407	15.3717
1	-17.5604	GO:0062023	M1	1	0	GO Cellular Components	20	collagen-containing extracellular matrix		-17.5604	13.9112	16.0044	30337	428	107	21	19.6262	3.83958	1191|1300|1311|2006|2263|4239|4256|4318|4653|5054|5549|6279|6280|6422|7060|7148|7474|8483|9370|22798|80760	CLU|COL10A1|COMP|ELN|FGFR2|MFAP4|MGP|MMP9|MYOC|SERPINE1|PRELP|S100A8|S100A9|SFRP1|THBS4|TNXB|WNT5A|CILP|ADIPOQ|LAMB4|ITIH5	-13.6908	0	1	0	0	-22.4407	15.3717
1	-7.6914	GO:0034774	M1	1	0	GO Cellular Components	20	secretory granule lumen		-7.6914	9.68558	9.32201	30337	322	107	11	10.2804	2.936	978|1191|1675|2919|2934|4860|5054|6279|6280|6283|10855	CDA|CLU|CFD|CXCL1|GSN|PNP|SERPINE1|S100A8|S100A9|S100A12|HPSE	-5.10056	0	11	1	1	-7.6914	15.4649
1	-7.62296	GO:0060205	M1	1	0	GO Cellular Components	20	cytoplasmic vesicle lumen		-7.62296	9.53748	9.2347	30337	327	107	11	10.2804	2.936	978|1191|1675|2919|2934|4860|5054|6279|6280|6283|10855	CDA|CLU|CFD|CXCL1|GSN|PNP|SERPINE1|S100A8|S100A9|S100A12|HPSE	-5.03967	0	11	0	0	-7.6914	15.4649
1	-7.60941	GO:0031983	M1	1	0	GO Cellular Components	20	vesicle lumen		-7.60941	9.50841	9.21746	30337	328	107	11	10.2804	2.936	978|1191|1675|2919|2934|4860|5054|6279|6280|6283|10855	CDA|CLU|CFD|CXCL1|GSN|PNP|SERPINE1|S100A8|S100A9|S100A12|HPSE	-5.03354	0	11	0	0	-7.6914	15.4649
1	-4.09606	GO:1904813	M1	1	0	GO Cellular Components	20	ficolin-1-rich granule lumen		-4.09606	11.4324	6.92548	30337	124	107	5	4.6729	2.04037	978|1675|2934|4318|4860	CDA|CFD|GSN|MMP9|PNP	-2.15588	0	11	0	0	-7.6914	15.4649
1	-3.28924	GO:0101002	M1	1	0	GO Cellular Components	20	ficolin-1-rich granule		-3.28924	7.66279	5.40799	30337	185	107	5	4.6729	2.04037	978|1675|2934|4318|4860	CDA|CFD|GSN|MMP9|PNP	-1.53581	0	11	0	0	-7.6914	15.4649
1	-3.00904	GO:1904724	M1	1	0	GO Cellular Components	20	tertiary granule lumen		-3.00904	15.4649	6.38788	30337	55	107	3	2.80374	1.59589	978|2919|4318	CDA|CXCL1|MMP9	-1.32033	0	11	0	0	-7.6914	15.4649
1	-3.54714	GO:0045111	M1	1	0	GO Cellular Components	20	intermediate filament cytoskeleton		-3.54714	6.72387	5.43919	30337	253	107	6	5.60748	2.22413	3849|3855|3866|3880|6279|9119	KRT2|KRT7|KRT15|KRT19|S100A8|KRT75	-1.72025	0	17	0	0	-6.48122	30.6512
1	-2.97785	GO:0005882	M1	1	0	GO Cellular Components	20	intermediate filament		-2.97785	6.5328	4.8663	30337	217	107	5	4.6729	2.04037	3849|3855|3866|3880|9119	KRT2|KRT7|KRT15|KRT19|KRT75	-1.29857	0	17	0	0	-6.48122	30.6512
1	-2.89919	GO:0001533	M1	1	0	GO Cellular Components	20	cornified envelope		-2.89919	14.1762	6.07799	30337	60	107	3	2.80374	1.59589	3849|5266|9119	KRT2|PI3|KRT75	-1.23821	0	17	0	0	-6.48122	30.6512
1	-2.36994	GO:0045095	M1	1	0	GO Cellular Components	20	keratin filament		-2.36994	9.24533	4.71224	30337	92	107	3	2.80374	1.59589	3849|3855|9119	KRT2|KRT7|KRT75	-0.821175	0	17	0	0	-6.48122	30.6512
1	-5.75765	GO:0005788	M1	1	0	GO Cellular Components	20	endoplasmic reticulum lumen		-5.75765	8.15243	7.56734	30337	313	107	9	8.41121	2.68323	1191|1300|2159|3488|5329|5743|6696|7474|91851	CLU|COL10A1|F10|IGFBP5|PLAUR|PTGS2|SPP1|WNT5A|CHRDL1	-3.42377	0	24	1	1	-5.75765	8.15243
1	-2.19891	GO:0005796	M1	1	0	GO Cellular Components	20	Golgi lumen		-2.19891	8.02425	4.31001	30337	106	107	3	2.80374	1.59589	2159|5549|7474	F10|PRELP|WNT5A	-0.685971	0	24	0	0	-5.75765	8.15243
1	-2.21028	GO:0005811	M1	1	0	GO Cellular Components	20	lipid droplet		-2.21028	8.10067	4.33623	30337	105	107	3	2.80374	1.59589	2167|5346|63924	FABP4|PLIN1|CIDEC	-0.695424	0	25	0	0	-5.67017	25.7749
1	-4.20369	GO:0033162	M1	1	0	GO Cellular Components	20	melanosome membrane		-4.20369	38.6623	10.5133	30337	22	107	3	2.80374	1.59589	1638|6490|7306	DCT|PMEL|TYRP1	-2.24613	0	36	0	0	-5.10249	60.755
1	-4.20369	GO:0045009	M1	1	0	GO Cellular Components	20	chitosome		-4.20369	38.6623	10.5133	30337	22	107	3	2.80374	1.59589	1638|6490|7306	DCT|PMEL|TYRP1	-2.24613	0	36	0	0	-5.10249	60.755
1	-4.20369	GO:0090741	M1	1	0	GO Cellular Components	20	pigment granule membrane		-4.20369	38.6623	10.5133	30337	22	107	3	2.80374	1.59589	1638|6490|7306	DCT|PMEL|TYRP1	-2.24613	0	36	0	0	-5.10249	60.755
1	-3.16872	GO:0042470	M1	1	0	GO Cellular Components	20	melanosome		-3.16872	10.1258	5.75639	30337	112	107	4	3.73832	1.83389	1638|4629|6490|7306	DCT|MYH11|PMEL|TYRP1	-1.44318	0	36	0	0	-5.10249	60.755
1	-3.16872	GO:0048770	M1	1	0	GO Cellular Components	20	pigment granule		-3.16872	10.1258	5.75639	30337	112	107	4	3.73832	1.83389	1638|4629|6490|7306	DCT|MYH11|PMEL|TYRP1	-1.44318	0	36	0	0	-5.10249	60.755
1	-2.76084	GO:0031093	M1	1	0	GO Cellular Components	20	platelet alpha granule lumen		-2.76084	12.6951	5.70146	30337	67	107	3	2.80374	1.59589	1191|1675|5054	CLU|CFD|SERPINE1	-1.13511	0	40	0	0	-4.81189	21.8095
1	-2.38323	GO:0031091	M1	1	0	GO Cellular Components	20	platelet alpha granule		-2.38323	9.34692	4.74422	30337	91	107	3	2.80374	1.59589	1191|1675|5054	CLU|CFD|SERPINE1	-0.826795	0	40	0	0	-4.81189	21.8095
1	-3.56557	GO:0031968	M1	1	0	GO Cellular Components	20	organelle outer membrane		-3.56557	6.77745	5.46818	30337	251	107	6	5.60748	2.22413	32|3162|4129|4653|5320|5743	ACACB|HMOX1|MAOB|MYOC|PLA2G2A|PTGS2	-1.73206	0	53	1	1	-3.56557	9.04862
1	-3.54714	GO:0019867	M1	1	0	GO Cellular Components	20	outer membrane		-3.54714	6.72387	5.43919	30337	253	107	6	5.60748	2.22413	32|3162|4129|4653|5320|5743	ACACB|HMOX1|MAOB|MYOC|PLA2G2A|PTGS2	-1.72025	0	53	0	0	-3.56557	9.04862
1	-2.93394	GO:0005741	M1	1	0	GO Cellular Components	20	mitochondrial outer membrane		-2.93394	6.38566	4.79155	30337	222	107	5	4.6729	2.04037	32|3162|4129|4653|5320	ACACB|HMOX1|MAOB|MYOC|PLA2G2A	-1.26483	0	53	0	0	-3.56557	9.04862
1	-2.96387	GO:0098636	M1	1	0	GO Cellular Components	20	protein complex involved in cell adhesion		-2.96387	14.9223	6.25924	30337	57	107	3	2.80374	1.59589	5329|5354|7148	PLAUR|PLP1|TNXB	-1.29016	0	57	1	1	-2.96387	14.9223
1	-8.09613	GO:0005201	M1	1	0	GO Molecular Functions	21	extracellular matrix structural constituent		-8.09613	15.3717	11.0464	30337	166	107	9	8.41121	2.68323	1300|1311|2006|4239|4256|5549|7148|8483|9370	COL10A1|COMP|ELN|MFAP4|MGP|PRELP|TNXB|CILP|ADIPOQ	-5.46541	0	1	0	0	-22.4407	15.3717
1	-12.8379	GO:0005125	M1	1	0	GO Molecular Functions	21	cytokine activity		-12.8379	16.6778	14.4461	30337	238	107	14	13.0841	3.26009	2919|3553|3557|3576|6356|6372|6374|6696|7474|7481|9370|9547|10850|11009	CXCL1|IL1B|IL1RN|CXCL8|CCL11|CXCL6|CXCL5|SPP1|WNT5A|WNT11|ADIPOQ|CXCL14|CCL27|IL24	-9.3363	0	2	0	0	-16.7722	63.0052
1	-10.4147	GO:0048018	M1	1	0	GO Molecular Functions	21	receptor ligand activity		-10.4147	8.82563	10.6458	30337	514	107	16	14.9533	3.44751	2919|3553|3557|3576|5228|6356|6372|6374|6696|7060|7474|7481|9370|9547|10850|11009	CXCL1|IL1B|IL1RN|CXCL8|PGF|CCL11|CXCL6|CXCL5|SPP1|THBS4|WNT5A|WNT11|ADIPOQ|CXCL14|CCL27|IL24	-7.32329	0	2	0	0	-16.7722	63.0052
1	-10.3403	GO:0030546	M1	1	0	GO Molecular Functions	21	signaling receptor activator activity		-10.3403	8.7238	10.5695	30337	520	107	16	14.9533	3.44751	2919|3553|3557|3576|5228|6356|6372|6374|6696|7060|7474|7481|9370|9547|10850|11009	CXCL1|IL1B|IL1RN|CXCL8|PGF|CCL11|CXCL6|CXCL5|SPP1|THBS4|WNT5A|WNT11|ADIPOQ|CXCL14|CCL27|IL24	-7.28825	0	2	0	0	-16.7722	63.0052
1	-9.76665	GO:0030545	M1	1	0	GO Molecular Functions	21	signaling receptor regulator activity		-9.76665	7.97254	9.98905	30337	569	107	16	14.9533	3.44751	2919|3553|3557|3576|5228|6356|6372|6374|6696|7060|7474|7481|9370|9547|10850|11009	CXCL1|IL1B|IL1RN|CXCL8|PGF|CCL11|CXCL6|CXCL5|SPP1|THBS4|WNT5A|WNT11|ADIPOQ|CXCL14|CCL27|IL24	-6.81787	0	2	0	0	-16.7722	63.0052
1	-9.37352	GO:0008009	M1	1	0	GO Molecular Functions	21	chemokine activity		-9.37352	40.5033	16.4645	30337	49	107	7	6.54206	2.39042	2919|3576|6356|6372|6374|9547|10850	CXCL1|CXCL8|CCL11|CXCL6|CXCL5|CXCL14|CCL27	-6.48192	0	2	0	0	-16.7722	63.0052
1	-9.25615	GO:0001664	M1	1	0	GO Molecular Functions	21	G protein-coupled receptor binding		-9.25615	11.6516	10.8811	30337	292	107	12	11.215	3.05054	2919|3576|4653|5064|6356|6372|6374|6422|7474|7481|9547|10850	CXCL1|CXCL8|MYOC|PALM|CCL11|CXCL6|CXCL5|SFRP1|WNT5A|WNT11|CXCL14|CCL27	-6.40078	0	2	0	0	-16.7722	63.0052
1	-8.41514	GO:0005126	M1	1	0	GO Molecular Functions	21	cytokine receptor binding		-8.41514	11.3823	10.2708	30337	274	107	11	10.2804	2.936	2919|3553|3557|3576|5228|6356|6372|6374|7049|9547|10850	CXCL1|IL1B|IL1RN|CXCL8|PGF|CCL11|CXCL6|CXCL5|TGFBR3|CXCL14|CCL27	-5.74052	0	2	0	0	-16.7722	63.0052
1	-8.08368	GO:0042379	M1	1	0	GO Molecular Functions	21	chemokine receptor binding		-8.08368	26.8198	13.2301	30337	74	107	7	6.54206	2.39042	2919|3576|6356|6372|6374|9547|10850	CXCL1|CXCL8|CCL11|CXCL6|CXCL5|CXCL14|CCL27	-5.46124	0	2	0	0	-16.7722	63.0052
1	-6.3657	GO:0045236	M1	1	0	GO Molecular Functions	21	CXCR chemokine receptor binding		-6.3657	63.0052	15.6552	30337	18	107	4	3.73832	1.83389	2919|3576|6372|6374	CXCL1|CXCL8|CXCL6|CXCL5	-3.96346	0	2	0	0	-16.7722	63.0052
1	-13.2807	GO:0008201	M1	1	0	GO Molecular Functions	21	heparin binding		-13.2807	21.1828	15.8844	30337	174	107	13	12.1495	3.15835	1311|2263|3576|5228|5549|6372|6422|6586|7049|7060|7148|9388|26577	COMP|FGFR2|CXCL8|PGF|PRELP|CXCL6|SFRP1|SLIT3|TGFBR3|THBS4|TNXB|LIPG|PCOLCE2	-9.63294	0	3	1	1	-13.2807	21.1828
1	-12.0687	GO:1901681	M1	1	0	GO Molecular Functions	21	sulfur compound binding		-12.0687	14.647	13.4256	30337	271	107	14	13.0841	3.26009	32|1311|2263|3576|5228|5549|6372|6422|6586|7049|7060|7148|9388|26577	ACACB|COMP|FGFR2|CXCL8|PGF|PRELP|CXCL6|SFRP1|SLIT3|TGFBR3|THBS4|TNXB|LIPG|PCOLCE2	-8.65512	0	3	0	0	-13.2807	21.1828
1	-11.4466	GO:0005539	M1	1	0	GO Molecular Functions	21	glycosaminoglycan binding		-11.4466	15.2306	13.2232	30337	242	107	13	12.1495	3.15835	1311|2263|3576|5228|5549|6372|6422|6586|7049|7060|7148|9388|26577	COMP|FGFR2|CXCL8|PGF|PRELP|CXCL6|SFRP1|SLIT3|TGFBR3|THBS4|TNXB|LIPG|PCOLCE2	-8.24596	0	3	0	0	-13.2807	21.1828
1	-5.29864	GO:0050786	M1	1	0	GO Molecular Functions	21	RAGE receptor binding		-5.29864	85.057	15.8165	30337	10	107	3	2.80374	1.59589	6279|6280|6283	S100A8|S100A9|S100A12	-3.09493	0	7	0	0	-9.36624	85.057
1	-4.55313	GO:0036041	M1	1	0	GO Molecular Functions	21	long-chain fatty acid binding		-4.55313	50.0335	12.0311	30337	17	107	3	2.80374	1.59589	2167|6279|6280	FABP4|S100A8|S100A9	-2.53884	0	7	0	0	-9.36624	85.057
1	-3.74639	GO:0033293	M1	1	0	GO Molecular Functions	21	monocarboxylic acid binding		-3.74639	14.3556	7.07146	30337	79	107	4	3.73832	1.83389	32|2167|6279|6280	ACACB|FABP4|S100A8|S100A9	-1.88397	0	7	0	0	-9.36624	85.057
1	-3.28924	GO:0031406	M1	1	0	GO Molecular Functions	21	carboxylic acid binding		-3.28924	7.66279	5.40799	30337	185	107	5	4.6729	2.04037	32|2167|6279|6280|9370	ACACB|FABP4|S100A8|S100A9|ADIPOQ	-1.53581	0	7	0	0	-9.36624	85.057
1	-3.20912	GO:0005504	M1	1	0	GO Molecular Functions	21	fatty acid binding		-3.20912	18.0972	6.97874	30337	47	107	3	2.80374	1.59589	2167|6279|6280	FABP4|S100A8|S100A9	-1.47412	0	7	0	0	-9.36624	85.057
1	-3.16579	GO:0043177	M1	1	0	GO Molecular Functions	21	organic acid binding		-3.16579	7.19602	5.19071	30337	197	107	5	4.6729	2.04037	32|2167|6279|6280|9370	ACACB|FABP4|S100A8|S100A9|ADIPOQ	-1.44128	0	7	0	0	-9.36624	85.057
1	-2.55644	GO:0048306	M1	1	0	GO Molecular Functions	21	calcium-dependent protein binding		-2.55644	10.7667	5.17123	30337	79	107	3	2.80374	1.59589	6279|6280|6283	S100A8|S100A9|S100A12	-0.966354	0	7	0	0	-9.36624	85.057
1	-7.55154	GO:0019838	M1	1	0	GO Molecular Functions	21	growth factor binding		-7.55154	16.8014	10.947	30337	135	107	8	7.47664	2.54265	2261|2263|3488|3557|3590|4915|7049|91851	FGFR3|FGFR2|IGFBP5|IL1RN|IL11RA|NTRK2|TGFBR3|CHRDL1	-4.98297	0	12	1	1	-7.55154	36.9813
1	-4.14411	GO:0017134	M1	1	0	GO Molecular Functions	21	fibroblast growth factor binding		-4.14411	36.9813	10.27	30337	23	107	3	2.80374	1.59589	2261|2263|7049	FGFR3|FGFR2|TGFBR3	-2.19184	0	12	0	0	-7.55154	36.9813
1	-3.74639	GO:0019199	M1	1	0	GO Molecular Functions	21	transmembrane receptor protein kinase activity		-3.74639	14.3556	7.07146	30337	79	107	4	3.73832	1.83389	2261|2263|4915|7049	FGFR3|FGFR2|NTRK2|TGFBR3	-1.88397	0	12	0	0	-7.55154	36.9813
1	-2.89919	GO:0004714	M1	1	0	GO Molecular Functions	21	transmembrane receptor protein tyrosine kinase activity		-2.89919	14.1762	6.07799	30337	60	107	3	2.80374	1.59589	2261|2263|4915	FGFR3|FGFR2|NTRK2	-1.23821	0	12	0	0	-7.55154	36.9813
1	-5.36258	GO:0005518	M1	1	0	GO Molecular Functions	21	collagen binding		-5.36258	20.8473	9.74785	30337	68	107	5	4.6729	2.04037	1311|4318|4322|7148|26577	COMP|MMP9|MMP13|TNXB|PCOLCE2	-3.13971	0	14	0	0	-7.28723	77.3246
1	-4.43712	GO:0004252	M1	1	0	GO Molecular Functions	21	serine-type endopeptidase activity		-4.43712	9.77667	6.90747	30337	174	107	6	5.60748	2.22413	1675|2159|4312|4314|4318|4322	CFD|F10|MMP1|MMP3|MMP9|MMP13	-2.44064	0	14	0	0	-7.28723	77.3246
1	-4.21179	GO:0008236	M1	1	0	GO Molecular Functions	21	serine-type peptidase activity		-4.21179	8.90649	6.52135	30337	191	107	6	5.60748	2.22413	1675|2159|4312|4314|4318|4322	CFD|F10|MMP1|MMP3|MMP9|MMP13	-2.24888	0	14	0	0	-7.28723	77.3246
1	-4.162	GO:0017171	M1	1	0	GO Molecular Functions	21	serine hydrolase activity		-4.162	8.7238	6.43745	30337	195	107	6	5.60748	2.22413	1675|2159|4312|4314|4318|4322	CFD|F10|MMP1|MMP3|MMP9|MMP13	-2.20621	0	14	0	0	-7.28723	77.3246
1	-4.06515	GO:0004175	M1	1	0	GO Molecular Functions	21	endopeptidase activity		-4.06515	5.69896	5.61406	30337	398	107	8	7.47664	2.54265	1675|2159|4312|4314|4318|4322|5304|6422	CFD|F10|MMP1|MMP3|MMP9|MMP13|PIP|SFRP1	-2.1334	0	14	0	0	-7.28723	77.3246
1	-3.19812	GO:0004222	M1	1	0	GO Molecular Functions	21	metalloendopeptidase activity		-3.19812	10.3099	5.81966	30337	110	107	4	3.73832	1.83389	4312|4314|4318|4322	MMP1|MMP3|MMP9|MMP13	-1.46418	0	14	0	0	-7.28723	77.3246
1	-2.8367	GO:0008233	M1	1	0	GO Molecular Functions	21	peptidase activity		-2.8367	3.71834	4.03501	30337	610	107	8	7.47664	2.54265	1675|2159|4312|4314|4318|4322|5304|6422	CFD|F10|MMP1|MMP3|MMP9|MMP13|PIP|SFRP1	-1.19327	0	14	0	0	-7.28723	77.3246
1	-2.37267	GO:0008237	M1	1	0	GO Molecular Functions	21	metallopeptidase activity		-2.37267	6.13023	4.16406	30337	185	107	4	3.73832	1.83389	4312|4314|4318|4322	MMP1|MMP3|MMP9|MMP13	-0.822517	0	14	0	0	-7.28723	77.3246
1	-6.6713	GO:0005509	M1	1	0	GO Molecular Functions	21	calcium ion binding		-6.6713	5.5906	7.36388	30337	710	107	14	13.0841	3.26009	1311|1953|2159|2934|4256|4322|5320|6279|6280|6283|6586|7060|79987|92211	COMP|MEGF6|F10|GSN|MGP|MMP13|PLA2G2A|S100A8|S100A9|S100A12|SLIT3|THBS4|SVEP1|CDHR1	-4.19964	0	16	1	1	-6.6713	5.5906
1	-5.05398	GO:0030280	M1	1	0	GO Molecular Functions	21	structural constituent of skin epidermis		-5.05398	30.6512	10.7368	30337	37	107	4	3.73832	1.83389	3849|3855|5266|9119	KRT2|KRT7|PI3|KRT75	-2.91677	0	17	0	0	-6.48122	30.6512
1	-5.05398	GO:0005109	M1	1	0	GO Molecular Functions	21	frizzled binding		-5.05398	30.6512	10.7368	30337	37	107	4	3.73832	1.83389	4653|6422|7474|7481	MYOC|SFRP1|WNT5A|WNT11	-2.91677	0	19	0	0	-6.39118	170.114
1	-3.49237	GO:0005319	M1	1	0	GO Molecular Functions	21	lipid transporter activity		-3.49237	8.48872	5.77338	30337	167	107	5	4.6729	2.04037	347|2167|5950|10351|63924	APOD|FABP4|RBP4|ABCA8|CIDEC	-1.6795	0	21	0	0	-5.96487	8.48872
1	-5.8144	GO:0005178	M1	1	0	GO Molecular Functions	21	integrin binding		-5.8144	12.5612	8.66821	30337	158	107	7	6.54206	2.39042	1311|3553|6696|7060|7103|7148|79987	COMP|IL1B|SPP1|THBS4|TSPAN8|TNXB|SVEP1	-3.472	0	23	1	1	-5.8144	15.9283
1	-2.42166	GO:0050839	M1	1	0	GO Molecular Functions	21	cell adhesion molecule binding		-2.42166	3.53772	3.60948	30337	561	107	7	6.54206	2.39042	1311|3553|6696|7060|7103|7148|79987	COMP|IL1B|SPP1|THBS4|TSPAN8|TNXB|SVEP1	-0.854531	0	23	0	0	-5.8144	15.9283
1	-2.1104	GO:0005543	M1	1	0	GO Molecular Functions	21	phospholipid binding		-2.1104	3.48594	3.29373	30337	488	107	6	5.60748	2.22413	2159|2934|5320|7262|7474|63924	F10|GSN|PLA2G2A|PHLDA2|WNT5A|CIDEC	-0.609392	0	24	0	0	-5.75765	8.15243
1	-2.81814	GO:0050840	M1	1	0	GO Molecular Functions	21	extracellular matrix binding		-2.81814	13.2902	5.8556	30337	64	107	3	2.80374	1.59589	2006|6696|7148	ELN|SPP1|TNXB	-1.17728	0	31	0	0	-5.42774	85.057
1	-2.37359	GO:0016491	M1	1	0	GO Molecular Functions	21	oxidoreductase activity		-2.37359	3.12422	3.44663	30337	726	107	8	7.47664	2.54265	125|1580|1638|3162|4129|5743|7306|66002	ADH1B|CYP4B1|DCT|HMOX1|MAOB|PTGS2|TYRP1|CYP4F12	-0.822517	0	36	0	0	-5.10249	60.755
1	-4.26625	GO:0036122	M1	1	0	GO Molecular Functions	21	BMP binding		-4.26625	40.5033	10.7736	30337	21	107	3	2.80374	1.59589	1311|7049|91851	COMP|TGFBR3|CHRDL1	-2.2961	0	37	0	0	-5.09581	40.5033
1	-3.76263	GO:0019955	M1	1	0	GO Molecular Functions	21	cytokine binding		-3.76263	9.7097	6.27615	30337	146	107	5	4.6729	2.04037	1311|3557|3590|7049|91851	COMP|IL1RN|IL11RA|TGFBR3|CHRDL1	-1.89157	0	37	0	0	-5.09581	40.5033
1	-4.3064	GO:0005200	M1	1	0	GO Molecular Functions	21	structural constituent of cytoskeleton		-4.3064	12.6573	7.35319	30337	112	107	5	4.6729	2.04037	287|3849|3866|3880|10381	ANK2|KRT2|KRT15|KRT19|TUBB3	-2.32703	0	45	1	1	-4.3064	12.6573
1	-3.3544	GO:0016705	M1	1	0	GO Molecular Functions	21	oxidoreductase activity, acting on paired donors, with incorporation or reduction of molecular oxygen		-3.3544	7.91965	5.5241	30337	179	107	5	4.6729	2.04037	1580|3162|5743|7306|66002	CYP4B1|HMOX1|PTGS2|TYRP1|CYP4F12	-1.58316	0	54	0	0	-3.55311	23.6269
1	-3.35354	GO:0016712	M1	1	0	GO Molecular Functions	21	oxidoreductase activity, acting on paired donors, with incorporation or reduction of molecular oxygen, reduced flavin or flavoprotein as one donor, and incorporation of one atom of oxygen		-3.35354	20.2517	7.42779	30337	42	107	3	2.80374	1.59589	1580|3162|66002	CYP4B1|HMOX1|CYP4F12	-1.58316	0	54	0	0	-3.55311	23.6269
1	-3.27423	GO:0004497	M1	1	0	GO Molecular Functions	21	monooxygenase activity		-3.27423	10.8009	5.9852	30337	105	107	4	3.73832	1.83389	1580|3162|7306|66002	CYP4B1|HMOX1|TYRP1|CYP4F12	-1.523	0	54	0	0	-3.55311	23.6269
1	-2.78648	GO:0020037	M1	1	0	GO Molecular Functions	21	heme binding		-2.78648	7.98657	4.9647	30337	142	107	4	3.73832	1.83389	1580|3162|5743|66002	CYP4B1|HMOX1|PTGS2|CYP4F12	-1.15492	0	54	0	0	-3.55311	23.6269
1	-2.67869	GO:0046906	M1	1	0	GO Molecular Functions	21	tetrapyrrole binding		-2.67869	7.46114	4.75103	30337	152	107	4	3.73832	1.83389	1580|3162|5743|66002	CYP4B1|HMOX1|PTGS2|CYP4F12	-1.06436	0	54	0	0	-3.55311	23.6269
1	-2.60501	GO:0042277	M1	1	0	GO Molecular Functions	21	peptide binding		-2.60501	5.36976	4.24251	30337	264	107	5	4.6729	2.04037	1191|4886|10105|10381|25907	CLU|NPY1R|PPIF|TUBB3|TMEM158	-1.00569	0	60	1	1	-2.60501	5.36976
1	-2.24511	GO:0004867	M1	1	0	GO Molecular Functions	21	serine-type endopeptidase inhibitor activity		-2.24511	8.33892	4.41702	30337	102	107	3	2.80374	1.59589	5054|5266|80760	SERPINE1|PI3|ITIH5	-0.721863	0	62	1	1	-2.24511	8.33892
1	-2.01197	GO:0061134	M1	1	0	GO Molecular Functions	21	peptidase regulator activity		-2.01197	4.82593	3.50288	30337	235	107	4	3.73832	1.83389	5054|5266|26577|80760	SERPINE1|PI3|PCOLCE2|ITIH5	-0.528568	0	62	0	0	-2.24511	8.33892
1	-16.7722	hsa04657	M1	1	0	KEGG Pathway	24	IL-17 signaling pathway		-16.7722	38.7979	21.9521	30337	95	107	13	12.1495	3.15835	2919|3553|3576|4312|4314|4318|4322|5743|6279|6280|6356|6372|6374	CXCL1|IL1B|CXCL8|MMP1|MMP3|MMP9|MMP13|PTGS2|S100A8|S100A9|CCL11|CXCL6|CXCL5	-13.0275	0	2	1	1	-16.7722	63.0052
1	-9.15569	hsa04060	M1	1	0	KEGG Pathway	24	Cytokine-cytokine receptor interaction		-9.15569	11.417	10.7513	30337	298	107	12	11.215	3.05054	2919|3553|3557|3576|3590|6356|6372|6374|9547|10850|11009|51330	CXCL1|IL1B|IL1RN|CXCL8|IL11RA|CCL11|CXCL6|CXCL5|CXCL14|CCL27|IL24|TNFRSF12A	-6.33156	0	2	0	0	-16.7722	63.0052
1	-8.58305	hsa04061	M1	1	0	KEGG Pathway	24	Viral protein interaction with cytokine and cytokine receptor		-8.58305	22.6819	12.9205	30337	100	107	8	7.47664	2.54265	2919|3576|6356|6372|6374|9547|10850|11009	CXCL1|CXCL8|CCL11|CXCL6|CXCL5|CXCL14|CCL27|IL24	-5.85547	0	2	0	0	-16.7722	63.0052
1	-7.35379	hsa05323	M1	1	0	KEGG Pathway	24	Rheumatoid arthritis		-7.35379	21.1134	11.6196	30337	94	107	7	6.54206	2.39042	2919|3553|3576|4312|4314|6372|6374	CXCL1|IL1B|CXCL8|MMP1|MMP3|CXCL6|CXCL5	-4.81325	0	2	0	0	-16.7722	63.0052
1	-6.6469	hsa04668	M1	1	0	KEGG Pathway	24	TNF signaling pathway		-6.6469	16.6778	10.1948	30337	119	107	7	6.54206	2.39042	2919|3553|4314|4318|5743|6372|6374	CXCL1|IL1B|MMP3|MMP9|PTGS2|CXCL6|CXCL5	-4.19227	0	2	0	0	-16.7722	63.0052
1	-5.23914	hsa04062	M1	1	0	KEGG Pathway	24	Chemokine signaling pathway		-5.23914	10.2832	7.69714	30337	193	107	7	6.54206	2.39042	2919|3576|6356|6372|6374|9547|10850	CXCL1|CXCL8|CCL11|CXCL6|CXCL5|CXCL14|CCL27	-3.0447	0	2	0	0	-16.7722	63.0052
1	-3.91807	hsa05417	M1	1	0	KEGG Pathway	24	Lipid and atherosclerosis		-3.91807	7.87565	6.03334	30337	216	107	6	5.60748	2.22413	2919|3553|3576|4312|4314|4318	CXCL1|IL1B|CXCL8|MMP1|MMP3|MMP9	-2.01539	0	2	0	0	-16.7722	63.0052
1	-3.76778	hsa05133	M1	1	0	KEGG Pathway	24	Pertussis		-3.76778	14.5397	7.12328	30337	78	107	4	3.73832	1.83389	3553|3576|6372|6374	IL1B|CXCL8|CXCL6|CXCL5	-1.89528	0	2	0	0	-16.7722	63.0052
1	-2.80073	hsa05171	M1	1	0	KEGG Pathway	24	Coronavirus disease - COVID-19		-2.80073	5.95637	4.56697	30337	238	107	5	4.6729	2.04037	1675|3553|3576|4312|4314	CFD|IL1B|CXCL8|MMP1|MMP3	-1.16465	0	2	0	0	-16.7722	63.0052
1	-2.80073	hsa04014	M1	1	0	KEGG Pathway	24	Ras signaling pathway		-2.80073	5.95637	4.56697	30337	238	107	5	4.6729	2.04037	2261|2263|4915|5228|5320	FGFR3|FGFR2|NTRK2|PGF|PLA2G2A	-1.16465	0	12	0	0	-7.55154	36.9813
1	-2.67751	hsa04020	M1	1	0	KEGG Pathway	24	Calcium signaling pathway		-2.67751	5.58117	4.36199	30337	254	107	5	4.6729	2.04037	2261|2263|4915|8877|10105	FGFR3|FGFR2|NTRK2|SPHK1|PPIF	-1.06398	0	12	0	0	-7.55154	36.9813
1	-2.36857	hsa04010	M1	1	0	KEGG Pathway	24	MAPK signaling pathway		-2.36857	4.72539	3.85794	30337	300	107	5	4.6729	2.04037	2261|2263|3553|4915|5228	FGFR3|FGFR2|IL1B|NTRK2|PGF	-0.820496	0	12	0	0	-7.55154	36.9813
1	-2.29336	hsa05215	M1	1	0	KEGG Pathway	24	Prostate cancer		-2.29336	8.67929	4.53004	30337	98	107	3	2.80374	1.59589	2263|4314|4318	FGFR2|MMP3|MMP9	-0.758879	0	14	0	0	-7.28723	77.3246
1	-4.05402	hsa05205	M1	1	0	KEGG Pathway	24	Proteoglycans in cancer		-4.05402	8.33892	6.25717	30337	204	107	6	5.60748	2.22413	287|4318|5329|7474|7481|10855	ANK2|MMP9|PLAUR|WNT5A|WNT11|HPSE	-2.12394	0	19	0	0	-6.39118	170.114
1	-2.76426	hsa04550	M1	1	0	KEGG Pathway	24	Signaling pathways regulating pluripotency of stem cells		-2.76426	7.87565	4.92032	30337	144	107	4	3.73832	1.83389	2261|2263|7474|7481	FGFR3|FGFR2|WNT5A|WNT11	-1.1352	0	19	0	0	-6.39118	170.114
1	-4.72025	hsa04820	M1	1	0	KEGG Pathway	24	Cytoskeleton in muscle cells		-4.72025	8.55458	6.87206	30337	232	107	7	6.54206	2.39042	287|1311|2006|2273|4629|7060|79784	ANK2|COMP|ELN|FHL1|MYH11|THBS4|MYH14	-2.66573	0	20	0	0	-5.96951	8.64987
1	-2.866	hsa04810	M1	1	0	KEGG Pathway	24	Regulation of actin cytoskeleton		-2.866	6.16355	4.6766	30337	230	107	5	4.6729	2.04037	2261|2263|2934|4629|79784	FGFR3|FGFR2|GSN|MYH11|MYH14	-1.21564	0	20	0	0	-5.96951	8.64987
1	-5.24423	hsa04151	M1	1	0	KEGG Pathway	24	PI3K-Akt signaling pathway		-5.24423	7.04892	6.88818	30337	362	107	9	8.41121	2.68323	1311|2261|2263|4915|5228|6696|7060|7148|22798	COMP|FGFR3|FGFR2|NTRK2|PGF|SPP1|THBS4|TNXB|LAMB4	-3.04672	0	23	0	0	-5.8144	15.9283
1	-4.78799	hsa04512	M1	1	0	KEGG Pathway	24	ECM-receptor interaction		-4.78799	15.9283	8.3909	30337	89	107	5	4.6729	2.04037	1311|6696|7060|7148|22798	COMP|SPP1|THBS4|TNXB|LAMB4	-2.70844	0	23	0	0	-5.8144	15.9283
1	-4.609	hsa05165	M1	1	0	KEGG Pathway	24	Human papillomavirus infection		-4.609	6.81137	6.344	30337	333	107	8	7.47664	2.54265	1311|5743|6696|7060|7148|7474|7481|22798	COMP|PTGS2|SPP1|THBS4|TNXB|WNT5A|WNT11|LAMB4	-2.58861	0	23	0	0	-5.8144	15.9283
1	-4.06576	hsa04510	M1	1	0	KEGG Pathway	24	Focal adhesion		-4.06576	8.38	6.27665	30337	203	107	6	5.60748	2.22413	1311|5228|6696|7060|7148|22798	COMP|PGF|SPP1|THBS4|TNXB|LAMB4	-2.1334	0	23	0	0	-5.8144	15.9283
1	-5.67017	hsa04923	M1	1	0	KEGG Pathway	24	Regulation of lipolysis in adipocytes		-5.67017	24.0274	10.5332	30337	59	107	5	4.6729	2.04037	2167|4886|5346|5743|63924	FABP4|NPY1R|PLIN1|PTGS2|CIDEC	-3.36087	0	25	1	1	-5.67017	25.7749
1	-3.81147	hsa03320	M1	1	0	KEGG Pathway	24	PPAR signaling pathway		-3.81147	14.9223	7.22982	30337	76	107	4	3.73832	1.83389	2167|4312|5346|9370	FABP4|MMP1|PLIN1|ADIPOQ	-1.93013	0	25	0	0	-5.67017	25.7749
1	-5.5211	hsa05200	M1	1	0	KEGG Pathway	24	Pathways in cancer		-5.5211	5.85133	6.72262	30337	533	107	11	10.2804	2.936	2261|2263|3162|3576|4312|4318|5228|5743|7474|7481|22798	FGFR3|FGFR2|HMOX1|CXCL8|MMP1|MMP9|PGF|PTGS2|WNT5A|WNT11|LAMB4	-3.26594	0	29	1	1	-5.5211	27.6608
1	-4.87305	hsa05219	M1	1	0	KEGG Pathway	24	Bladder cancer		-4.87305	27.6608	10.1631	30337	41	107	4	3.73832	1.83389	2261|3576|4312|4318	FGFR3|CXCL8|MMP1|MMP9	-2.76937	0	29	0	0	-5.5211	27.6608
1	-5.10249	hsa00350	M1	1	0	KEGG Pathway	24	Tyrosine metabolism		-5.10249	31.5026	10.8946	30337	36	107	4	3.73832	1.83389	125|1638|4129|7306	ADH1B|DCT|MAOB|TYRP1	-2.94889	0	36	1	1	-5.10249	60.755
1	-3.33803	hsa04916	M1	1	0	KEGG Pathway	24	Melanogenesis		-3.33803	11.2286	6.12588	30337	101	107	4	3.73832	1.83389	1638|7306|7474|7481	DCT|TYRP1|WNT5A|WNT11	-1.57336	0	36	0	0	-5.10249	60.755
1	-4.90118	hsa04936	M1	1	0	KEGG Pathway	24	Alcoholic liver disease		-4.90118	11.8135	7.7383	30337	144	107	6	5.60748	2.22413	32|125|2919|3553|3576|9370	ACACB|ADH1B|CXCL1|IL1B|CXCL8|ADIPOQ	-2.7849	0	39	1	1	-4.90118	22.6819
1	-4.52683	hsa05144	M1	1	0	KEGG Pathway	24	Malaria		-4.52683	22.6819	9.12863	30337	50	107	4	3.73832	1.83389	1311|3553|3576|7060	COMP|IL1B|CXCL8|THBS4	-2.51857	0	39	0	0	-4.90118	22.6819
1	-3.30579	hsa05146	M1	1	0	KEGG Pathway	24	Amoebiasis		-3.30579	11.0106	6.05457	30337	103	107	4	3.73832	1.83389	2919|3553|3576|22798	CXCL1|IL1B|CXCL8|LAMB4	-1.54678	0	39	0	0	-4.90118	22.6819
1	-3.27423	hsa04064	M1	1	0	KEGG Pathway	24	NF-kappa B signaling pathway		-3.27423	10.8009	5.9852	30337	105	107	4	3.73832	1.83389	2919|3553|3576|5743	CXCL1|IL1B|CXCL8|PTGS2	-1.523	0	39	0	0	-4.90118	22.6819
1	-3.10721	hsa05130	M1	1	0	KEGG Pathway	24	Pathogenic Escherichia coli infection		-3.10721	6.98333	5.08879	30337	203	107	5	4.6729	2.04037	3553|3576|4629|10381|79784	IL1B|CXCL8|MYH11|TUBB3|MYH14	-1.39597	0	39	0	0	-4.90118	22.6819
1	-2.98624	hsa05134	M1	1	0	KEGG Pathway	24	Legionellosis		-2.98624	15.1888	6.32274	30337	56	107	3	2.80374	1.59589	2919|3553|3576	CXCL1|IL1B|CXCL8	-1.30416	0	39	0	0	-4.90118	22.6819
1	-2.33985	hsa04621	M1	1	0	KEGG Pathway	24	NOD-like receptor signaling pathway		-2.33985	6.00049	4.10267	30337	189	107	4	3.73832	1.83389	2919|3553|3576|10628	CXCL1|IL1B|CXCL8|TXNIP	-0.797264	0	39	0	0	-4.90118	22.6819
1	-2.25698	hsa04933	M1	1	0	KEGG Pathway	24	AGE-RAGE signaling pathway in diabetic complications		-2.25698	8.42149	4.44469	30337	101	107	3	2.80374	1.59589	3553|3576|5054	IL1B|CXCL8|SERPINE1	-0.73111	0	39	0	0	-4.90118	22.6819
1	-2.23338	hsa05142	M1	1	0	KEGG Pathway	24	Chagas disease		-2.23338	8.25796	4.38973	30337	103	107	3	2.80374	1.59589	3553|3576|5054	IL1B|CXCL8|SERPINE1	-0.713375	0	39	0	0	-4.90118	22.6819
1	-2.16551	hsa04620	M1	1	0	KEGG Pathway	24	Toll-like receptor signaling pathway		-2.16551	7.8034	4.23337	30337	109	107	3	2.80374	1.59589	3553|3576|6696	IL1B|CXCL8|SPP1	-0.657631	0	39	0	0	-4.90118	22.6819
1	-4.81189	hsa04610	M1	1	0	KEGG Pathway	24	Complement and coagulation cascades		-4.81189	16.1093	8.44465	30337	88	107	5	4.6729	2.04037	1191|1675|2159|5054|5329	CLU|CFD|F10|SERPINE1|PLAUR	-2.72998	0	40	1	1	-4.81189	21.8095
1	-2.57288	hsa05010	M1	1	0	KEGG Pathway	24	Alzheimer disease		-2.57288	4.35074	3.96745	30337	391	107	6	5.60748	2.22413	3553|5743|7474|7481|10105|10381	IL1B|PTGS2|WNT5A|WNT11|PPIF|TUBB3	-0.979774	0	41	0	0	-4.71007	27.4377
1	-2.13129	hsa05022	M1	1	0	KEGG Pathway	24	Pathways of neurodegeneration - multiple diseases		-2.13129	3.52203	3.3241	30337	483	107	6	5.60748	2.22413	3553|5743|7474|7481|10105|10381	IL1B|PTGS2|WNT5A|WNT11|PPIF|TUBB3	-0.62655	0	41	0	0	-4.71007	27.4377
1	-2.26897	hsa05150	M1	1	0	KEGG Pathway	24	Staphylococcus aureus infection		-2.26897	8.5057	4.47274	30337	100	107	3	2.80374	1.59589	1675|3866|3880	CFD|KRT15|KRT19	-0.741131	0	45	0	0	-4.3064	12.6573
1	-2.46651	hsa01232	M1	1	0	KEGG Pathway	24	Nucleotide metabolism		-2.46651	10.0067	4.9471	30337	85	107	3	2.80374	1.59589	978|4860|7378	CDA|PNP|UPP1	-0.89503	0	47	0	0	-4.26625	40.5033
1	-2.2972	hsa05206	M1	1	0	KEGG Pathway	24	MicroRNAs in cancer		-2.2972	4.54364	3.74315	30337	312	107	5	4.6729	2.04037	2261|3162|4318|5743|7148	FGFR3|HMOX1|MMP9|PTGS2|TNXB	-0.762048	0	54	0	0	-3.55311	23.6269
1	-2.80905	hsa04371	M1	1	0	KEGG Pathway	24	Apelin signaling pathway		-2.80905	8.10067	5.00995	30337	140	107	4	3.73832	1.83389	5054|5346|6696|8877	SERPINE1|PLIN1|SPP1|SPHK1	-1.16905	0	59	1	1	-2.80905	8.10067
