# Supplementary material for: Machine learning combining external validation to explore the immunopathogenesis of diabetic foot ulcer and predict therapeutic drugs
Source: PLoS One. 2025 Aug 1;20(8):e0328906. doi: 10.1371/journal.pone.0328906 (PMC12316216; doi:10.1371/journal.pone.0328906)
Supplement: S3 File — (XLSX) [file pone.0328906.s003.xlsx]

## Sheet: Sheet1
id	B cells naive	B cells memory	Plasma cells	T cells CD8	T cells CD4 naive	T cells CD4 memory resting	T cells CD4 memory activated	T cells follicular helper	T cells regulatory (Tregs)	T cells gamma delta	NK cells resting	NK cells activated	Monocytes	Macrophages M0	Macrophages M1	Macrophages M2	Dendritic cells resting	Dendritic cells activated	Mast cells resting	Mast cells activated	Eosinophils	Neutrophils
GSM3946487	0.0525502	0	0	0.0511599	0	0.137188	0	0.106426	0.0148644	0	0	0.034105	0.00105799	0.0889412	0.0261699	0.152774	0.105908	0.0231107	0.179856	0	0	0.0258885
GSM3946488	0.0278036	0	0	0.0460423	0	0.144363	0	0.121515	0.00580307	0	0	0.0290288	0.00136995	0.0584384	0	0.148031	0.139156	0.0531704	0.195268	0	0	0.0300089
GSM3946489	0	0	0.00087131	0.0108802	0	0.0343528	0	0.0434842	0	0	0.0185015	0	0	0.428898	0.0343679	0.161847	0	0	0	0.0971588	0	0.169639
GSM3946490	0.000672019	0	0.0499208	0.0898094	0	0.0521542	0	0.0425962	0.0487826	0	0	0.0313552	0	0.319354	0.0390745	0.238238	0	0	0.0665836	0	0	0.0214592
GSM3946491	0.0347629	0	0	0.0393954	0	0.0587024	0	0.0211772	0.0345938	0	0.035912	0.0149229	0	0.281986	0.067087	0.381365	0	0	0	0.000279173	0	0.0298164
GSM3946492	0.0165152	0	0.0117801	0.0897147	0	0	0	0.109132	0.046836	0	0.00278597	0.0226029	0	0.192533	0.0182146	0.279867	0.0100887	0	0.158799	0	0	0.0411313
GSM3946493	0.0686028	0	0.0225749	0.0159601	0	0.140688	0	0.0581824	0.00569553	0	0	0.0274817	0	0.122679	0.0180961	0.258053	0.0171253	0.0728452	0.140691	0	0	0.0313247
GSM3946494	0	0.00558234	0	0.0499208	0	0.0766019	0	0.0696422	0	0	0	0.0687917	0	0.0469445	0.00373591	0.190265	0.0537835	0.0464935	0.254574	0.0135268	0	0.120138
GSM3946495	0.00699456	0	0.00240278	0.0110355	0	0.0296203	0	0.0251819	0.000781215	0	0.0286849	0	0	0.427653	0.00815894	0.129422	0	0	0	0.1414	0	0.188666
GSM3946496	0	0.00507449	0	0	0	0.0470453	0	0.0074251	0	0	0.0227079	0	0	0.37282	0.00347919	0.184106	0	0.00381736	0	0.163429	0	0.190096
GSM3946497	0.00774942	0	0	0.0654393	0	0.0043534	0	0.148289	0.0276803	0	0.00114563	0.0173647	0	0.3021	0.0157141	0.177381	0	0.0234756	0.0697425	0.0953033	0	0.0442622
GSM3946498	0.00512375	0.00635839	0	0.045484	0	0.0824029	0	0.032069	0.00597342	0	0.0630991	0	0	0.323347	0.00842097	0.1198	0	0.0109223	0	0.149569	0	0.14743
GSM3946499	0	0.00516148	0	0.00695523	0	0.120468	0	0.0399424	0.0322757	0	0.0264844	0	0	0.331301	0.0137823	0.236328	0	0.0350995	0.0282128	0.0461213	0	0.077868
GSM3946500	0.0168254	0	0	0.101504	0	0.0809055	0	0.0270409	0.00339318	0	0.0438207	0	0	0.24808	0.0605815	0.202935	0	0	0.0205165	0.0655727	0	0.128825
GSM3946501	0	0.0021182	0.040599	0.0501722	0	0.0585606	0	0.0740371	0.024535	0	0	0.0335577	0	0.0551136	0.116152	0.222075	0.0250711	0.00535581	0.211671	0	0	0.0809812
GSM3946502	0	0	0.0394085	0.0369385	0	0.102355	0	0.050232	0.0339711	0	0	0.0305961	0	0.0871418	0.110076	0.185055	0.0330205	0	0.215973	0	0	0.0752335
GSM3946503	0	0.0459791	0.0257545	0.0500751	0	0	0	0.0991843	0.0143604	0	0	0.0415617	0	0.185946	0.0208699	0.266084	0	0.0397903	0	0.0572075	0	0.153187
GSM3946504	0	0.0514568	0	0.0327393	0	0.0477158	0	0.134858	0	0	0	0.0731457	0	0.0640841	0.0538053	0.307532	0.00921304	0.00266783	0.122511	0.00854851	0	0.0917224
GSM3946505	0.0265809	0	0.0109016	0.0666077	0	0	0	0.0531789	0.0692763	0.0127244	0.0202583	0	0	0.397244	0.0128488	0.155129	0	0.00694129	0	0.123085	0	0.0452244
GSM3946485	0.0155339	0	0	0.0369239	0	0.0608175	0	0.0285251	0.0305978	0	0.0426489	0	0	0.266204	0.00821779	0.15962	0	0.0224928	0.134377	0.155775	0	0.0382674
GSM3946486	0.0108162	0	0.00260664	0.0365447	0	0.124561	0	0.0502507	0.00464452	0	0.0180443	0.0096332	0	0.132713	0.0130919	0.369499	0	0.0173509	0.190449	0	0	0.0197941
GSM5994303	0.00713642	0	0.00312873	0	0	0.0676405	0	0.0144856	0	0	0.0554576	0	0	0.321335	0.0356678	0.230249	0	0	0	0.103422	0	0.161476
GSM5994304	0.00726844	0	0.00106423	0.0416457	0	0.11004	0	0.0433807	0.0134463	0	0.0490786	0	0	0.282172	0.00600202	0.174284	0	0.00769389	0	0.05032	0	0.213604
GSM5994305	0.00973522	0	0.000859114	0.0472518	0	0	0	0.0468584	0.0154643	0	0.0403535	0	0.0276613	0.415235	0	0.12191	0	0.0644155	0	0.0643022	0	0.145954
GSM5994306	0	0	0	0.0820916	0	0.0504942	0	0	0	0	0.0605859	0	0	0.0981413	0.0207765	0.325971	0	0	0	0.14673	0	0.215209
GSM5994307	0.00897281	0.0945245	0	0.0964916	0	0.128031	0	0.0631488	0.0563931	0	0.0275534	0	0.00347581	0.269464	0.0288656	0.0938484	0.0113556	0.0449451	0	0.0526159	0	0.020314
GSM5994308	0.016119	0	0	0.079746	0	0	0	0.0790582	0.0451983	0	0.00856317	0.0238493	0	0.54709	0.0344117	0.132298	0	0	0.00453251	0.00269745	0	0.0264353
GSM5994309	0	0.0065687	0	0	0	0.10219	0	0	0	0	0.0503502	0	0	0.519885	0.0230545	0.110098	0	0	0	0.0523904	0	0.135464
GSM5994310	0	0	0	0	0	0.0535625	0	0.00145074	0	0	0.0530528	0	0	0.316954	0	0.0910532	0	0.013309	0	0.136974	0	0.333644
GSM5994311	0.00131797	0	0.00391251	0.0220136	0	0.057141	0	0.0161107	0.00914328	0	0.0949264	0	0	0.441365	0	0.0723361	0	0	0	0.151841	0	0.129892
GSM5994312	0.0474566	0	0	0.0102042	0	0	0	0.0418354	0.0609667	0	0.0417464	0	0	0.559588	0	0.100396	0	0.0408654	0	0.0636858	0	0.0332555
GSM5994313	0.0051886	0	0.00042227	0.0345672	0	0.0476157	0	0.0321303	0.0616497	0	0.0181181	0.0137734	0	0.34971	0.0340702	0.295445	0	0	0.0574204	0.0120642	0	0.0378246
GSM5994314	0	0.00528914	0	0	0	0.0475874	0	0.040093	0	0	0.0181212	0	0	0	0.00895451	0.112309	0.0602026	0.010638	0.141741	0.0478	0	0.507263
GSM5994315	0.0497429	0	0.000154625	0.127284	0	0.106689	0	0.0778483	0.0201503	0	0	0.023652	0	0	0.0167347	0.0957281	0.240415	0	0.241602	0	0	0
GSM5994316	0.015767	0	0	0.0136964	0	0.0524251	0	0.0896953	0	0	0	0.0365643	0	0	0.0271001	0.307042	0.0253965	0.00503472	0.427278	0	0	0
GSM5994317	0.0401046	0	0.00412807	0.0556549	0	0.200012	0	0.0384046	0.00343836	0	0	0.0688187	0.0377733	0.029988	0.178663	0.0694785	0.00198812	0	0.197086	0	0	0.0744617
GSM5994318	0	0	0	0.0673122	0	0.0551264	0	0.00458643	0.0381094	0	0	0.0577049	0	0.103429	0.00925774	0.269118	0	0	0.395356	0	0	0
GSM5994319	0	0	0	0.00236317	0	0.112602	0	0.0646484	0.00992913	0	0.0350727	0	0	0	0.0055026	0.0943624	0.057552	0.0706636	0.0265449	0.264305	0	0.256455
GSM5994320	0.0396318	0	0	0.133985	0	0	0	0.0768709	0	0	0.0245468	0.054931	0.0133068	0	0.0245816	0.378908	0	0	0.253238	0	0	0
GSM5994321	0.0277425	0	0	0.0160872	0	0.186195	0	0.0723795	0	0	0	0.00553445	0	0	0.0219295	0.138235	0.140646	0	0.328246	0.0367552	0	0.0262507
GSM5994301	0.0544991	0	0.00626607	0.129933	0	0.0199497	0	0.025244	0.0614231	0	0	0.0354699	0	0.103959	0.0239112	0.130164	0.0990917	0	0.310089	0	0	0
GSM5994302	0.0447577	0	0.0493631	0.0624644	0	0.0691645	0	0.0847398	0.0289092	0	0	0.063564	0	0.0193954	0.0193995	0.0762045	0.145444	0	0.336594	0	0	0
