# Supplementary material for: Machine learning combining external validation to explore the immunopathogenesis of diabetic foot ulcer and predict therapeutic drugs
Source: PLoS One. 2025 Aug 1;20(8):e0328906. doi: 10.1371/journal.pone.0328906 (PMC12316216; doi:10.1371/journal.pone.0328906)
Supplement: S4 File — (XLSX) [file pone.0328906.s004.xlsx]

## Sheet: Sheet1
id	pert_id	pert_iname	cell_iname	pert_type	pert_idose	pert_itime	nsample	ss_ngene	cc_q75	tas	qc_pass	is_hiq	is_ncs_sig	is_exemplar_sig	is_null_sig	moa	target_name	raw_cs	fdr_q_nlog10	norm_cs
CPC011_PC3_24H:BRD-K86434416-003-13-0:10	BRD-K86434416	selegiline	PC3	trt_cp	10 uM	24 h	4	116	0.06	0.0843597	1	0	1	1	0	Monoamine oxidase inhibitor	MAOB|MAOA|CYP2B6|CYP2C19	0.496	1.4394	1.4185
CPC013_HA1E_6H:BRD-A47706533-001-01-8:10	BRD-A47706533	l-bso	HA1E	trt_cp	10 uM	6 h	3	45	0.16	0.0858019	0	0	1	1	0	Glutathione transferase inhibitor	-666	0.5373	1.8674	1.5366
CPD002_MCF7_6H:BRD-K18674849-001-01-0:10	BRD-K18674849	flunisolide	MCF7	trt_cp	10 uM	6 h	3	126	0.05	0.0802603	0	0	1	1	0	-666	-666	0.5753	1.9738	1.6451
CPC006_NCIH596_6H:BRD-K30677119-001-01-0:11.1	BRD-K30677119	PP-30	NCIH596	trt_cp	12 uM	6 h	2	201	0.44	0.300715	1	1	1	1	0	RAF inhibitor	RAF1	0.4454	1.0067	1.2736
CPC020_A549_6H:BRD-K94353609-001-15-8:10	BRD-K94353609	fluocinolone	A549	trt_cp	10 uM	6 h	4	193	0.31	0.247338	0	0	1	1	0	Glucocorticoid receptor agonist	NR3C1|SERPINA6	0.4836	1.3686	1.3828
CPC016_HEPG2_6H:BRD-K96809896-300-01-5:10	BRD-K96809896	SKF-86002	HEPG2	trt_cp	10 uM	6 h	3	85	0.26	0.150323	1	1	1	1	0	P38 MAPK inhibitor	ALOX5|MAPK14	0.4767	1.292	1.3631
REP.A012_THP1_24H:G19	BRD-A01787639	naftopidil	THP1	trt_cp	10 uM	24 h	3	212	0.3164	0.261889	1	1	1	1	0	Adrenergic receptor antagonist	ADRA1D|ADRA1A	0.286	0.1036	0.8178
LIVB001_HUH7_72H:P05	BRD-A17655518	ibuprofen	HUH7	trt_cp	15 uM	72 h	3	263	0.17	0.213812	0	0	1	1	0	Cyclooxygenase inhibitor	PTGS1|PTGS2	0.3348	0.2828	0.9573
LJP006_MCF10A_3H:A09	BRD-K69932463	AZD-8055	MCF10A	trt_cp	1.11 uM	3 h	2	102	0.6076	0.251733	1	1	1	1	0	MTOR inhibitor	MTOR	0.4293	0.8414	1.2275
CPC006_NOMO1_6H:BRD-K51575138-001-01-7:10	BRD-K51575138	TPCA-1	NOMO1	trt_cp	10 uM	6 h	2	425	0.24	0.322947	0	0	1	1	0	IKK inhibitor	IKBKB	0.5373	1.8674	1.5365
CPC014_A375_6H:L12	BRD-K77286328	reversine	A375	trt_cp	10 uM	6 h	2	114	0.3892	0.212995	1	1	1	1	0	Aurora kinase inhibitor	AURKB|ADORA3|AURKA|INCENP|MAP2K1	0.5329	1.8192	1.5239
CPC014_A549_6H:BRD-U51951544-000-01-8:10	BRD-U51951544	ZG-10	A549	trt_cp	10 uM	6 h	3	386	0.49	0.439767	1	1	1	1	0	-666	-666	0.424	0.8072	1.2124
CPC006_SW480_6H:BRD-K53414658-001-01-7:10	BRD-K53414658	tivozanib	SW480	trt_cp	10 uM	6 h	2	82	0.25	0.14478	0	0	1	1	0	VEGFR inhibitor	FLT1|FLT4|KDR|KIT|PDGFRA|PDGFRB	0.3986	0.6432	1.1399
CPC006_A375_24H:BRD-K67566344-001-01-8:10	BRD-K67566344	KU-0063794	A375	trt_cp	10 uM	24 h	5	476	0.67	0.571046	1	1	1	1	0	MTOR inhibitor	MTOR	0.4323	0.8721	1.2361
CPC006_HCC515_6H:K16	BRD-K99818283	PIK-90	HCC515	trt_cp	10 uM	6 h	3	88	0.2826	0.159462	1	1	1	1	0	PI3K inhibitor	-666	0.4974	1.4394	1.4223
