# Supplementary material for: Machine learning combining external validation to explore the immunopathogenesis of diabetic foot ulcer and predict therapeutic drugs
Source: PLoS One. 2025 Aug 1;20(8):e0328906. doi: 10.1371/journal.pone.0328906 (PMC12316216; doi:10.1371/journal.pone.0328906)
Supplement: S5 File — (XLSX) [file pone.0328906.s005.xlsx]

## Sheet: Sheet1
GENE	AZD-8055	flunisolide	fluocinolone	ibuprofen	L-BSO	naftopidil	PP-30	selegiline	SKF-86002	TPCA-1
CCL20	-7	-7	-6.5	-5	-4.1	-6.8	-6.5	-4.5	-6	-6.2
CXCL13	-7	-6.9	-7.5	-6.3	-5.7	-8.1	-8.5	-5.4	-7	-8.2
FGFR2	-9.5	-9.4	-8.6	-6.9	-5.1	-8.8	-9.6	-6.3	-8.7	-7.9
FGFR3	-10	-8.3	-8.3	-6.5	-4.9	-8.8	-8.9	-5.5	-7.7	-8
PI3	-2.4	-1.9	-2.1	-1.6	-1.3	-1.4	-2.1	-1.4	-2.2	-1.9
PLA2G2A	-8.1	-8.9	-8.6	-7.4	-6	-9.7	-10.9	-6.8	-8.9	-9
S100A8	-6.7	-6.3	-6.6	-5.4	-4.3	-6.1	-6.4	-4.6	-5.9	-5.6
