# Supplementary material for: Machine learning combining external validation to explore the immunopathogenesis of diabetic foot ulcer and predict therapeutic drugs
Source: PLoS One. 2025 Aug 1;20(8):e0328906. doi: 10.1371/journal.pone.0328906 (PMC12316216; doi:10.1371/journal.pone.0328906)
Supplement: S6 File — (XLSX) [file pone.0328906.s006.xlsx]

## Sheet: FGFR3-AZD
0	0.0005232
0.01	0.156788
0.02	0.284246
0.03	0.254559
0.04	0.29338
0.05	0.250437
0.06	0.304894
0.07	0.330813
0.08	0.30477
0.09	0.258211
0.1	0.284825
0.11	0.373928
0.12	0.328341
0.13	0.316246
0.14	0.30108
0.15	0.296584
0.16	0.373276
0.17	0.343463
0.18	0.384296
0.19	0.345522
0.2	0.334133
0.21	0.321106
0.22	0.332144
0.23	0.315116
0.24	0.358142
0.25	0.369635
0.26	0.23542
0.27	0.256027
0.28	0.271264
0.29	0.23205
0.3	0.270885
0.31	0.194398
0.32	0.239131
0.33	0.203369
0.34	0.202531
0.35	0.231635
0.36	0.354429
0.37	0.35011
0.38	0.320251
0.39	0.245916
0.4	0.33244
0.41	0.311001
0.42	0.28958
0.43	0.269253
0.44	0.35575
0.45	0.319439
0.46	0.330813
0.47	0.288322
0.48	0.290197
0.49	0.26123
0.5	0.298055
0.51	0.255468
0.52	0.224647
0.53	0.234882
0.54	0.323307
0.55	0.258335
0.56	0.258844
0.57	0.250044
0.58	0.288915
0.59	0.310208
0.6	0.266317
0.61	0.267665
0.62	0.296293
0.63	0.310067
0.64	0.285784
0.65	0.321948
0.66	0.31251
0.67	0.261326
0.68	0.327722
0.69	0.330871
0.7	0.350365
0.71	0.288665
0.72	0.28917
0.73	0.422904
0.74	0.367831
0.75	0.262466
0.76	0.369869
0.77	0.320474
0.78	0.334177
0.79	0.304069
0.8	0.293021
0.81	0.293127
0.82	0.286042
0.83	0.199031
0.84	0.252383
0.85	0.231552
0.86	0.378332
0.87	0.400548
0.88	0.423086
0.89	0.408457
0.9	0.335524
0.91	0.360843
0.92	0.371215
0.93	0.372404
0.94	0.3273
0.95	0.297868
0.96	0.333983
0.97	0.277652
0.98	0.332905
0.99	0.302019
1	0.2814
1.01	0.361638
1.02	0.352948
1.03	0.274292
1.04	0.266224
1.05	0.258812
1.06	0.373008
1.07	0.298024
1.08	0.29314
1.09	0.271223
1.1	0.255751
1.11	0.270736
1.12	0.325751
1.13	0.266443
1.14	0.258815
1.15	0.247415
1.16	0.229927
1.17	0.27671
1.18	0.278584
1.19	0.237172
1.2	0.329957
1.21	0.287863
1.22	0.239443
1.23	0.303381
1.24	0.289231
1.25	0.314655
1.26	0.43106
1.27	0.384831
1.28	0.311832
1.29	0.343463
1.3	0.334048
1.31	0.386103
1.32	0.357833
1.33	0.340514
1.34	0.3207
1.35	0.320144
1.36	0.340638
1.37	0.290557
1.38	0.276132
1.39	0.301729
1.4	0.268863
1.41	0.179951
1.42	0.244702
1.43	0.249292
1.44	0.229593
1.45	0.232911
1.46	0.251966
1.47	0.27892
1.48	0.318898
1.49	0.316165
1.5	0.282496
1.51	0.302761
1.52	0.295838
1.53	0.25635
1.54	0.182818
1.55	0.239799
1.56	0.221005
1.57	0.196923
1.58	0.245246
1.59	0.292678
1.6	0.249275
1.61	0.313071
1.62	0.286076
1.63	0.320421
1.64	0.237994
1.65	0.298924
1.66	0.274174
1.67	0.282488
1.68	0.372709
1.69	0.339727
1.7	0.361318
1.71	0.284733
1.72	0.432243
1.73	0.348699
1.74	0.358062
1.75	0.315568
1.76	0.421276
1.77	0.292417
1.78	0.310632
1.79	0.360297
1.8	0.348952
1.81	0.387409
1.82	0.410815
1.83	0.362909
1.84	0.358745
1.85	0.374221
1.86	0.215965
1.87	0.317295
1.88	0.22132
1.89	0.271691
1.9	0.218151
1.91	0.232137
1.92	0.264408
1.93	0.244274
1.94	0.241755
1.95	0.250499
1.96	0.235602
1.97	0.262085
1.98	0.290443
1.99	0.287465
2	0.269799
2.01	0.210232
2.02	0.220496
2.03	0.238949
2.04	0.22519
2.05	0.22454
2.06	0.236301
2.07	0.201292
2.08	0.182505
2.09	0.266024
2.1	0.268851
2.11	0.276443
2.12	0.296761
2.13	0.331549
2.14	0.373777
2.15	0.373827
2.16	0.307443
2.17	0.286591
2.18	0.256955
2.19	0.282176
2.2	0.262655
2.21	0.28177
2.22	0.257611
2.23	0.28016
2.24	0.258304
2.25	0.334254
2.26	0.297152
2.27	0.354925
2.28	0.278162
2.29	0.215373
2.3	0.236072
2.31	0.20861
2.32	0.330457
2.33	0.312898
2.34	0.300163
2.35	0.312438
2.36	0.308106
2.37	0.33537
2.38	0.299614
2.39	0.339962
2.4	0.364453
2.41	0.348932
2.42	0.357781
2.43	0.37695
2.44	0.440903
2.45	0.480919
2.46	0.374126
2.47	0.336709
2.48	0.310427
2.49	0.308164
2.5	0.319721
2.51	0.317693
2.52	0.366834
2.53	0.308463
2.54	0.234618
2.55	0.254968
2.56	0.19951
2.57	0.267477
2.58	0.226076
2.59	0.253366
2.6	0.307402
2.61	0.299568
2.62	0.275166
2.63	0.244253
2.64	0.239638
2.65	0.25526
2.66	0.211441
2.67	0.187919
2.68	0.205852
2.69	0.258726
2.7	0.296703
2.71	0.307742
2.72	0.278747
2.73	0.297083
2.74	0.278776
2.75	0.34493
2.76	0.315977
2.77	0.289242
2.78	0.330167
2.79	0.310208
2.8	0.265324
2.81	0.299909
2.82	0.29773
2.83	0.3592
2.84	0.36934
2.85	0.321687
2.86	0.216517
2.87	0.236805
2.88	0.280104
2.89	0.198812
2.9	0.284868
2.91	0.328122
2.92	0.248576
2.93	0.308413
2.94	0.296741
2.95	0.232419
2.96	0.243049
2.97	0.207769
2.98	0.197159
2.99	0.296295
3	0.271014
3.01	0.296811
3.02	0.307744
3.03	0.309865
3.04	0.34469
3.05	0.33189
3.06	0.44519
3.07	0.371145
3.08	0.4468
3.09	0.403366
3.1	0.336846
3.11	0.335741
3.12	0.299416
3.13	0.348125
3.14	0.336915
3.15	0.324709
3.16	0.342205
3.17	0.264753
3.18	0.268229
3.19	0.232358
3.2	0.217698
3.21	0.240103
3.22	0.32705
3.23	0.322807
3.24	0.342164
3.25	0.319256
3.26	0.274405
3.27	0.264492
3.28	0.30369
3.29	0.281378
3.3	0.274334
3.31	0.150478
3.32	0.248152
3.33	0.265704
3.34	0.303224
3.35	0.36514
3.36	0.341229
3.37	0.231613
3.38	0.156866
3.39	0.198648
3.4	0.269061
3.41	0.22053
3.42	0.274861
3.43	0.201128
3.44	0.237482
3.45	0.210263
3.46	0.199734
3.47	0.217614
3.48	0.248979
3.49	0.314026
3.5	0.280248
3.51	0.278709
3.52	0.278442
3.53	0.237942
3.54	0.249268
3.55	0.230251
3.56	0.2018
3.57	0.181476
3.58	0.20454
3.59	0.214973
3.6	0.252534
3.61	0.347067
3.62	0.370271
3.63	0.326425
3.64	0.279682
3.65	0.343204
3.66	0.321501
3.67	0.38623
3.68	0.360476
3.69	0.318703
3.7	0.268629
3.71	0.249327
3.72	0.289021
3.73	0.269465
3.74	0.262896
3.75	0.339623
3.76	0.254854
3.77	0.258809
3.78	0.267993
3.79	0.280383
3.8	0.251827
3.81	0.269986
3.82	0.187006
3.83	0.208313
3.84	0.245226
3.85	0.244327
3.86	0.278713
3.87	0.217038
3.88	0.188821
3.89	0.205712
3.9	0.272656
3.91	0.217051
3.92	0.220641
3.93	0.22036
3.94	0.195275
3.95	0.187377
3.96	0.183301
3.97	0.212686
3.98	0.201542
3.99	0.236094
4	0.275545
4.01	0.211246
4.02	0.280385
4.03	0.242083
4.04	0.179554
4.05	0.2027
4.06	0.210274
4.07	0.193943
4.08	0.22742
4.09	0.192278
4.1	0.202512
4.11	0.241235
4.12	0.232089
4.13	0.183956
4.14	0.267525
4.15	0.228213
4.16	0.239222
4.17	0.242455
4.18	0.221888
4.19	0.238818
4.2	0.226871
4.21	0.220577
4.22	0.225665
4.23	0.260412
4.24	0.278288
4.25	0.256471
4.26	0.195966
4.27	0.253898
4.28	0.255916
4.29	0.236777
4.3	0.28148
4.31	0.261268
4.32	0.279848
4.33	0.229586
4.34	0.189117
4.35	0.186361
4.36	0.236838
4.37	0.263585
4.38	0.215361
4.39	0.252027
4.4	0.288887
4.41	0.257254
4.42	0.282862
4.43	0.270407
4.44	0.158503
4.45	0.199354
4.46	0.21795
4.47	0.21911
4.48	0.236287
4.49	0.268865
4.5	0.272965
4.51	0.25985
4.52	0.253188
4.53	0.264773
4.54	0.22719
4.55	0.24314
4.56	0.225365
4.57	0.281749
4.58	0.227803
4.59	0.251725
4.6	0.208829
4.61	0.238852
4.62	0.286841
4.63	0.280665
4.64	0.262252
4.65	0.272464
4.66	0.222888
4.67	0.202836
4.68	0.235569
4.69	0.230517
4.7	0.166005
4.71	0.185828
4.72	0.140177
4.73	0.205862
4.74	0.183121
4.75	0.192473
4.76	0.228895
4.77	0.185873
4.78	0.207824
4.79	0.284304
4.8	0.25917
4.81	0.233954
4.82	0.301151
4.83	0.263406
4.84	0.263867
4.85	0.171639
4.86	0.285277
4.87	0.295604
4.88	0.175245
4.89	0.172104
4.9	0.158607
4.91	0.228152
4.92	0.223551
4.93	0.162812
4.94	0.148803
4.95	0.142677
4.96	0.30693
4.97	0.321972
4.98	0.275297
4.99	0.361089
5	0.372056
5.01	0.429755
5.02	0.362744
5.03	0.272347
5.04	0.221142
5.05	0.307054
5.06	0.351748
5.07	0.305852
5.08	0.353613
5.09	0.336624
5.1	0.32795
5.11	0.298499
5.12	0.274183
5.13	0.259385
5.14	0.295319
5.15	0.267429
5.16	0.249584
5.17	0.352051
5.18	0.360137
5.19	0.326897
5.2	0.274952
5.21	0.303337
5.22	0.31779
5.23	0.338741
5.24	0.298416
5.25	0.266269
5.26	0.328598
5.27	0.292136
5.28	0.313712
5.29	0.308124
5.3	0.288493
5.31	0.21563
5.32	0.292753
5.33	0.374285
5.34	0.324885
5.35	0.291805
5.36	0.339951
5.37	0.285494
5.38	0.172036
5.39	0.177157
5.4	0.181653
5.41	0.194866
5.42	0.187322
5.43	0.169643
5.44	0.152828
5.45	0.248269
5.46	0.230072
5.47	0.235762
5.48	0.155482
5.49	0.165805
5.5	0.173179
5.51	0.259725
5.52	0.158527
5.53	0.180308
5.54	0.167072
5.55	0.148255
5.56	0.230084
5.57	0.165373
5.58	0.220111
5.59	0.236151
5.6	0.266839
5.61	0.205257
5.62	0.178184
5.63	0.20992
5.64	0.281006
5.65	0.25622
5.66	0.279492
5.67	0.288273
5.68	0.188808
5.69	0.259426
5.7	0.290247
5.71	0.298577
5.72	0.205165
5.73	0.317738
5.74	0.288008
5.75	0.323709
5.76	0.347073
5.77	0.254682
5.78	0.244516
5.79	0.264984
5.8	0.288121
5.81	0.325217
5.82	0.236629
5.83	0.22484
5.84	0.122714
5.85	0.143484
5.86	0.236923
5.87	0.261718
5.88	0.18026
5.89	0.238412
5.9	0.221267
5.91	0.158427
5.92	0.298762
5.93	0.249115
5.94	0.259768
5.95	0.239957
5.96	0.212122
5.97	0.218434
5.98	0.260015
5.99	0.410923
6	0.282473
6.01	0.346716
6.02	0.265798
6.03	0.298588
6.04	0.24279
6.05	0.220505
6.06	0.271624
6.07	0.258618
6.08	0.159991
6.09	0.169737
6.1	0.194391
6.11	0.174384
6.12	0.202032
6.13	0.238769
6.14	0.216125
6.15	0.233121
6.16	0.355778
6.17	0.25247
6.18	0.183715
6.19	0.247412
6.2	0.176263
6.21	0.184014
6.22	0.243778
6.23	0.1632
6.24	0.197235
6.25	0.281341
6.26	0.217554
6.27	0.24105
6.28	0.281263
6.29	0.210268
6.3	0.230454
6.31	0.266309
6.32	0.241793
6.33	0.254177
6.34	0.29807
6.35	0.25583
6.36	0.289128
6.37	0.262595
6.38	0.267225
6.39	0.234005
6.4	0.220638
6.41	0.213803
6.42	0.246124
6.43	0.25837
6.44	0.3121
6.45	0.246991
6.46	0.304882
6.47	0.282876
6.48	0.244924
6.49	0.256614
6.5	0.204213
6.51	0.212762
6.52	0.224416
6.53	0.255912
6.54	0.205119
6.55	0.248971
6.56	0.320644
6.57	0.327648
6.58	0.318434
6.59	0.281518
6.6	0.250391
6.61	0.199161
6.62	0.290671
6.63	0.276779
6.64	0.230502
6.65	0.230597
6.66	0.249604
6.67	0.26995
6.68	0.252014
6.69	0.257683
6.7	0.266658
6.71	0.232361
6.72	0.273974
6.73	0.329336
6.74	0.204243
6.75	0.243421
6.76	0.254952
6.77	0.293161
6.78	0.285308
6.79	0.292539
6.8	0.342215
6.81	0.312958
6.82	0.253209
6.83	0.353469
6.84	0.291981
6.85	0.2447
6.86	0.325235
6.87	0.292967
6.88	0.297376
6.89	0.331995
6.9	0.336745
6.91	0.339049
6.92	0.306546
6.93	0.245899
6.94	0.277506
6.95	0.23788
6.96	0.270939
6.97	0.320488
6.98	0.326577
6.99	0.312108
7	0.309642
7.01	0.305671
7.02	0.308469
7.03	0.272702
7.04	0.24696
7.05	0.244313
7.06	0.237877
7.07	0.224655
7.08	0.275922
7.09	0.236882
7.1	0.189895
7.11	0.237071
7.12	0.23794
7.13	0.278438
7.14	0.291048
7.15	0.326868
7.16	0.3344
7.17	0.321881
7.18	0.298231
7.19	0.327347
7.2	0.34611
7.21	0.378466
7.22	0.394757
7.23	0.44637
7.24	0.441887
7.25	0.367966
7.26	0.377497
7.27	0.304352
7.28	0.301627
7.29	0.333596
7.3	0.321744
7.31	0.367308
7.32	0.295348
7.33	0.324414
7.34	0.312113
7.35	0.268241
7.36	0.333365
7.37	0.292
7.38	0.272273
7.39	0.274579
7.4	0.30814
7.41	0.318637
7.42	0.333234
7.43	0.249972
7.44	0.230993
7.45	0.238123
7.46	0.290089
7.47	0.259659
7.48	0.338299
7.49	0.277148
7.5	0.329268
7.51	0.300012
7.52	0.286602
7.53	0.254252
7.54	0.294175
7.55	0.302352
7.56	0.250373
7.57	0.267222
7.58	0.322667
7.59	0.318637
7.6	0.294668
7.61	0.280726
7.62	0.304873
7.63	0.310163
7.64	0.33225
7.65	0.359535
7.66	0.346356
7.67	0.411855
7.68	0.393912
7.69	0.370736
7.7	0.321728
7.71	0.409104
7.72	0.36619
7.73	0.312707
7.74	0.34633
7.75	0.339238
7.76	0.292304
7.77	0.309844
7.78	0.36666
7.79	0.321671
7.8	0.338719
7.81	0.333232
7.82	0.229599
7.83	0.273401
7.84	0.286446
7.85	0.244699
7.86	0.292917
7.87	0.345154
7.88	0.34309
7.89	0.366084
7.9	0.338421
7.91	0.389088
7.92	0.38687
7.93	0.363611
7.94	0.32834
7.95	0.32141
7.96	0.287113
7.97	0.259783
7.98	0.340673
7.99	0.300289
8	0.282516
8.01	0.342107
8.02	0.324581
8.03	0.307748
8.04	0.327058
8.05	0.322864
8.06	0.306813
8.07	0.221829
8.08	0.196003
8.09	0.297366
8.1	0.292339
8.11	0.287116
8.12	0.292844
8.13	0.266495
8.14	0.285307
8.15	0.322952
8.16	0.31989
8.17	0.235449
8.18	0.294638
8.19	0.295817
8.2	0.287386
8.21	0.282815
8.22	0.255748
8.23	0.258407
8.24	0.251197
8.25	0.299431
8.26	0.279012
8.27	0.239558
8.28	0.313324
8.29	0.294689
8.3	0.313419
8.31	0.280659
8.32	0.223873
8.33	0.262003
8.34	0.313488
8.35	0.298074
8.36	0.321605
8.37	0.34118
8.38	0.317465
8.39	0.324392
8.4	0.190899
8.41	0.294786
8.42	0.245824
8.43	0.255192
8.44	0.27438
8.45	0.327401
8.46	0.3293
8.47	0.236761
8.48	0.303445
8.49	0.307698
8.5	0.355533
8.51	0.367905
8.52	0.359725
8.53	0.403622
8.54	0.446595
8.55	0.325703
8.56	0.308743
8.57	0.247235
8.58	0.282716
8.59	0.380674
8.6	0.367583
8.61	0.402195
8.62	0.326756
8.63	0.33806
8.64	0.354705
8.65	0.273479
8.66	0.291816
8.67	0.359214
8.68	0.330325
8.69	0.289701
8.7	0.325948
8.71	0.308262
8.72	0.262363
8.73	0.229823
8.74	0.224215
8.75	0.205917
8.76	0.221395
8.77	0.215524
8.78	0.23472
8.79	0.276069
8.8	0.296201
8.81	0.307981
8.82	0.241709
8.83	0.289708
8.84	0.353892
8.85	0.31381
8.86	0.363363
8.87	0.385767
8.88	0.313202
8.89	0.324624
8.9	0.301044
8.91	0.263711
8.92	0.243513
8.93	0.294782
8.94	0.241925
8.95	0.231149
8.96	0.200988
8.97	0.163868
8.98	0.267107
8.99	0.265481
9	0.282193
9.01	0.293161
9.02	0.33468
9.03	0.322831
9.04	0.309468
9.05	0.331088
9.06	0.222111
9.07	0.166048
9.08	0.207552
9.09	0.224253
9.1	0.172397
9.11	0.241435
9.12	0.255055
9.13	0.313916
9.14	0.282912
9.15	0.3009
9.16	0.25752
9.17	0.326419
9.18	0.34828
9.19	0.248934
9.2	0.294996
9.21	0.266279
9.22	0.356169
9.23	0.26612
9.24	0.281327
9.25	0.306759
9.26	0.216173
9.27	0.144685
9.28	0.203412
9.29	0.193063
9.3	0.222252
9.31	0.236736
9.32	0.233347
9.33	0.231543
9.34	0.162424
9.35	0.201243
9.36	0.179439
9.37	0.205844
9.38	0.237156
9.39	0.165413
9.4	0.20212
9.41	0.149947
9.42	0.173685
9.43	0.217187
9.44	0.239448
9.45	0.301484
9.46	0.321795
9.47	0.286713
9.48	0.326868
9.49	0.314336
9.5	0.354444
9.51	0.303633
9.52	0.320074
9.53	0.297102
9.54	0.317519
9.55	0.320499
9.56	0.313311
9.57	0.28345
9.58	0.340203
9.59	0.305434
9.6	0.348514
9.61	0.359622
9.62	0.329504
9.63	0.281088
9.64	0.351844
9.65	0.320387
9.66	0.349791
9.67	0.248356
9.68	0.318744
9.69	0.370408
9.7	0.349903
9.71	0.343586
9.72	0.29398
9.73	0.242022
9.74	0.24377
9.75	0.193589
9.76	0.240101
9.77	0.246145
9.78	0.350268
9.79	0.342535
9.8	0.296371
9.81	0.233565
9.82	0.341863
9.83	0.322548
9.84	0.322832
9.85	0.236734
9.86	0.30956
9.87	0.321925
9.88	0.36711
9.89	0.33233
9.9	0.325264
9.91	0.341462
9.92	0.370832
9.93	0.370968
9.94	0.367003
9.95	0.331497
9.96	0.357807
9.97	0.394447
9.98	0.376048
9.99	0.385302
10	0.359301
10.01	0.390329
10.02	0.336751
10.03	0.395228
10.04	0.42084
10.05	0.38784
10.06	0.379502
10.07	0.318886
10.08	0.313474
10.09	0.252132
10.1	0.252471
10.11	0.309035
10.12	0.294506
10.13	0.343087
10.14	0.252364
10.15	0.241858
10.16	0.24797
10.17	0.366066
10.18	0.30663
10.19	0.272961
10.2	0.298087
10.21	0.296231
10.22	0.335632
10.23	0.360696
10.24	0.340871
10.25	0.373585
10.26	0.374932
10.27	0.350108
10.28	0.324984
10.29	0.360461
10.3	0.342043
10.31	0.33532
10.32	0.318237
10.33	0.2905
10.34	0.283536
10.35	0.296316
10.36	0.288164
10.37	0.292329
10.38	0.249727
10.39	0.334774
10.4	0.307466
10.41	0.251827
10.42	0.266015
10.43	0.256392
10.44	0.247785
10.45	0.238133
10.46	0.310173
10.47	0.301069
10.48	0.326768
10.49	0.294352
10.5	0.220287
10.51	0.2154
10.52	0.212977
10.53	0.237949
10.54	0.160885
10.55	0.16731
10.56	0.196344
10.57	0.155056
10.58	0.210954
10.59	0.229054
10.6	0.22657
10.61	0.223248
10.62	0.141774
10.63	0.177337
10.64	0.204105
10.65	0.14262
10.66	0.171391
10.67	0.219963
10.68	0.167566
10.69	0.165996
10.7	0.14598
10.71	0.186968
10.72	0.198455
10.73	0.140985
10.74	0.198189
10.75	0.207814
10.76	0.320976
10.77	0.358088
10.78	0.417387
10.79	0.404896
10.8	0.40528
10.81	0.473791
10.82	0.385329
10.83	0.53915
10.84	0.506961
10.85	0.394658
10.86	0.440862
10.87	0.449906
10.88	0.396966
10.89	0.401046
10.9	0.414292
10.91	0.415969
10.92	0.409385
10.93	0.573753
10.94	0.537606
10.95	0.532781
10.96	0.531548
10.97	0.563805
10.98	0.560833
10.99	0.575621
11	0.574761
11.01	0.584739
11.02	0.535162
11.03	0.57707
11.04	0.543133
11.05	0.552208
11.06	0.61066
11.07	0.599523
11.08	0.537222
11.09	0.56279
11.1	0.523167
11.11	0.595428
11.12	0.547374
11.13	0.562995
11.14	0.564616
11.15	0.571339
11.16	0.534385
11.17	0.541793
11.18	0.571958
11.19	0.595017
11.2	0.588688
11.21	0.534633
11.22	0.572075
11.23	0.604476
11.24	0.571797
11.25	0.589494
11.26	0.499872
11.27	0.555941
11.28	0.585463
11.29	0.5568
11.3	0.487528
11.31	0.579408
11.32	0.552782
11.33	0.605978
11.34	0.588405
11.35	0.55738
11.36	0.64771
11.37	0.62255
11.38	0.603584
11.39	0.626052
11.4	0.613693
11.41	0.627403
11.42	0.695526
11.43	0.562059
11.44	0.570823
11.45	0.512452
11.46	0.548473
11.47	0.585126
11.48	0.595697
11.49	0.594198
11.5	0.613924
11.51	0.681237
11.52	0.655763
11.53	0.683377
11.54	0.654846
11.55	0.633679
11.56	0.566315
11.57	0.604858
11.58	0.66825
11.59	0.62815
11.6	0.640548
11.61	0.549923
11.62	0.58966
11.63	0.584522
11.64	0.589963
11.65	0.518962
11.66	0.615167
11.67	0.639759
11.68	0.589883
11.69	0.627077
11.7	0.641196
11.71	0.632683
11.72	0.579538
11.73	0.634813
11.74	0.631022
11.75	0.600898
11.76	0.596843
11.77	0.616202
11.78	0.674293
11.79	0.605993
11.8	0.545423
11.81	0.463918
11.82	0.518249
11.83	0.620271
11.84	0.596707
11.85	0.706234
11.86	0.548274
11.87	0.603533
11.88	0.686892
11.89	0.702253
11.9	0.633168
11.91	0.719346
11.92	0.680487
11.93	0.592414
11.94	0.744849
11.95	0.56164
11.96	0.636759
11.97	0.568126
11.98	0.687969
11.99	0.579867
12	0.706536
12.01	0.696743
12.02	0.65956
12.03	0.70765
12.04	0.751354
12.05	0.65261
12.06	0.634131
12.07	0.677104
12.08	0.773884
12.09	0.689991
12.1	0.706388
12.11	0.734771
12.12	0.722702
12.13	0.599864
12.14	0.688285
12.15	0.634321
12.16	0.625322
12.17	0.562302
12.18	0.63708
12.19	0.676641
12.2	0.6413
12.21	0.60133
12.22	0.560443
12.23	0.572
12.24	0.550334
12.25	0.594805
12.26	0.660216
12.27	0.570491
12.28	0.666175
12.29	0.753698
12.3	0.730616
12.31	0.655317
12.32	0.633876
12.33	0.669764
12.34	0.585481
12.35	0.625361
12.36	0.721956
12.37	0.684857
12.38	0.609643
12.39	0.77911
12.4	0.651886
12.41	0.753332
12.42	0.78681
12.43	0.720966
12.44	0.735876
12.45	0.728881
12.46	0.667312
12.47	0.698632
12.48	0.64945
12.49	0.686638
12.5	0.696891
12.51	0.731039
12.52	0.687343
12.53	0.728529
12.54	0.64253
12.55	0.576627
12.56	0.698262
12.57	0.617448
12.58	0.606823
12.59	0.62938
12.6	0.596169
12.61	0.560789
12.62	0.616318
12.63	0.588826
12.64	0.585185
12.65	0.611564
12.66	0.544625
12.67	0.607538
12.68	0.551132
12.69	0.627751
12.7	0.569731
12.71	0.635371
12.72	0.602746
12.73	0.609448
12.74	0.653994
12.75	0.673302
12.76	0.700145
12.77	0.609337
12.78	0.699584
12.79	0.663751
12.8	0.688935
12.81	0.741393
12.82	0.74117
12.83	0.689569
12.84	0.680136
12.85	0.637932
12.86	0.642928
12.87	0.684581
12.88	0.587017
12.89	0.598274
12.9	0.648721
12.91	0.632287
12.92	0.658603
12.93	0.73184
12.94	0.694596
12.95	0.606266
12.96	0.556221
12.97	0.628157
12.98	0.661931
12.99	0.668112
13	0.671992
13.01	0.596429
13.02	0.64278
13.03	0.658485
13.04	0.618811
13.05	0.623232
13.06	0.587774
13.07	0.629306
13.08	0.750855
13.09	0.71286
13.1	0.68298
13.11	0.723295
13.12	0.607727
13.13	0.668739
13.14	0.735757
13.15	0.641821
13.16	0.680906
13.17	0.715577
13.18	0.640932
13.19	0.691481
13.2	0.639194
13.21	0.707413
13.22	0.644782
13.23	0.584054
13.24	0.613451
13.25	0.639045
13.26	0.61375
13.27	0.588034
13.28	0.676816
13.29	0.669702
13.3	0.649505
13.31	0.697889
13.32	0.64395
13.33	0.645211
13.34	0.70096
13.35	0.648114
13.36	0.694937
13.37	0.676141
13.38	0.625193
13.39	0.671712
13.4	0.600168
13.41	0.608984
13.42	0.625275
13.43	0.621686
13.44	0.664351
13.45	0.653739
13.46	0.620076
13.47	0.643535
13.48	0.631421
13.49	0.677204
13.5	0.687038
13.51	0.641856
13.52	0.633282
13.53	0.660816
13.54	0.648886
13.55	0.719409
13.56	0.669326
13.57	0.6145
13.58	0.655725
13.59	0.688643
13.6	0.6025
13.61	0.649768
13.62	0.623295
13.63	0.627385
13.64	0.593572
13.65	0.541591
13.66	0.544446
13.67	0.491656
13.68	0.56143
13.69	0.541987
13.7	0.606174
13.71	0.674478
13.72	0.638435
13.73	0.700196
13.74	0.726026
13.75	0.628826
13.76	0.692995
13.77	0.674399
13.78	0.665544
13.79	0.669931
13.8	0.619082
13.81	0.659067
13.82	0.59808
13.83	0.552382
13.84	0.557331
13.85	0.690151
13.86	0.67087
13.87	0.675613
13.88	0.741179
13.89	0.698271
13.9	0.701655
13.91	0.685428
13.92	0.683961
13.93	0.586799
13.94	0.616913
13.95	0.674868
13.96	0.59185
13.97	0.680477
13.98	0.719544
13.99	0.697124
14	0.69962
14.01	0.642306
14.02	0.651287
14.03	0.662981
14.04	0.687017
14.05	0.640404
14.06	0.658416
14.07	0.716217
14.08	0.692995
14.09	0.63077
14.1	0.641247
14.11	0.615298
14.12	0.753855
14.13	0.699931
14.14	0.747882
14.15	0.708824
14.16	0.753734
14.17	0.698769
14.18	0.622886
14.19	0.625269
14.2	0.620967
14.21	0.640428
14.22	0.551906
14.23	0.68903
14.24	0.706356
14.25	0.686552
14.26	0.856179
14.27	0.719715
14.28	0.700309
14.29	0.660497
14.3	0.616776
14.31	0.707294
14.32	0.655348
14.33	0.605385
14.34	0.567461
14.35	0.609628
14.36	0.656412
14.37	0.607061
14.38	0.658683
14.39	0.681118
14.4	0.715399
14.41	0.706573
14.42	0.656815
14.43	0.614654
14.44	0.626595
14.45	0.624031
14.46	0.634346
14.47	0.642041
14.48	0.677431
14.49	0.672069
14.5	0.664019
14.51	0.668516
14.52	0.686702
14.53	0.694967
14.54	0.748903
14.55	0.659173
14.56	0.715902
14.57	0.669446
14.58	0.648654
14.59	0.713702
14.6	0.660532
14.61	0.703832
14.62	0.721327
14.63	0.710801
14.64	0.700254
14.65	0.607156
14.66	0.671628
14.67	0.665214
14.68	0.717537
14.69	0.621235
14.7	0.658624
14.71	0.649231
14.72	0.618723
14.73	0.619768
14.74	0.575079
14.75	0.515263
14.76	0.610412
14.77	0.544759
14.78	0.637274
14.79	0.64071
14.8	0.623146
14.81	0.681408
14.82	0.668672
14.83	0.709528
14.84	0.714989
14.85	0.66556
14.86	0.702856
14.87	0.706206
14.88	0.69523
14.89	0.576461
14.9	0.554677
14.91	0.594251
14.92	0.655566
14.93	0.605373
14.94	0.662296
14.95	0.666949
14.96	0.652123
14.97	0.549605
14.98	0.664647
14.99	0.649594
15	0.608433
15.01	0.674608
15.02	0.577888
15.03	0.680744
15.04	0.609873
15.05	0.565544
15.06	0.575636
15.07	0.494407
15.08	0.518102
15.09	0.53284
15.1	0.5342
15.11	0.54669
15.12	0.559011
15.13	0.649094
15.14	0.591516
15.15	0.531311
15.16	0.641017
15.17	0.662472
15.18	0.704986
15.19	0.817741
15.2	0.685831
15.21	0.642267
15.22	0.728358
15.23	0.76012
15.24	0.750409
15.25	0.698006
15.26	0.629444
15.27	0.608312
15.28	0.603106
15.29	0.574419
15.3	0.685813
15.31	0.73856
15.32	0.691601
15.33	0.618541
15.34	0.588002
15.35	0.678265
15.36	0.647287
15.37	0.620585
15.38	0.63485
15.39	0.654
15.4	0.666423
15.41	0.699137
15.42	0.705725
15.43	0.648859
15.44	0.710076
15.45	0.603342
15.46	0.619852
15.47	0.767819
15.48	0.608305
15.49	0.578146
15.5	0.551027
15.51	0.678501
15.52	0.617102
15.53	0.518721
15.54	0.626683
15.55	0.618083
15.56	0.610384
15.57	0.700772
15.58	0.612119
15.59	0.608055
15.6	0.639058
15.61	0.672018
15.62	0.586556
15.63	0.605005
15.64	0.580417
15.65	0.618249
15.66	0.688116
15.67	0.716788
15.68	0.653509
15.69	0.609364
15.7	0.613492
15.71	0.573218
15.72	0.614663
15.73	0.646265
15.74	0.669974
15.75	0.624706
15.76	0.689034
15.77	0.80926
15.78	0.682428
15.79	0.732323
15.8	0.789207
15.81	0.787641
15.82	0.787992
15.83	0.760765
15.84	0.75009
15.85	0.795917
15.86	0.781888
15.87	0.789697
15.88	0.747538
15.89	0.673309
15.9	0.599302
15.91	0.630193
15.92	0.700213
15.93	0.735392
15.94	0.653793
15.95	0.657124
15.96	0.668642
15.97	0.6932
15.98	0.611385
15.99	0.703546
16	0.638789
16.01	0.591272
16.02	0.560701
16.03	0.604691
16.04	0.649703
16.05	0.716028
16.06	0.719621
16.07	0.697606
16.08	0.618407
16.09	0.707932
16.1	0.678597
16.11	0.700963
16.12	0.747748
16.13	0.656301
16.14	0.723601
16.15	0.812448
16.16	0.735201
16.17	0.655312
16.18	0.676929
16.19	0.700672
16.2	0.72609
16.21	0.678876
16.22	0.67163
16.23	0.697186
16.24	0.657989
16.25	0.639324
16.26	0.712275
16.27	0.654812
16.28	0.585242
16.29	0.63317
16.3	0.695961
16.31	0.617517
16.32	0.686785
16.33	0.764088
16.34	0.634676
16.35	0.723364
16.36	0.705782
16.37	0.653787
16.38	0.7311
16.39	0.621296
16.4	0.522351
16.41	0.585954
16.42	0.664016
16.43	0.600746
16.44	0.565427
16.45	0.609945
16.46	0.627486
16.47	0.617866
16.48	0.666992
16.49	0.588553
16.5	0.613992
16.51	0.63005
16.52	0.534851
16.53	0.511419
16.54	0.596631
16.55	0.60206
16.56	0.628126
16.57	0.643716
16.58	0.676572
16.59	0.671777
16.6	0.736888
16.61	0.647316
16.62	0.720107
16.63	0.790606
16.64	0.744794
16.65	0.752287
16.66	0.760792
16.67	0.798816
16.68	0.727161
16.69	0.7492
16.7	0.851218
16.71	0.871165
16.72	0.867548
16.73	0.903375
16.74	0.815333
16.75	0.871507
16.76	0.97788
16.77	0.777153
16.78	0.752387
16.79	0.820662
16.8	0.888015
16.81	0.834668
16.82	0.716232
16.83	0.675842
16.84	0.766465
16.85	0.788803
16.86	0.799045
16.87	0.750405
16.88	0.698112
16.89	0.725023
16.9	0.678826
16.91	0.67872
16.92	0.644533
16.93	0.683232
16.94	0.667706
16.95	0.656164
16.96	0.741609
16.97	0.706618
16.98	0.737399
16.99	0.777082
17	0.790807
17.01	0.757637
17.02	0.8004
17.03	0.803362
17.04	0.774016
17.05	0.798045
17.06	0.680853
17.07	0.719945
17.08	0.760336
17.09	0.750554
17.1	0.833483
17.11	0.797081
17.12	0.720688
17.13	0.83407
17.14	0.811642
17.15	0.788956
17.16	0.744333
17.17	0.705444
17.18	0.623791
17.19	0.693039
17.2	0.803487
17.21	0.723051
17.22	0.711236
17.23	0.700396
17.24	0.579189
17.25	0.701983
17.26	0.759575
17.27	0.76346
17.28	0.609811
17.29	0.666307
17.3	0.728166
17.31	0.702355
17.32	0.725849
17.33	0.584874
17.34	0.731494
17.35	0.683517
17.36	0.61245
17.37	0.698412
17.38	0.752917
17.39	0.697719
17.4	0.796713
17.41	0.731917
17.42	0.65468
17.43	0.783928
17.44	0.766825
17.45	0.639048
17.46	0.808157
17.47	0.756572
17.48	0.812388
17.49	0.810144
17.5	0.708066
17.51	0.723459
17.52	0.856513
17.53	0.706989
17.54	0.726877
17.55	0.687689
17.56	0.640355
17.57	0.646367
17.58	0.693206
17.59	0.696367
17.6	0.639493
17.61	0.6598
17.62	0.794816
17.63	0.795867
17.64	0.763888
17.65	0.63231
17.66	0.72323
17.67	0.753726
17.68	0.705109
17.69	0.665582
17.7	0.7046
17.71	0.798487
17.72	0.721545
17.73	0.72978
17.74	0.811619
17.75	0.70812
17.76	0.855796
17.77	0.750299
17.78	0.749257
17.79	0.810241
17.8	0.721398
17.81	0.771643
17.82	0.74246
17.83	0.877396
17.84	0.914252
17.85	0.913105
17.86	0.71152
17.87	0.816478
17.88	0.712337
17.89	0.67667
17.9	0.718402
17.91	0.698092
17.92	0.810995
17.93	0.763
17.94	0.752025
17.95	0.716935
17.96	0.663434
17.97	0.784813
17.98	0.667782
17.99	0.532561
18	0.549459
18.01	0.609947
18.02	0.497272
18.03	0.409442
18.04	0.512719
18.05	0.430886
18.06	0.466787
18.07	0.536812
18.08	0.558808
18.09	0.554323
18.1	0.557354
18.11	0.554895
18.12	0.543292
18.13	0.569306
18.14	0.554585
18.15	0.522328
18.16	0.528668
18.17	0.644835
18.18	0.640105
18.19	0.669094
18.2	0.699183
18.21	0.796379
18.22	0.585294
18.23	0.62075
18.24	0.683775
18.25	0.756617
18.26	0.775053
18.27	0.675686
18.28	0.76069
18.29	0.69738
18.3	0.813951
18.31	0.784798
18.32	0.728005
18.33	0.697894
18.34	0.683055
18.35	0.814118
18.36	0.727762
18.37	0.79674
18.38	0.821957
18.39	0.77715
18.4	0.825407
18.41	0.802867
18.42	0.776962
18.43	0.632523
18.44	0.689536
18.45	0.685352
18.46	0.729067
18.47	0.710135
18.48	0.766359
18.49	0.672323
18.5	0.736231
18.51	0.782767
18.52	0.839363
18.53	0.758061
18.54	0.655875
18.55	0.695416
18.56	0.708936
18.57	0.714734
18.58	0.676666
18.59	0.661422
18.6	0.668468
18.61	0.642491
18.62	0.683241
18.63	0.645584
18.64	0.622997
18.65	0.5193
18.66	0.549092
18.67	0.602437
18.68	0.697057
18.69	0.703851
18.7	0.692353
18.71	0.614153
18.72	0.665143
18.73	0.702856
18.74	0.726916
18.75	0.700808
18.76	0.762501
18.77	0.761998
18.78	0.662868
18.79	0.726369
18.8	0.613553
18.81	0.554719
18.82	0.585256
18.83	0.563507
18.84	0.598551
18.85	0.585689
18.86	0.602113
18.87	0.582885
18.88	0.639628
18.89	0.76847
18.9	0.731457
18.91	0.730791
18.92	0.689425
18.93	0.727823
18.94	0.76514
18.95	0.790181
18.96	0.615944
18.97	0.648036
18.98	0.598975
18.99	0.636048
19	0.74088
19.01	0.608328
19.02	0.617922
19.03	0.594631
19.04	0.605424
19.05	0.606667
19.06	0.591712
19.07	0.581093
19.08	0.625831
19.09	0.591773
19.1	0.634136
19.11	0.740152
19.12	0.788198
19.13	0.786578
19.14	0.679232
19.15	0.647613
19.16	0.630424
19.17	0.667833
19.18	0.714186
19.19	0.615469
19.2	0.679077
19.21	0.715169
19.22	0.676803
19.23	0.706643
19.24	0.713698
19.25	0.630729
19.26	0.701103
19.27	0.658695
19.28	0.722407
19.29	0.639702
19.3	0.664937
19.31	0.699087
19.32	0.716296
19.33	0.702523
19.34	0.673852
19.35	0.821345
19.36	0.829457
19.37	0.771362
19.38	0.781769
19.39	0.761354
19.4	0.785605
19.41	0.761258
19.42	0.77869
19.43	0.742112
19.44	0.669382
19.45	0.692339
19.46	0.758754
19.47	0.736688
19.48	0.745345
19.49	0.715501
19.5	0.721525
19.51	0.696051
19.52	0.789528
19.53	0.731729
19.54	0.725378
19.55	0.702159
19.56	0.656668
19.57	0.618967
19.58	0.588411
19.59	0.620271
19.6	0.635929
19.61	0.723437
19.62	0.684389
19.63	0.635791
19.64	0.685995
19.65	0.655669
19.66	0.647673
19.67	0.670093
19.68	0.701121
19.69	0.79708
19.7	0.618524
19.71	0.659154
19.72	0.752704
19.73	0.627177
19.74	0.649724
19.75	0.6712
19.76	0.634665
19.77	0.720514
19.78	0.651178
19.79	0.757943
19.8	0.71788
19.81	0.686225
19.82	0.693287
19.83	0.671819
19.84	0.718372
19.85	0.732514
19.86	0.688338
19.87	0.68076
19.88	0.685105
19.89	0.674402
19.9	0.712916
19.91	0.672991
19.92	0.571905
19.93	0.613764
19.94	0.610478
19.95	0.704229
19.96	0.652656
19.97	0.643551
19.98	0.74444
19.99	0.620489
[truncated: 8,001 more rows]

## Sheet: PLA2G2A-PP30
0	0.0004695
0.01	0.207887
0.02	0.270342
0.03	0.286979
0.04	0.223992
0.05	0.244226
0.06	0.226545
0.07	0.258412
0.08	0.25399
0.09	0.290296
0.1	0.324064
0.11	0.36163
0.12	0.309252
0.13	0.2815
0.14	0.29354
0.15	0.287862
0.16	0.288728
0.17	0.27143
0.18	0.286799
0.19	0.311548
0.2	0.310562
0.21	0.327904
0.22	0.372981
0.23	0.250776
0.24	0.262868
0.25	0.220459
0.26	0.25422
0.27	0.287862
0.28	0.324374
0.29	0.336433
0.3	0.273571
0.31	0.319268
0.32	0.312093
0.33	0.226305
0.34	0.252163
0.35	0.325924
0.36	0.269705
0.37	0.226857
0.38	0.212671
0.39	0.297158
0.4	0.255474
0.41	0.289834
0.42	0.321971
0.43	0.294275
0.44	0.312455
0.45	0.291877
0.46	0.321175
0.47	0.401808
0.48	0.367885
0.49	0.353468
0.5	0.377084
0.51	0.354375
0.52	0.39176
0.53	0.336447
0.54	0.318673
0.55	0.358467
0.56	0.369748
0.57	0.358422
0.58	0.335572
0.59	0.324165
0.6	0.290958
0.61	0.301041
0.62	0.310081
0.63	0.360935
0.64	0.350429
0.65	0.339542
0.66	0.304255
0.67	0.356662
0.68	0.377121
0.69	0.326582
0.7	0.362502
0.71	0.317356
0.72	0.386808
0.73	0.336204
0.74	0.353465
0.75	0.334899
0.76	0.371514
0.77	0.434609
0.78	0.377597
0.79	0.369957
0.8	0.375399
0.81	0.375048
0.82	0.381759
0.83	0.406973
0.84	0.377688
0.85	0.362597
0.86	0.412805
0.87	0.416575
0.88	0.398829
0.89	0.41127
0.9	0.456502
0.91	0.425413
0.92	0.425822
0.93	0.424598
0.94	0.420902
0.95	0.40902
0.96	0.406569
0.97	0.40412
0.98	0.359633
0.99	0.423052
1	0.48232
1.01	0.447953
1.02	0.468452
1.03	0.442979
1.04	0.492598
1.05	0.52141
1.06	0.518945
1.07	0.535135
1.08	0.505888
1.09	0.517397
1.1	0.551992
1.11	0.513651
1.12	0.521092
1.13	0.493181
1.14	0.513919
1.15	0.552102
1.16	0.530899
1.17	0.51323
1.18	0.498624
1.19	0.448547
1.2	0.469174
1.21	0.528567
1.22	0.421308
1.23	0.466193
1.24	0.48881
1.25	0.410543
1.26	0.441631
1.27	0.467279
1.28	0.524936
1.29	0.472956
1.3	0.436894
1.31	0.461485
1.32	0.476222
1.33	0.460106
1.34	0.472613
1.35	0.542038
1.36	0.469656
1.37	0.512271
1.38	0.451732
1.39	0.47093
1.4	0.429796
1.41	0.554138
1.42	0.592124
1.43	0.563061
1.44	0.54282
1.45	0.516427
1.46	0.45388
1.47	0.503938
1.48	0.552792
1.49	0.447672
1.5	0.474279
1.51	0.490899
1.52	0.459099
1.53	0.521865
1.54	0.531741
1.55	0.438756
1.56	0.5045
1.57	0.488635
1.58	0.520726
1.59	0.485888
1.6	0.450226
1.61	0.560328
1.62	0.577979
1.63	0.463601
1.64	0.573573
1.65	0.55933
1.66	0.588491
1.67	0.575871
1.68	0.578094
1.69	0.533608
1.7	0.528441
1.71	0.547868
1.72	0.557179
1.73	0.553061
1.74	0.585715
1.75	0.565265
1.76	0.554065
1.77	0.591248
1.78	0.566046
1.79	0.51385
1.8	0.53031
1.81	0.532054
1.82	0.565827
1.83	0.534129
1.84	0.540785
1.85	0.589635
1.86	0.599632
1.87	0.598145
1.88	0.486599
1.89	0.497375
1.9	0.535354
1.91	0.527934
1.92	0.50052
1.93	0.534982
1.94	0.491305
1.95	0.481575
1.96	0.493602
1.97	0.501506
1.98	0.538915
1.99	0.514276
2	0.515571
2.01	0.539544
2.02	0.519246
2.03	0.506548
2.04	0.54723
2.05	0.531652
2.06	0.54315
2.07	0.553814
2.08	0.5551
2.09	0.501262
2.1	0.475838
2.11	0.505152
2.12	0.471887
2.13	0.501527
2.14	0.502545
2.15	0.502506
2.16	0.49166
2.17	0.444919
2.18	0.473127
2.19	0.4731
2.2	0.498663
2.21	0.507835
2.22	0.56048
2.23	0.521516
2.24	0.573814
2.25	0.513702
2.26	0.552385
2.27	0.52933
2.28	0.462123
2.29	0.497545
2.3	0.507935
2.31	0.517131
2.32	0.507692
2.33	0.512236
2.34	0.554228
2.35	0.51066
2.36	0.483361
2.37	0.498728
2.38	0.535235
2.39	0.508415
2.4	0.520785
2.41	0.514695
2.42	0.502185
2.43	0.522643
2.44	0.504609
2.45	0.482198
2.46	0.487597
2.47	0.540717
2.48	0.500577
2.49	0.52439
2.5	0.502363
2.51	0.482703
2.52	0.549209
2.53	0.490177
2.54	0.495035
2.55	0.506257
2.56	0.50811
2.57	0.494949
2.58	0.552485
2.59	0.557848
2.6	0.582384
2.61	0.530076
2.62	0.527835
2.63	0.517178
2.64	0.511612
2.65	0.531134
2.66	0.521133
2.67	0.555857
2.68	0.511958
2.69	0.489374
2.7	0.528282
2.71	0.51922
2.72	0.52203
2.73	0.517186
2.74	0.507884
2.75	0.50053
2.76	0.49533
2.77	0.568628
2.78	0.458277
2.79	0.52168
2.8	0.514233
2.81	0.517095
2.82	0.51621
2.83	0.52549
2.84	0.504238
2.85	0.528706
2.86	0.502591
2.87	0.528969
2.88	0.511407
2.89	0.492824
2.9	0.497586
2.91	0.448739
2.92	0.485668
2.93	0.491762
2.94	0.495192
2.95	0.480243
2.96	0.480392
2.97	0.534767
2.98	0.494148
2.99	0.527333
3	0.512324
3.01	0.540177
3.02	0.493669
3.03	0.496093
3.04	0.499173
3.05	0.520615
3.06	0.524155
3.07	0.500626
3.08	0.500507
3.09	0.492377
3.1	0.528663
3.11	0.526749
3.12	0.477887
3.13	0.492661
3.14	0.514724
3.15	0.554272
3.16	0.531794
3.17	0.507378
3.18	0.514352
3.19	0.490328
3.2	0.519988
3.21	0.462912
3.22	0.480444
3.23	0.514158
3.24	0.551319
3.25	0.538218
3.26	0.544266
3.27	0.448788
3.28	0.480788
3.29	0.500359
3.3	0.514526
3.31	0.442236
3.32	0.560198
3.33	0.522426
3.34	0.545058
3.35	0.570367
3.36	0.571752
3.37	0.508469
3.38	0.547063
3.39	0.558843
3.4	0.564531
3.41	0.550028
3.42	0.535328
3.43	0.517164
3.44	0.499099
3.45	0.519088
3.46	0.491654
3.47	0.518484
3.48	0.503229
3.49	0.50613
3.5	0.518834
3.51	0.475794
3.52	0.472003
3.53	0.489552
3.54	0.510499
3.55	0.526107
3.56	0.518384
3.57	0.510064
3.58	0.493768
3.59	0.50956
3.6	0.510776
3.61	0.475509
3.62	0.491474
3.63	0.477123
3.64	0.510252
3.65	0.510132
3.66	0.492916
3.67	0.532123
3.68	0.492095
3.69	0.479985
3.7	0.510815
3.71	0.493659
3.72	0.495495
3.73	0.525866
3.74	0.494479
3.75	0.53295
3.76	0.509363
3.77	0.490313
3.78	0.509135
3.79	0.500988
3.8	0.507864
3.81	0.515419
3.82	0.49573
3.83	0.515722
3.84	0.519386
3.85	0.497615
3.86	0.501747
3.87	0.474002
3.88	0.525903
3.89	0.519379
3.9	0.512307
3.91	0.493394
3.92	0.506451
3.93	0.485427
3.94	0.489504
3.95	0.536233
3.96	0.487266
3.97	0.525689
3.98	0.498652
3.99	0.491066
4	0.473434
4.01	0.491337
4.02	0.516915
4.03	0.507982
4.04	0.467773
4.05	0.482673
4.06	0.526503
4.07	0.502779
4.08	0.541346
4.09	0.513102
4.1	0.509749
4.11	0.490647
4.12	0.528841
4.13	0.525294
4.14	0.50853
4.15	0.485681
4.16	0.49801
4.17	0.484455
4.18	0.511128
4.19	0.508795
4.2	0.4995
4.21	0.519571
4.22	0.528583
4.23	0.495144
4.24	0.475104
4.25	0.512862
4.26	0.531582
4.27	0.520161
4.28	0.554214
4.29	0.520346
4.3	0.505314
4.31	0.520406
4.32	0.502391
4.33	0.518535
4.34	0.505662
4.35	0.496271
4.36	0.509873
4.37	0.556543
4.38	0.478383
4.39	0.528815
4.4	0.516405
4.41	0.521543
4.42	0.491393
4.43	0.516909
4.44	0.495777
4.45	0.489833
4.46	0.554042
4.47	0.533029
4.48	0.471753
4.49	0.519908
4.5	0.50732
4.51	0.517996
4.52	0.524659
4.53	0.497934
4.54	0.483746
4.55	0.526029
4.56	0.500504
4.57	0.504605
4.58	0.493266
4.59	0.546502
4.6	0.464718
4.61	0.48629
4.62	0.471854
4.63	0.517683
4.64	0.517283
4.65	0.520313
4.66	0.529183
4.67	0.519074
4.68	0.49754
4.69	0.478237
4.7	0.495351
4.71	0.472952
4.72	0.499876
4.73	0.483326
4.74	0.470995
4.75	0.508727
4.76	0.501042
4.77	0.531912
4.78	0.523571
4.79	0.496812
4.8	0.485174
4.81	0.49887
4.82	0.488347
4.83	0.530287
4.84	0.460206
4.85	0.46141
4.86	0.488554
4.87	0.508878
4.88	0.549499
4.89	0.489367
4.9	0.468977
4.91	0.52558
4.92	0.510865
4.93	0.503509
4.94	0.530407
4.95	0.526656
4.96	0.510662
4.97	0.503641
4.98	0.520683
4.99	0.544282
5	0.521581
5.01	0.510987
5.02	0.502074
5.03	0.529166
5.04	0.509183
5.05	0.51158
5.06	0.522426
5.07	0.497721
5.08	0.497308
5.09	0.516368
5.1	0.531372
5.11	0.541569
5.12	0.523903
5.13	0.484854
5.14	0.494769
5.15	0.519729
5.16	0.536293
5.17	0.490148
5.18	0.515842
5.19	0.512658
5.2	0.496176
5.21	0.530199
5.22	0.522396
5.23	0.508635
5.24	0.49579
5.25	0.530215
5.26	0.504716
5.27	0.568595
5.28	0.54796
5.29	0.5286
5.3	0.486416
5.31	0.526647
5.32	0.526235
5.33	0.512109
5.34	0.539102
5.35	0.499443
5.36	0.533535
5.37	0.490654
5.38	0.510227
5.39	0.519399
5.4	0.537817
5.41	0.510764
5.42	0.525888
5.43	0.560732
5.44	0.51167
5.45	0.496549
5.46	0.477098
5.47	0.525398
5.48	0.540346
5.49	0.54447
5.5	0.518952
5.51	0.48917
5.52	0.551719
5.53	0.506543
5.54	0.526523
5.55	0.504602
5.56	0.469815
5.57	0.508061
5.58	0.527615
5.59	0.511998
5.6	0.515042
5.61	0.54407
5.62	0.535262
5.63	0.504946
5.64	0.514996
5.65	0.522399
5.66	0.512826
5.67	0.50114
5.68	0.522563
5.69	0.491582
5.7	0.522556
5.71	0.511688
5.72	0.502079
5.73	0.49724
5.74	0.518401
5.75	0.515145
5.76	0.48983
5.77	0.518293
5.78	0.546261
5.79	0.558822
5.8	0.530855
5.81	0.526307
5.82	0.542158
5.83	0.52959
5.84	0.483883
5.85	0.524617
5.86	0.534898
5.87	0.517473
5.88	0.467905
5.89	0.518525
5.9	0.521833
5.91	0.503298
5.92	0.488732
5.93	0.537333
5.94	0.544997
5.95	0.508217
5.96	0.559917
5.97	0.542014
5.98	0.486851
5.99	0.556644
6	0.541088
6.01	0.544158
6.02	0.521603
6.03	0.511867
6.04	0.503522
6.05	0.517251
6.06	0.534406
6.07	0.503559
6.08	0.463986
6.09	0.510013
6.1	0.46292
6.11	0.531016
6.12	0.545161
6.13	0.516371
6.14	0.482996
6.15	0.569373
6.16	0.518728
6.17	0.55681
6.18	0.519869
6.19	0.542486
6.2	0.520365
6.21	0.505517
6.22	0.535884
6.23	0.551233
6.24	0.487413
6.25	0.525444
6.26	0.518248
6.27	0.55568
6.28	0.503815
6.29	0.490957
6.3	0.488358
6.31	0.550848
6.32	0.570614
6.33	0.54136
6.34	0.544512
6.35	0.543826
6.36	0.57579
6.37	0.652059
6.38	0.636672
6.39	0.643983
6.4	0.593981
6.41	0.656119
6.42	0.611652
6.43	0.61407
6.44	0.634083
6.45	0.592615
6.46	0.594089
6.47	0.604314
6.48	0.582547
6.49	0.552362
6.5	0.540016
6.51	0.584295
6.52	0.592248
6.53	0.696431
6.54	0.696406
6.55	0.605391
6.56	0.542862
6.57	0.556982
6.58	0.62668
6.59	0.55493
6.6	0.537365
6.61	0.538084
6.62	0.516289
6.63	0.533736
6.64	0.628825
6.65	0.569134
6.66	0.584346
6.67	0.613665
6.68	0.645862
6.69	0.604353
6.7	0.576715
6.71	0.568784
6.72	0.578097
6.73	0.541983
6.74	0.583271
6.75	0.627294
6.76	0.535919
6.77	0.59028
6.78	0.607019
6.79	0.561973
6.8	0.510443
6.81	0.529879
6.82	0.54774
6.83	0.562692
6.84	0.561266
6.85	0.556009
6.86	0.566422
6.87	0.54176
6.88	0.583706
6.89	0.588487
6.9	0.592175
6.91	0.519962
6.92	0.564676
6.93	0.583393
6.94	0.583355
6.95	0.564369
6.96	0.596503
6.97	0.552089
6.98	0.57226
6.99	0.531955
7	0.580101
7.01	0.590331
7.02	0.564249
7.03	0.57186
7.04	0.605083
7.05	0.636125
7.06	0.588494
7.07	0.697575
7.08	0.657362
7.09	0.608804
7.1	0.588555
7.11	0.615675
7.12	0.555292
7.13	0.600719
7.14	0.588149
7.15	0.572485
7.16	0.572302
7.17	0.571186
7.18	0.573323
7.19	0.541304
7.2	0.589758
7.21	0.608395
7.22	0.592041
7.23	0.576319
7.24	0.578436
7.25	0.565134
7.26	0.602433
7.27	0.594124
7.28	0.557047
7.29	0.566593
7.3	0.560522
7.31	0.586885
7.32	0.54862
7.33	0.578793
7.34	0.568145
7.35	0.553227
7.36	0.54232
7.37	0.557047
7.38	0.5184
7.39	0.53718
7.4	0.540834
7.41	0.538222
7.42	0.541504
7.43	0.584267
7.44	0.584971
7.45	0.555547
7.46	0.545294
7.47	0.572248
7.48	0.552762
7.49	0.569942
7.5	0.543852
7.51	0.518532
7.52	0.550091
7.53	0.565538
7.54	0.555198
7.55	0.54883
7.56	0.528037
7.57	0.531311
7.58	0.552562
7.59	0.567297
7.6	0.552326
7.61	0.542752
7.62	0.605705
7.63	0.571807
7.64	0.564461
7.65	0.587579
7.66	0.591241
7.67	0.568857
7.68	0.555875
7.69	0.568767
7.7	0.623641
7.71	0.574017
7.72	0.565692
7.73	0.591273
7.74	0.563318
7.75	0.587052
7.76	0.567999
7.77	0.547199
7.78	0.619931
7.79	0.578384
7.8	0.587814
7.81	0.595274
7.82	0.588591
7.83	0.596579
7.84	0.587758
7.85	0.577348
7.86	0.549974
7.87	0.597313
7.88	0.564376
7.89	0.582101
7.9	0.560848
7.91	0.637852
7.92	0.633846
7.93	0.647692
7.94	0.587321
7.95	0.579821
7.96	0.608409
7.97	0.678628
7.98	0.574442
7.99	0.569266
8	0.57464
8.01	0.593351
8.02	0.56545
8.03	0.604467
8.04	0.582341
8.05	0.627803
8.06	0.61645
8.07	0.569394
8.08	0.559546
8.09	0.613917
8.1	0.557194
8.11	0.563141
8.12	0.596337
8.13	0.576794
8.14	0.562004
8.15	0.520122
8.16	0.569899
8.17	0.557372
8.18	0.528602
8.19	0.552842
8.2	0.545552
8.21	0.614163
8.22	0.611827
8.23	0.573099
8.24	0.529454
8.25	0.542889
8.26	0.552175
8.27	0.547776
8.28	0.60106
8.29	0.608715
8.3	0.605585
8.31	0.565555
8.32	0.584219
8.33	0.567942
8.34	0.548347
8.35	0.557361
8.36	0.537242
8.37	0.561064
8.38	0.57962
8.39	0.611467
8.4	0.609614
8.41	0.591167
8.42	0.629336
8.43	0.595116
8.44	0.593093
8.45	0.555263
8.46	0.612458
8.47	0.554131
8.48	0.553571
8.49	0.553405
8.5	0.552306
8.51	0.560118
8.52	0.607869
8.53	0.58947
8.54	0.569052
8.55	0.549208
8.56	0.538204
8.57	0.535545
8.58	0.574613
8.59	0.610924
8.6	0.545058
8.61	0.578622
8.62	0.571287
8.63	0.562517
8.64	0.590788
8.65	0.546714
8.66	0.593813
8.67	0.539105
8.68	0.579342
8.69	0.612355
8.7	0.569335
8.71	0.605351
8.72	0.571867
8.73	0.586547
8.74	0.553432
8.75	0.571116
8.76	0.567338
8.77	0.579928
8.78	0.575919
8.79	0.569087
8.8	0.556953
8.81	0.608705
8.82	0.591867
8.83	0.589846
8.84	0.580646
8.85	0.63865
8.86	0.593258
8.87	0.692062
8.88	0.598841
8.89	0.570385
8.9	0.58448
8.91	0.584577
8.92	0.563523
8.93	0.54697
8.94	0.602765
8.95	0.584836
8.96	0.577325
8.97	0.598487
8.98	0.608743
8.99	0.609951
9	0.574659
9.01	0.612191
9.02	0.569621
9.03	0.735499
9.04	0.590322
9.05	0.607401
9.06	0.6314
9.07	0.611389
9.08	0.554992
9.09	0.554797
9.1	0.587155
9.11	0.614788
9.12	0.633667
9.13	0.649327
9.14	0.694419
9.15	0.663184
9.16	0.614917
9.17	0.57762
9.18	0.524591
9.19	0.628236
9.2	0.583256
9.21	0.701408
9.22	0.703615
9.23	0.646491
9.24	0.653411
9.25	0.680812
9.26	0.648336
9.27	0.656329
9.28	0.710379
9.29	0.70377
9.3	0.64833
9.31	0.733239
9.32	0.670018
9.33	0.701546
9.34	0.696119
9.35	0.722872
9.36	0.73003
9.37	0.631974
9.38	0.664378
9.39	0.679957
9.4	0.681246
9.41	0.644629
9.42	0.635749
9.43	0.645452
9.44	0.653997
9.45	0.609451
9.46	0.622844
9.47	0.628995
9.48	0.6375
9.49	0.648194
9.5	0.604387
9.51	0.612142
9.52	0.621297
9.53	0.61556
9.54	0.655485
9.55	0.630898
9.56	0.641399
9.57	0.602982
9.58	0.637436
9.59	0.638012
9.6	0.600228
9.61	0.63235
9.62	0.625615
9.63	0.635211
9.64	0.618991
9.65	0.621979
9.66	0.621013
9.67	0.707203
9.68	0.641374
9.69	0.604968
9.7	0.617313
9.71	0.67841
9.72	0.607066
9.73	0.654291
9.74	0.688315
9.75	0.656474
9.76	0.650518
9.77	0.619502
9.78	0.625025
9.79	0.579932
9.8	0.608923
9.81	0.623381
9.82	0.624676
9.83	0.638808
9.84	0.63309
9.85	0.651
9.86	0.615244
9.87	0.667721
9.88	0.654992
9.89	0.651488
9.9	0.583789
9.91	0.621259
9.92	0.614231
9.93	0.589449
9.94	0.609657
9.95	0.5978
9.96	0.632484
9.97	0.644326
9.98	0.597998
9.99	0.607909
10	0.605777
10.01	0.589339
10.02	0.565279
10.03	0.587518
10.04	0.584064
10.05	0.59652
10.06	0.58637
10.07	0.648875
10.08	0.613782
10.09	0.661066
10.1	0.61169
10.11	0.59307
10.12	0.617009
10.13	0.581921
10.14	0.59463
10.15	0.628523
10.16	0.622829
10.17	0.602209
10.18	0.627069
10.19	0.564446
10.2	0.618118
10.21	0.588074
10.22	0.669112
10.23	0.626543
10.24	0.62902
10.25	0.651614
10.26	0.646628
10.27	0.599677
10.28	0.665889
10.29	0.660968
10.3	0.613518
10.31	0.643584
10.32	0.621849
10.33	0.606358
10.34	0.597068
10.35	0.571553
10.36	0.673655
10.37	0.583476
10.38	0.612725
10.39	0.597298
10.4	0.621649
10.41	0.606093
10.42	0.597756
10.43	0.605545
10.44	0.643676
10.45	0.583933
10.46	0.577874
10.47	0.601855
10.48	0.593131
10.49	0.576623
10.5	0.559294
10.51	0.567534
10.52	0.609239
10.53	0.57609
10.54	0.602368
10.55	0.58567
10.56	0.573281
10.57	0.556116
10.58	0.573667
10.59	0.544024
10.6	0.574524
10.61	0.546751
10.62	0.555336
10.63	0.589907
10.64	0.615688
10.65	0.659629
10.66	0.628556
10.67	0.620252
10.68	0.657387
10.69	0.683409
10.7	0.632006
10.71	0.631103
10.72	0.64518
10.73	0.670122
10.74	0.646688
10.75	0.65196
10.76	0.657876
10.77	0.686574
10.78	0.680284
10.79	0.661015
10.8	0.675971
10.81	0.626305
10.82	0.689507
10.83	0.659257
10.84	0.669299
10.85	0.656629
10.86	0.662686
10.87	0.622549
10.88	0.648934
10.89	0.628791
10.9	0.68232
10.91	0.684588
10.92	0.680966
10.93	0.670663
10.94	0.645631
10.95	0.644345
10.96	0.636572
10.97	0.643413
10.98	0.621455
10.99	0.525747
11	0.529612
11.01	0.544228
11.02	0.549608
11.03	0.534812
11.04	0.654527
11.05	0.663637
11.06	0.660084
11.07	0.639757
11.08	0.661207
11.09	0.670653
11.1	0.654984
11.11	0.654453
11.12	0.633795
11.13	0.668574
11.14	0.6047
11.15	0.632204
11.16	0.618367
11.17	0.650036
11.18	0.632551
11.19	0.649483
11.2	0.596905
11.21	0.682032
11.22	0.653008
11.23	0.643648
11.24	0.644731
11.25	0.643554
11.26	0.604214
11.27	0.658276
11.28	0.677105
11.29	0.673121
11.3	0.637586
11.31	0.653394
11.32	0.659611
11.33	0.662229
11.34	0.646846
11.35	0.647714
11.36	0.632763
11.37	0.66782
11.38	0.658416
11.39	0.662759
11.4	0.666664
11.41	0.619168
11.42	0.641532
11.43	0.625802
11.44	0.636421
11.45	0.661288
11.46	0.648092
11.47	0.623779
11.48	0.64877
11.49	0.628291
11.5	0.668384
11.51	0.64866
11.52	0.660689
11.53	0.770412
11.54	0.799224
11.55	0.783606
11.56	0.782744
11.57	0.785899
11.58	0.785378
11.59	0.773306
11.6	0.775762
11.61	0.816148
11.62	0.824125
11.63	0.776381
11.64	0.795381
11.65	0.796147
11.66	0.793515
11.67	0.818702
11.68	0.780375
11.69	0.824904
11.7	0.813751
11.71	0.824827
11.72	0.776366
11.73	0.759324
11.74	0.776976
11.75	0.818074
11.76	0.769015
11.77	0.806921
11.78	0.823196
11.79	0.785904
11.8	0.782642
11.81	0.81245
11.82	0.797686
11.83	0.792218
11.84	0.804916
11.85	0.831819
11.86	0.793623
11.87	0.830941
11.88	0.82943
11.89	0.802494
11.9	0.797227
11.91	0.786795
11.92	0.816711
11.93	0.765592
11.94	0.802896
11.95	0.801439
11.96	0.821131
11.97	0.818253
11.98	0.829718
11.99	0.826804
12	0.775671
12.01	0.788081
12.02	0.812288
12.03	0.810958
12.04	0.788647
12.05	0.804105
12.06	0.838029
12.07	0.810328
12.08	0.796976
12.09	0.799333
12.1	0.817244
12.11	0.765484
12.12	0.797523
12.13	0.799424
12.14	0.791175
12.15	0.793979
12.16	0.806485
12.17	0.80361
12.18	0.798372
12.19	0.784337
12.2	0.772324
12.21	0.780778
12.22	0.810035
12.23	0.786372
12.24	0.777866
12.25	0.851144
12.26	0.80696
12.27	0.804049
12.28	0.78314
12.29	0.768268
12.3	0.811238
12.31	0.795158
12.32	0.790497
12.33	0.781724
12.34	0.800648
12.35	0.795561
12.36	0.774444
12.37	0.769359
12.38	0.798098
12.39	0.789931
12.4	0.791736
12.41	0.790254
12.42	0.803337
12.43	0.832298
12.44	0.799361
12.45	0.79259
12.46	0.819283
12.47	0.856255
12.48	0.820748
12.49	0.801001
12.5	0.797743
12.51	0.785522
12.52	0.779362
12.53	0.824711
12.54	0.790408
12.55	0.809281
12.56	0.776456
12.57	0.812958
12.58	0.777744
12.59	0.821254
12.6	0.822524
12.61	0.78781
12.62	0.809244
12.63	0.822409
12.64	0.796195
12.65	0.804423
12.66	0.809997
12.67	0.832479
12.68	0.783355
12.69	0.822857
12.7	0.801327
12.71	0.815145
12.72	0.787466
12.73	0.78449
12.74	0.784837
12.75	0.752338
12.76	0.781488
12.77	0.772116
12.78	0.803298
12.79	0.8054
12.8	0.778534
12.81	0.779718
12.82	0.769781
12.83	0.802639
12.84	0.788771
12.85	0.765516
12.86	0.784464
12.87	0.79174
12.88	0.772668
12.89	0.784532
12.9	0.813634
12.91	0.794785
12.92	0.826181
12.93	0.802628
12.94	0.814199
12.95	0.780231
12.96	0.809153
12.97	0.80911
12.98	0.781513
12.99	0.78279
13	0.795807
13.01	0.812521
13.02	0.813333
13.03	0.815004
13.04	0.784582
13.05	0.808627
13.06	0.769295
13.07	0.768185
13.08	0.793386
13.09	0.793845
13.1	0.779121
13.11	0.801431
13.12	0.815165
13.13	0.795251
13.14	0.789665
13.15	0.752391
13.16	0.794061
13.17	0.809666
13.18	0.80953
13.19	0.80029
13.2	0.788768
13.21	0.808868
13.22	0.759546
13.23	0.789832
13.24	0.783421
13.25	0.759091
13.26	0.732853
13.27	0.808706
13.28	0.756729
13.29	0.776009
13.3	0.791031
13.31	0.794001
13.32	0.787347
13.33	0.788736
13.34	0.783588
13.35	0.80784
13.36	0.793888
13.37	0.799759
13.38	0.761252
13.39	0.82512
13.4	0.818218
13.41	0.822936
13.42	0.792497
13.43	0.777184
13.44	0.773425
13.45	0.800089
13.46	0.767208
13.47	0.774328
13.48	0.802912
13.49	0.771333
13.5	0.788712
13.51	0.79602
13.52	0.77073
13.53	0.777445
13.54	0.792601
13.55	0.771252
13.56	0.81435
13.57	0.823287
13.58	0.806875
13.59	0.749483
13.6	0.79807
13.61	0.796906
13.62	0.795945
13.63	0.820152
13.64	0.835142
13.65	0.802932
13.66	0.875578
13.67	0.845363
13.68	0.815738
13.69	0.831908
13.7	0.862874
13.71	0.809237
13.72	0.831367
13.73	0.862558
13.74	0.836945
13.75	0.849422
13.76	0.842336
13.77	0.81457
13.78	0.846087
13.79	0.851161
13.8	0.803197
13.81	0.817091
13.82	0.817736
13.83	0.815439
13.84	0.818872
13.85	0.84923
13.86	0.84204
13.87	0.837124
13.88	0.856282
13.89	0.830848
13.9	0.835556
13.91	0.844854
13.92	0.824224
13.93	0.801329
13.94	0.875023
13.95	0.819273
13.96	0.842186
13.97	0.8641
13.98	0.822092
13.99	0.854531
14	0.862328
14.01	0.844768
14.02	0.869854
14.03	0.938003
14.04	0.88205
14.05	0.842562
14.06	0.865345
14.07	0.8371
14.08	0.833971
14.09	0.88205
14.1	0.876203
14.11	0.85944
14.12	0.82783
14.13	0.827948
14.14	0.835263
14.15	0.81973
14.16	0.820266
14.17	0.851371
14.18	0.834214
14.19	0.873477
14.2	0.840247
14.21	0.888715
14.22	0.863314
14.23	0.844046
14.24	0.866386
14.25	0.833746
14.26	0.891446
14.27	0.905593
14.28	0.868417
14.29	0.856949
14.3	0.857109
14.31	0.870602
14.32	0.861591
14.33	0.876557
14.34	0.874547
14.35	0.886014
14.36	0.866168
14.37	0.849434
14.38	0.865929
14.39	0.897664
14.4	0.838558
14.41	0.915237
14.42	0.896193
14.43	0.90743
14.44	0.874955
14.45	0.909595
14.46	0.87917
14.47	0.861883
14.48	0.874013
14.49	0.912001
14.5	0.86797
14.51	0.907609
14.52	0.88569
14.53	0.88939
14.54	0.883802
14.55	0.824113
14.56	0.862187
14.57	0.903672
14.58	0.91304
14.59	0.874555
14.6	0.906289
14.61	0.88692
14.62	0.860455
14.63	0.904275
14.64	0.844277
14.65	0.882248
14.66	0.847926
14.67	0.861956
14.68	0.880905
14.69	0.874616
14.7	0.877873
14.71	0.862592
14.72	0.860614
14.73	0.871187
14.74	0.865575
14.75	0.838514
14.76	0.906354
14.77	0.913185
14.78	0.868919
14.79	0.879147
14.8	0.853206
14.81	0.864984
14.82	0.883768
14.83	0.896389
14.84	0.848389
14.85	0.838317
14.86	0.862578
14.87	0.849105
14.88	0.846615
14.89	0.901573
14.9	0.868512
14.91	0.910112
14.92	0.8594
14.93	0.908527
14.94	0.878932
14.95	0.896151
14.96	0.868488
14.97	0.864785
14.98	0.888923
14.99	0.841026
15	0.813314
15.01	0.839283
15.02	0.842492
15.03	0.849387
15.04	0.86675
15.05	0.838698
15.06	0.874563
15.07	0.810397
15.08	0.856296
15.09	0.832002
15.1	0.859765
15.11	0.840955
15.12	0.891936
15.13	0.883791
15.14	0.879858
15.15	0.925047
15.16	0.886288
15.17	0.885041
15.18	0.88517
15.19	0.859862
15.2	0.889106
15.21	0.88041
15.22	0.905972
15.23	0.910353
15.24	0.886614
15.25	0.908598
15.26	0.931999
15.27	0.873091
15.28	0.856763
15.29	0.899297
15.3	0.917659
15.31	0.893732
15.32	0.899535
15.33	0.870843
15.34	0.868165
15.35	0.890317
15.36	0.900847
15.37	0.878751
15.38	0.872157
15.39	0.847262
15.4	0.865847
15.41	0.873369
15.42	0.880892
15.43	0.859669
15.44	0.890311
15.45	0.935589
15.46	0.884315
15.47	0.899468
15.48	0.914496
15.49	0.883217
15.5	0.895991
15.51	0.901837
15.52	0.909295
15.53	0.878345
15.54	0.907606
15.55	0.94276
15.56	0.907955
15.57	0.880588
15.58	0.906004
15.59	0.915048
15.6	0.906455
15.61	0.882012
15.62	0.904254
15.63	0.837147
15.64	0.942627
15.65	0.964815
15.66	0.942767
15.67	0.929444
15.68	0.908402
15.69	0.956862
15.7	0.878664
15.71	0.91899
15.72	0.949974
15.73	0.935652
15.74	0.892802
15.75	0.922422
15.76	0.92602
15.77	0.893425
15.78	0.890913
15.79	0.882841
15.8	0.905916
15.81	0.922087
15.82	0.864482
15.83	0.87637
15.84	0.850988
15.85	0.835882
15.86	0.851625
15.87	0.888952
15.88	0.84642
15.89	0.844388
15.9	0.841926
15.91	0.883012
15.92	0.881039
15.93	0.838454
15.94	0.821202
15.95	0.876871
15.96	0.83415
15.97	0.81836
15.98	0.84766
15.99	0.902847
16	0.833318
16.01	0.890006
16.02	0.872508
16.03	0.915749
16.04	0.866465
16.05	0.846327
16.06	0.848314
16.07	0.891816
16.08	0.866815
16.09	0.900717
16.1	0.891146
16.11	0.872398
16.12	0.828662
16.13	0.849047
16.14	0.84645
16.15	0.874071
16.16	0.861384
16.17	0.89275
16.18	0.859379
16.19	0.838531
16.2	0.822854
16.21	0.796879
16.22	0.797833
16.23	0.868577
16.24	0.848187
16.25	0.855961
16.26	0.824321
16.27	0.876606
16.28	0.862431
16.29	0.862186
16.3	0.880935
16.31	0.879855
16.32	0.850858
16.33	0.847224
16.34	0.860528
16.35	0.873704
16.36	0.858815
16.37	0.860752
16.38	0.871598
16.39	0.865839
16.4	0.851602
16.41	0.870044
16.42	0.889132
16.43	0.860116
16.44	0.861417
16.45	0.893983
16.46	0.850535
16.47	0.813703
16.48	0.868622
16.49	0.878032
16.5	0.859643
16.51	0.890647
16.52	0.854806
16.53	0.884976
16.54	0.860471
16.55	0.911347
16.56	0.905412
16.57	0.859016
16.58	0.915426
16.59	0.870035
16.6	0.857714
16.61	0.876989
16.62	0.892056
16.63	0.896445
16.64	0.933252
16.65	0.900187
16.66	0.895681
16.67	0.888291
16.68	0.864984
16.69	0.90928
16.7	0.889568
16.71	0.915584
16.72	0.883109
16.73	0.881813
16.74	0.883748
16.75	0.884748
16.76	0.86025
16.77	0.852693
16.78	0.852199
16.79	0.8571
16.8	0.873432
16.81	0.847318
16.82	0.839858
16.83	0.852258
16.84	0.871179
16.85	0.896568
16.86	0.866582
16.87	0.88966
16.88	0.872541
16.89	0.877575
16.9	0.872823
16.91	0.873498
16.92	0.842106
16.93	0.856109
16.94	0.882679
16.95	0.870305
16.96	0.880841
16.97	0.885463
16.98	0.852535
16.99	0.82323
17	0.846284
17.01	0.8985
17.02	0.8472
17.03	0.887121
17.04	0.898632
17.05	0.880588
17.06	0.872902
17.07	0.870134
17.08	0.823078
17.09	0.853698
17.1	0.880843
17.11	0.887768
17.12	0.91503
17.13	0.867014
17.14	0.852382
17.15	0.857454
17.16	0.843415
17.17	0.856591
17.18	0.855209
17.19	0.855935
17.2	0.870134
17.21	0.864706
17.22	0.830649
17.23	0.818259
17.24	0.875393
17.25	0.85936
17.26	0.847457
17.27	0.873183
17.28	0.876361
17.29	0.853482
17.3	0.872941
17.31	0.849354
17.32	0.84974
17.33	0.818115
17.34	0.86556
17.35	0.922629
17.36	0.957037
17.37	0.882339
17.38	0.909972
17.39	0.899083
17.4	0.86137
17.41	0.844699
17.42	0.867819
17.43	0.875562
17.44	0.833018
17.45	0.828912
17.46	0.843055
17.47	0.86235
17.48	0.863145
17.49	0.852896
17.5	0.842225
17.51	0.838209
17.52	0.879463
17.53	0.836192
17.54	0.842796
17.55	0.860041
17.56	0.863829
17.57	0.827602
17.58	0.860048
17.59	0.839514
17.6	0.816804
17.61	0.824013
17.62	0.846623
17.63	0.875448
17.64	0.894315
17.65	0.883157
17.66	0.908137
17.67	0.882078
17.68	0.842638
17.69	0.87463
17.7	0.849466
17.71	0.897962
17.72	0.916744
17.73	0.899555
17.74	0.893388
17.75	0.923994
17.76	0.851558
17.77	0.871634
17.78	0.848608
17.79	0.87993
17.8	0.918051
17.81	0.856165
17.82	0.86572
17.83	0.887936
17.84	0.911475
17.85	0.917463
17.86	0.949402
17.87	0.874183
17.88	0.889444
17.89	0.900333
17.9	0.878965
17.91	0.898772
17.92	0.85351
17.93	0.92227
17.94	0.89336
17.95	0.94265
17.96	0.88961
17.97	0.897102
17.98	0.889543
17.99	0.883779
18	0.897746
18.01	0.865422
18.02	0.859934
18.03	0.843291
18.04	0.872564
18.05	0.861881
18.06	0.866845
18.07	0.885947
18.08	0.864436
18.09	0.885658
18.1	0.891948
18.11	0.854567
18.12	0.891113
18.13	0.860144
18.14	0.902592
18.15	0.887959
18.16	0.876423
18.17	0.8813
18.18	0.878376
18.19	0.870948
18.2	0.878035
18.21	0.890798
18.22	0.852439
18.23	0.857811
18.24	0.875768
18.25	0.87954
18.26	0.8796
18.27	0.872356
18.28	0.891784
18.29	0.824388
18.3	0.906928
18.31	0.893219
18.32	0.875585
18.33	0.855913
18.34	0.871716
18.35	0.889532
18.36	0.886362
18.37	0.929234
18.38	0.858777
18.39	0.888507
18.4	0.877501
18.41	0.94053
18.42	0.878115
18.43	0.909749
18.44	0.910826
18.45	0.908493
18.46	0.921588
18.47	0.935342
18.48	0.919057
18.49	0.907297
18.5	0.940514
18.51	0.945148
18.52	0.89646
18.53	0.885617
18.54	0.893246
18.55	0.917068
18.56	0.886327
18.57	0.878523
18.58	0.855427
18.59	0.867915
18.6	0.868617
18.61	0.891016
18.62	0.878347
18.63	0.902387
18.64	0.897012
18.65	0.915755
18.66	0.875679
18.67	0.892576
18.68	0.855222
18.69	0.890749
18.7	0.871627
18.71	0.884593
18.72	0.86717
18.73	0.862508
18.74	0.888528
18.75	0.89556
18.76	0.887988
18.77	0.873693
18.78	0.875725
18.79	0.882575
18.8	0.882257
18.81	0.87091
18.82	0.879963
18.83	0.839148
18.84	0.868262
18.85	0.890596
18.86	0.891275
18.87	0.925953
18.88	0.847584
18.89	0.975714
18.9	1.01091
18.91	0.955799
18.92	1.0104
18.93	0.989891
18.94	0.957705
18.95	1.0399
18.96	0.987402
18.97	0.938135
18.98	0.907991
18.99	0.956973
19	0.987702
19.01	0.975767
19.02	0.944564
19.03	0.89604
19.04	0.928735
19.05	0.960464
19.06	0.973642
19.07	0.953564
19.08	0.994631
19.09	1.01158
19.1	0.991749
19.11	0.942786
19.12	0.988427
19.13	0.982237
19.14	0.931853
19.15	0.989158
19.16	0.998247
19.17	0.983155
19.18	0.973547
19.19	0.975278
19.2	1.00924
19.21	0.994006
19.22	0.96536
19.23	0.971899
19.24	1.05327
19.25	1.02179
19.26	0.951481
19.27	0.872901
19.28	0.951543
19.29	1.01022
19.3	1.05235
19.31	1.03054
19.32	0.994359
19.33	1.03266
19.34	1.00962
19.35	1.03923
19.36	1.00145
19.37	1.01115
19.38	0.978435
19.39	0.967474
19.4	0.938608
19.41	0.991408
19.42	0.955325
19.43	1.02015
19.44	1.01627
19.45	1.03555
19.46	1.00928
19.47	1.02161
19.48	1.01096
19.49	1.00694
19.5	1.05647
19.51	1.04049
19.52	0.955769
19.53	1.05329
19.54	1.03974
19.55	1.02043
19.56	0.990111
19.57	0.99122
19.58	1.04815
19.59	0.985145
19.6	0.988322
19.61	1.03753
19.62	1.05692
19.63	0.951448
19.64	1.00023
19.65	0.987505
19.66	1.02027
19.67	0.985541
19.68	1.02134
19.69	1.00431
19.7	1.04082
19.71	0.987247
19.72	1.10392
19.73	1.06595
19.74	1.01513
19.75	1.01806
19.76	1.03189
19.77	1.02065
19.78	0.95759
19.79	0.969327
19.8	0.954674
19.81	0.993396
19.82	1.00929
19.83	0.959483
19.84	1.0273
19.85	1.02859
19.86	1.02923
19.87	0.99969
19.88	1.02883
19.89	0.961592
19.9	1.04183
19.91	1.04632
19.92	1.08023
19.93	0.955502
19.94	0.922186
19.95	1.0241
19.96	0.989879
19.97	0.949118
19.98	0.989629
19.99	1.11317
[truncated: 8,001 more rows]

## Sheet: PLAG2G2-Anaftopidil
0	0.0005272
0.01	0.106375
0.02	0.141089
0.03	0.126848
0.04	0.128865
0.05	0.199844
0.06	0.143496
0.07	0.172068
0.08	0.188089
0.09	0.204042
0.1	0.214367
0.11	0.236663
0.12	0.213239
0.13	0.247231
0.14	0.297642
0.15	0.252038
0.16	0.297327
0.17	0.315646
0.18	0.261274
0.19	0.333597
0.2	0.318343
0.21	0.323571
0.22	0.362629
0.23	0.290393
0.24	0.264559
0.25	0.274799
0.26	0.248529
0.27	0.25561
0.28	0.252186
0.29	0.336266
0.3	0.264547
0.31	0.327112
0.32	0.26736
0.33	0.249273
0.34	0.324377
0.35	0.260147
0.36	0.2984
0.37	0.246562
0.38	0.247951
0.39	0.243932
0.4	0.262406
0.41	0.272559
0.42	0.248178
0.43	0.268689
0.44	0.283235
0.45	0.24204
0.46	0.338715
0.47	0.309809
0.48	0.28437
0.49	0.265869
0.5	0.275098
0.51	0.249287
0.52	0.234209
0.53	0.21082
0.54	0.259203
0.55	0.302325
0.56	0.239577
0.57	0.291301
0.58	0.317007
0.59	0.23512
0.6	0.228009
0.61	0.277867
0.62	0.263308
0.63	0.353251
0.64	0.332696
0.65	0.392508
0.66	0.404028
0.67	0.212845
0.68	0.319404
0.69	0.315671
0.7	0.318864
0.71	0.44745
0.72	0.406572
0.73	0.352771
0.74	0.400995
0.75	0.355679
0.76	0.380835
0.77	0.36134
0.78	0.334893
0.79	0.308012
0.8	0.417017
0.81	0.358641
0.82	0.404639
0.83	0.409878
0.84	0.419685
0.85	0.397879
0.86	0.409925
0.87	0.424914
0.88	0.418836
0.89	0.387311
0.9	0.423945
0.91	0.494805
0.92	0.449255
0.93	0.48848
0.94	0.475746
0.95	0.444431
0.96	0.485628
0.97	0.374823
0.98	0.473701
0.99	0.501753
1	0.522654
1.01	0.547038
1.02	0.550448
1.03	0.551258
1.04	0.504331
1.05	0.495679
1.06	0.460846
1.07	0.543346
1.08	0.436273
1.09	0.328166
1.1	0.258539
1.11	0.292784
1.12	0.3275
1.13	0.280902
1.14	0.386272
1.15	0.352651
1.16	0.261517
1.17	0.234273
1.18	0.281038
1.19	0.263183
1.2	0.176771
1.21	0.199067
1.22	0.268074
1.23	0.246334
1.24	0.32685
1.25	0.28924
1.26	0.273265
1.27	0.238086
1.28	0.205328
1.29	0.288378
1.3	0.423962
1.31	0.427148
1.32	0.392147
1.33	0.350875
1.34	0.405224
1.35	0.358294
1.36	0.277882
1.37	0.393572
1.38	0.465826
1.39	0.410674
1.4	0.30969
1.41	0.218121
1.42	0.272503
1.43	0.323161
1.44	0.43868
1.45	0.335358
1.46	0.273196
1.47	0.335199
1.48	0.269964
1.49	0.204764
1.5	0.268541
1.51	0.282143
1.52	0.244314
1.53	0.317117
1.54	0.32516
1.55	0.296414
1.56	0.247713
1.57	0.271386
1.58	0.263364
1.59	0.287598
1.6	0.428906
1.61	0.555157
1.62	0.586651
1.63	0.643409
1.64	0.613338
1.65	0.572852
1.66	0.469092
1.67	0.540461
1.68	0.561528
1.69	0.57263
1.7	0.486567
1.71	0.528405
1.72	0.54958
1.73	0.511029
1.74	0.506295
1.75	0.422593
1.76	0.378174
1.77	0.359211
1.78	0.424649
1.79	0.486937
1.8	0.377479
1.81	0.445528
1.82	0.37665
1.83	0.402819
1.84	0.422556
1.85	0.420739
1.86	0.373963
1.87	0.334597
1.88	0.423814
1.89	0.496839
1.9	0.258892
1.91	0.386753
1.92	0.408906
1.93	0.448279
1.94	0.512643
1.95	0.528537
1.96	0.431534
1.97	0.359379
1.98	0.445818
1.99	0.527926
2	0.566265
2.01	0.607258
2.02	0.531381
2.03	0.531639
2.04	0.582969
2.05	0.544137
2.06	0.429021
2.07	0.530369
2.08	0.38061
2.09	0.402052
2.1	0.441719
2.11	0.383946
2.12	0.329139
2.13	0.351137
2.14	0.378164
2.15	0.418327
2.16	0.345592
2.17	0.370889
2.18	0.359544
2.19	0.314281
2.2	0.348365
2.21	0.294378
2.22	0.35847
2.23	0.372464
2.24	0.385355
2.25	0.410735
2.26	0.335155
2.27	0.347122
2.28	0.361503
2.29	0.400809
2.3	0.402793
2.31	0.519054
2.32	0.420314
2.33	0.379538
2.34	0.402945
2.35	0.384721
2.36	0.352905
2.37	0.350531
2.38	0.444595
2.39	0.400584
2.4	0.365092
2.41	0.375427
2.42	0.32765
2.43	0.419548
2.44	0.381775
2.45	0.390776
2.46	0.363534
2.47	0.344553
2.48	0.263653
2.49	0.25208
2.5	0.257525
2.51	0.253607
2.52	0.255351
2.53	0.32785
2.54	0.42102
2.55	0.391851
2.56	0.432562
2.57	0.472942
2.58	0.400694
2.59	0.324739
2.6	0.332738
2.61	0.406911
2.62	0.361252
2.63	0.360631
2.64	0.357602
2.65	0.305219
2.66	0.362352
2.67	0.487037
2.68	0.487587
2.69	0.514128
2.7	0.474149
2.71	0.416177
2.72	0.386268
2.73	0.364851
2.74	0.393793
2.75	0.376017
2.76	0.367149
2.77	0.406669
2.78	0.29898
2.79	0.376812
2.8	0.37909
2.81	0.384209
2.82	0.418675
2.83	0.465561
2.84	0.420899
2.85	0.340287
2.86	0.367989
2.87	0.529966
2.88	0.310263
2.89	0.389782
2.9	0.280015
2.91	0.312272
2.92	0.306148
2.93	0.3009
2.94	0.264375
2.95	0.266306
2.96	0.337923
2.97	0.39968
2.98	0.243806
2.99	0.516281
3	0.452106
3.01	0.357835
3.02	0.304264
3.03	0.375289
3.04	0.356212
3.05	0.387663
3.06	0.428344
3.07	0.475517
3.08	0.419296
3.09	0.528261
3.1	0.367442
3.11	0.365556
3.12	0.50156
3.13	0.349146
3.14	0.38389
3.15	0.404958
3.16	0.383516
3.17	0.274537
3.18	0.454581
3.19	0.341789
3.2	0.325755
3.21	0.38502
3.22	0.354254
3.23	0.333245
3.24	0.331025
3.25	0.371112
3.26	0.35084
3.27	0.351104
3.28	0.330104
3.29	0.4284
3.3	0.490775
3.31	0.452899
3.32	0.546316
3.33	0.570723
3.34	0.565935
3.35	0.600361
3.36	0.588566
3.37	0.578838
3.38	0.625672
3.39	0.412303
3.4	0.250924
3.41	0.244082
3.42	0.238687
3.43	0.293293
3.44	0.257744
3.45	0.297455
3.46	0.239427
3.47	0.175142
3.48	0.311048
3.49	0.24976
3.5	0.256043
3.51	0.297356
3.52	0.289921
3.53	0.295475
3.54	0.301221
3.55	0.333792
3.56	0.291848
3.57	0.321287
3.58	0.363469
3.59	0.351962
3.6	0.356744
3.61	0.326699
3.62	0.311799
3.63	0.322425
3.64	0.256332
3.65	0.260691
3.66	0.295487
3.67	0.290202
3.68	0.376947
3.69	0.434927
3.7	0.42911
3.71	0.434811
3.72	0.429734
3.73	0.414471
3.74	0.386682
3.75	0.38976
3.76	0.334635
3.77	0.334193
3.78	0.333475
3.79	0.423979
3.8	0.380295
3.81	0.319221
3.82	0.30026
3.83	0.279745
3.84	0.304314
3.85	0.382829
3.86	0.347536
3.87	0.347058
3.88	0.375537
3.89	0.225639
3.9	0.288851
3.91	0.330368
3.92	0.444418
3.93	0.395677
3.94	0.428813
3.95	0.407437
3.96	0.329487
3.97	0.379648
3.98	0.407378
3.99	0.36294
4	0.402769
4.01	0.315242
4.02	0.312702
4.03	0.425408
4.04	0.355142
4.05	0.490424
4.06	0.499298
4.07	0.265809
4.08	0.306303
4.09	0.423695
4.1	0.459542
4.11	0.417422
4.12	0.352061
4.13	0.347441
4.14	0.317846
4.15	0.366318
4.16	0.345283
4.17	0.393055
4.18	0.43041
4.19	0.449268
4.2	0.395169
4.21	0.354052
4.22	0.303206
4.23	0.313262
4.24	0.310934
4.25	0.41322
4.26	0.485475
4.27	0.577592
4.28	0.50346
4.29	0.474487
4.3	0.534224
4.31	0.508715
4.32	0.448637
4.33	0.407568
4.34	0.344436
4.35	0.20792
4.36	0.174978
4.37	0.197199
4.38	0.259566
4.39	0.25443
4.4	0.292616
4.41	0.32822
4.42	0.261873
4.43	0.186646
4.44	0.298069
4.45	0.332338
4.46	0.403801
4.47	0.432958
4.48	0.443658
4.49	0.514176
4.5	0.567531
4.51	0.506173
4.52	0.491129
4.53	0.484372
4.54	0.540562
4.55	0.483921
4.56	0.507683
4.57	0.48883
4.58	0.534366
4.59	0.556003
4.6	0.58828
4.61	0.502036
4.62	0.373179
4.63	0.387651
4.64	0.341828
4.65	0.265344
4.66	0.274085
4.67	0.28033
4.68	0.351982
4.69	0.310265
4.7	0.316572
4.71	0.343673
4.72	0.339134
4.73	0.292012
4.74	0.291561
4.75	0.263574
4.76	0.330224
4.77	0.437523
4.78	0.309381
4.79	0.355904
4.8	0.380365
4.81	0.31447
4.82	0.29373
4.83	0.338748
4.84	0.344463
4.85	0.327804
4.86	0.312986
4.87	0.34284
4.88	0.312476
4.89	0.296092
4.9	0.35724
4.91	0.246986
4.92	0.278262
4.93	0.273916
4.94	0.262209
4.95	0.276378
4.96	0.259194
4.97	0.292922
4.98	0.258105
4.99	0.267577
5	0.249395
5.01	0.276718
5.02	0.251371
5.03	0.259582
5.04	0.232926
5.05	0.26796
5.06	0.283657
5.07	0.27407
5.08	0.264
5.09	0.284268
5.1	0.258939
5.11	0.283131
5.12	0.281154
5.13	0.261442
5.14	0.231031
5.15	0.225709
5.16	0.227045
5.17	0.276602
5.18	0.321932
5.19	0.277819
5.2	0.27444
5.21	0.251256
5.22	0.257018
5.23	0.25135
5.24	0.301264
5.25	0.27951
5.26	0.281041
5.27	0.246581
5.28	0.269729
5.29	0.263047
5.3	0.242365
5.31	0.272398
5.32	0.241504
5.33	0.237447
5.34	0.242835
5.35	0.230458
5.36	0.218226
5.37	0.269385
5.38	0.290446
5.39	0.204679
5.4	0.174581
5.41	0.175131
5.42	0.187848
5.43	0.195435
5.44	0.265353
5.45	0.218711
5.46	0.217402
5.47	0.235265
5.48	0.239515
5.49	0.217638
5.5	0.203135
5.51	0.235533
5.52	0.246291
5.53	0.188973
5.54	0.173259
5.55	0.180954
5.56	0.200901
5.57	0.200977
5.58	0.228328
5.59	0.151749
5.6	0.216902
5.61	0.241289
5.62	0.249078
5.63	0.240266
5.64	0.24888
5.65	0.217884
5.66	0.189025
5.67	0.144052
5.68	0.19707
5.69	0.154858
5.7	0.148415
5.71	0.186244
5.72	0.198207
5.73	0.196268
5.74	0.183138
5.75	0.174949
5.76	0.151443
5.77	0.177718
5.78	0.182828
5.79	0.212693
5.8	0.183573
5.81	0.205514
5.82	0.152457
5.83	0.174356
5.84	0.145345
5.85	0.16228
5.86	0.161228
5.87	0.213832
5.88	0.196177
5.89	0.243507
5.9	0.232187
5.91	0.197506
5.92	0.247867
5.93	0.213044
5.94	0.211085
5.95	0.197652
5.96	0.173345
5.97	0.206923
5.98	0.219603
5.99	0.180949
6	0.23503
6.01	0.180275
6.02	0.202438
6.03	0.175206
6.04	0.186405
6.05	0.164212
6.06	0.205002
6.07	0.226855
6.08	0.226732
6.09	0.210623
6.1	0.267236
6.11	0.238329
6.12	0.25206
6.13	0.277525
6.14	0.273749
6.15	0.258227
6.16	0.259777
6.17	0.272975
6.18	0.258234
6.19	0.258406
6.2	0.260325
6.21	0.265848
6.22	0.250156
6.23	0.282297
6.24	0.264579
6.25	0.288806
6.26	0.317524
6.27	0.286115
6.28	0.282598
6.29	0.288208
6.3	0.323083
6.31	0.318444
6.32	0.294215
6.33	0.301749
6.34	0.295501
6.35	0.293649
6.36	0.331309
6.37	0.312059
6.38	0.295789
6.39	0.265075
6.4	0.294279
6.41	0.307642
6.42	0.302195
6.43	0.278442
6.44	0.313429
6.45	0.255754
6.46	0.226817
6.47	0.266
6.48	0.29961
6.49	0.283517
6.5	0.276274
6.51	0.254519
6.52	0.262238
6.53	0.265618
6.54	0.268896
6.55	0.264739
6.56	0.283936
6.57	0.257838
6.58	0.263994
6.59	0.267173
6.6	0.29575
6.61	0.288716
6.62	0.290403
6.63	0.267882
6.64	0.271499
6.65	0.245169
6.66	0.275189
6.67	0.230288
6.68	0.243664
6.69	0.253351
6.7	0.281323
6.71	0.270168
6.72	0.256641
6.73	0.315333
6.74	0.271253
6.75	0.292195
6.76	0.266033
6.77	0.285989
6.78	0.283193
6.79	0.295892
6.8	0.278359
6.81	0.249447
6.82	0.254294
6.83	0.277763
6.84	0.265487
6.85	0.281097
6.86	0.279353
6.87	0.237459
6.88	0.233738
6.89	0.247955
6.9	0.265089
6.91	0.29882
6.92	0.28081
6.93	0.27484
6.94	0.245937
6.95	0.247079
6.96	0.242393
6.97	0.250857
6.98	0.26964
6.99	0.262342
7	0.276517
7.01	0.308038
7.02	0.239222
7.03	0.231495
7.04	0.259443
7.05	0.256897
7.06	0.251909
7.07	0.308459
7.08	0.259364
7.09	0.280577
7.1	0.280664
7.11	0.260496
7.12	0.278256
7.13	0.274983
7.14	0.270924
7.15	0.274332
7.16	0.301234
7.17	0.278668
7.18	0.244409
7.19	0.279728
7.2	0.308497
7.21	0.283372
7.22	0.287115
7.23	0.322631
7.24	0.294662
7.25	0.270486
7.26	0.363391
7.27	0.322416
7.28	0.284728
7.29	0.263904
7.3	0.285838
7.31	0.301733
7.32	0.33459
7.33	0.293886
7.34	0.292438
7.35	0.317811
7.36	0.280306
7.37	0.266369
7.38	0.316752
7.39	0.305862
7.4	0.290381
7.41	0.322498
7.42	0.330408
7.43	0.259607
7.44	0.264329
7.45	0.27765
7.46	0.290226
7.47	0.26917
7.48	0.244659
7.49	0.286684
7.5	0.33445
7.51	0.264885
7.52	0.242165
7.53	0.221703
7.54	0.220629
7.55	0.259958
7.56	0.240843
7.57	0.236967
7.58	0.220077
7.59	0.216776
7.6	0.217741
7.61	0.282498
7.62	0.248138
7.63	0.260026
7.64	0.272965
7.65	0.268054
7.66	0.205708
7.67	0.285845
7.68	0.234649
7.69	0.223886
7.7	0.22604
7.71	0.228794
7.72	0.242823
7.73	0.198761
7.74	0.263902
7.75	0.2646
7.76	0.226757
7.77	0.253269
7.78	0.154994
7.79	0.145344
7.8	0.14324
7.81	0.196421
7.82	0.165641
7.83	0.196714
7.84	0.14577
7.85	0.185015
7.86	0.184319
7.87	0.250483
7.88	0.147477
7.89	0.157929
7.9	0.175749
7.91	0.173397
7.92	0.16478
7.93	0.166714
7.94	0.162249
7.95	0.189674
7.96	0.193451
7.97	0.156541
7.98	0.144764
7.99	0.199805
8	0.145022
8.01	0.175151
8.02	0.200454
8.03	0.178718
8.04	0.188426
8.05	0.183764
8.06	0.170771
8.07	0.14043
8.08	0.184125
8.09	0.159292
8.1	0.146341
8.11	0.135432
8.12	0.147059
8.13	0.166104
8.14	0.16674
8.15	0.208309
8.16	0.154556
8.17	0.153105
8.18	0.177927
8.19	0.166774
8.2	0.21331
8.21	0.164233
8.22	0.174566
8.23	0.16993
8.24	0.160045
8.25	0.197107
8.26	0.169028
8.27	0.165238
8.28	0.163592
8.29	0.167835
8.3	0.153476
8.31	0.150405
8.32	0.14039
8.33	0.123641
8.34	0.150015
8.35	0.143184
8.36	0.150847
8.37	0.136695
8.38	0.157081
8.39	0.153013
8.4	0.156328
8.41	0.199478
8.42	0.196702
8.43	0.170834
8.44	0.140002
8.45	0.151113
8.46	0.176026
8.47	0.212601
8.48	0.179291
8.49	0.184427
8.5	0.167638
8.51	0.163292
8.52	0.152454
8.53	0.147099
8.54	0.165535
8.55	0.186418
8.56	0.154021
8.57	0.143995
8.58	0.160477
8.59	0.140434
8.6	0.215908
8.61	0.127364
8.62	0.146347
8.63	0.158258
8.64	0.14284
8.65	0.191729
8.66	0.16941
8.67	0.154727
8.68	0.163533
8.69	0.186054
8.7	0.150068
8.71	0.151034
8.72	0.142795
8.73	0.144593
8.74	0.141129
8.75	0.141728
8.76	0.178005
8.77	0.147651
8.78	0.158538
8.79	0.154243
8.8	0.150652
8.81	0.188426
8.82	0.138094
8.83	0.151568
8.84	0.148019
8.85	0.155514
8.86	0.157694
8.87	0.139448
8.88	0.162615
8.89	0.205082
8.9	0.204492
8.91	0.143044
8.92	0.149228
8.93	0.157697
8.94	0.157318
8.95	0.155874
8.96	0.147089
8.97	0.145194
8.98	0.152831
8.99	0.13257
9	0.164504
9.01	0.139331
9.02	0.156081
9.03	0.146316
9.04	0.141213
9.05	0.193887
9.06	0.145832
9.07	0.131828
9.08	0.16408
9.09	0.157615
9.1	0.157702
9.11	0.173514
9.12	0.146202
9.13	0.141374
9.14	0.139595
9.15	0.150655
9.16	0.156191
9.17	0.143726
9.18	0.127695
9.19	0.136065
9.2	0.12573
9.21	0.108469
9.22	0.129709
9.23	0.156848
9.24	0.152005
9.25	0.130469
9.26	0.154771
9.27	0.164357
9.28	0.126495
9.29	0.166147
9.3	0.168134
9.31	0.148731
9.32	0.149949
9.33	0.159459
9.34	0.16248
9.35	0.196035
9.36	0.158229
9.37	0.181793
9.38	0.16714
9.39	0.15234
9.4	0.131267
9.41	0.182435
9.42	0.173652
9.43	0.156088
9.44	0.165981
9.45	0.179547
9.46	0.219668
9.47	0.183291
9.48	0.242569
9.49	0.238875
9.5	0.204673
9.51	0.213258
9.52	0.16879
9.53	0.169205
9.54	0.185369
9.55	0.261007
9.56	0.360408
9.57	0.398141
9.58	0.370959
9.59	0.26679
9.6	0.276696
9.61	0.289573
9.62	0.310337
9.63	0.314346
9.64	0.264384
9.65	0.276791
9.66	0.269669
9.67	0.301563
9.68	0.322823
9.69	0.281845
9.7	0.311982
9.71	0.288606
9.72	0.295954
9.73	0.297771
9.74	0.293106
9.75	0.304541
9.76	0.339661
9.77	0.359239
9.78	0.346441
9.79	0.326626
9.8	0.344105
9.81	0.356683
9.82	0.315075
9.83	0.322103
9.84	0.381007
9.85	0.336755
9.86	0.353795
9.87	0.34967
9.88	0.345079
9.89	0.349576
9.9	0.358751
9.91	0.342223
9.92	0.308757
9.93	0.311865
9.94	0.31471
9.95	0.351027
9.96	0.319414
9.97	0.356438
9.98	0.3837
9.99	0.332046
10	0.327854
10.01	0.331846
10.02	0.326161
10.03	0.319389
10.04	0.360624
10.05	0.335876
10.06	0.31763
10.07	0.321068
10.08	0.310937
10.09	0.317938
10.1	0.322856
10.11	0.311046
10.12	0.329564
10.13	0.331028
10.14	0.33853
10.15	0.33616
10.16	0.320489
10.17	0.329981
10.18	0.325024
10.19	0.302314
10.2	0.316629
10.21	0.340651
10.22	0.330249
10.23	0.345002
10.24	0.323801
10.25	0.318363
10.26	0.263554
10.27	0.238745
10.28	0.225852
10.29	0.239899
10.3	0.249023
10.31	0.257683
10.32	0.239298
10.33	0.214383
10.34	0.253062
10.35	0.248172
10.36	0.270341
10.37	0.251417
10.38	0.236824
10.39	0.264616
10.4	0.238453
10.41	0.245647
10.42	0.270434
10.43	0.250496
10.44	0.2235
10.45	0.211148
10.46	0.263717
10.47	0.215142
10.48	0.246822
10.49	0.271167
10.5	0.231281
10.51	0.265036
10.52	0.225844
10.53	0.230876
10.54	0.198466
10.55	0.25205
10.56	0.26869
10.57	0.253346
10.58	0.253737
10.59	0.252063
10.6	0.248641
10.61	0.258553
10.62	0.2777
10.63	0.263431
10.64	0.248574
10.65	0.244081
10.66	0.272531
10.67	0.269815
10.68	0.264338
10.69	0.264154
10.7	0.235132
10.71	0.239134
10.72	0.232905
10.73	0.227725
10.74	0.245693
10.75	0.22609
10.76	0.256621
10.77	0.242527
10.78	0.267873
10.79	0.243651
10.8	0.271661
10.81	0.225365
10.82	0.236446
10.83	0.265022
10.84	0.253716
10.85	0.239
10.86	0.305147
10.87	0.253602
10.88	0.243877
10.89	0.279526
10.9	0.209296
10.91	0.207236
10.92	0.2885
10.93	0.257545
10.94	0.203123
10.95	0.24228
10.96	0.227123
10.97	0.241056
10.98	0.224393
10.99	0.195557
11	0.203172
11.01	0.266852
11.02	0.220384
11.03	0.20435
11.04	0.204584
11.05	0.202382
11.06	0.219425
11.07	0.208628
11.08	0.237339
11.09	0.252118
11.1	0.229891
11.11	0.248448
11.12	0.227698
11.13	0.211606
11.14	0.253109
11.15	0.197895
11.16	0.178849
11.17	0.201222
11.18	0.236341
11.19	0.198929
11.2	0.204506
11.21	0.1979
11.22	0.14002
11.23	0.18755
11.24	0.191903
11.25	0.250218
11.26	0.150791
11.27	0.172472
11.28	0.175863
11.29	0.152969
11.3	0.144551
11.31	0.181473
11.32	0.177403
11.33	0.208309
11.34	0.207957
11.35	0.221094
11.36	0.231676
11.37	0.216421
11.38	0.263716
11.39	0.245916
11.4	0.197955
11.41	0.211116
11.42	0.217277
11.43	0.204291
11.44	0.295435
11.45	0.274675
11.46	0.258927
11.47	0.252524
11.48	0.268273
11.49	0.249746
11.5	0.260163
11.51	0.360417
11.52	0.390912
11.53	0.470058
11.54	0.526175
11.55	0.429189
11.56	0.402587
11.57	0.346825
11.58	0.331139
11.59	0.325106
11.6	0.323113
11.61	0.209424
11.62	0.254734
11.63	0.174767
11.64	0.198135
11.65	0.199479
11.66	0.215017
11.67	0.229903
11.68	0.280554
11.69	0.378387
11.7	0.354726
11.71	0.415311
11.72	0.48056
11.73	0.45366
11.74	0.385431
11.75	0.303595
11.76	0.341816
11.77	0.365483
11.78	0.407007
11.79	0.515586
11.8	0.515049
11.81	0.482938
11.82	0.485786
11.83	0.44254
11.84	0.478262
11.85	0.476764
11.86	0.476498
11.87	0.490286
11.88	0.535601
11.89	0.519289
11.9	0.538971
11.91	0.506418
11.92	0.517625
11.93	0.546371
11.94	0.518276
11.95	0.556426
11.96	0.49895
11.97	0.501676
11.98	0.53906
11.99	0.554475
12	0.566401
12.01	0.504996
12.02	0.531675
12.03	0.534663
12.04	0.488445
12.05	0.499653
12.06	0.465478
12.07	0.46175
12.08	0.522946
12.09	0.531829
12.1	0.508808
12.11	0.582068
12.12	0.59734
12.13	0.538977
12.14	0.584787
12.15	0.549689
12.16	0.534721
12.17	0.453609
12.18	0.507721
12.19	0.574194
12.2	0.475624
12.21	0.489862
12.22	0.480639
12.23	0.485009
12.24	0.511111
12.25	0.575627
12.26	0.545287
12.27	0.543765
12.28	0.457987
12.29	0.495058
12.3	0.429852
12.31	0.453818
12.32	0.460238
12.33	0.497872
12.34	0.436956
12.35	0.455368
12.36	0.450587
12.37	0.461347
12.38	0.455062
12.39	0.443863
12.4	0.46941
12.41	0.495232
12.42	0.517445
12.43	0.524639
12.44	0.467968
12.45	0.401222
12.46	0.481221
12.47	0.4201
12.48	0.369853
12.49	0.524047
12.5	0.511796
12.51	0.543246
12.52	0.543038
12.53	0.513422
12.54	0.544846
12.55	0.476974
12.56	0.455759
12.57	0.47074
12.58	0.475596
12.59	0.443938
12.6	0.543846
12.61	0.507373
12.62	0.491597
12.63	0.46124
12.64	0.462861
12.65	0.391361
12.66	0.405943
12.67	0.379989
12.68	0.43417
12.69	0.418245
12.7	0.435797
12.71	0.407682
12.72	0.429191
12.73	0.400075
12.74	0.397737
12.75	0.434071
12.76	0.426749
12.77	0.502607
12.78	0.464863
12.79	0.451377
12.8	0.431581
12.81	0.427123
12.82	0.420099
12.83	0.341837
12.84	0.414152
12.85	0.387119
12.86	0.43755
12.87	0.435437
12.88	0.479615
12.89	0.445138
12.9	0.438463
12.91	0.473609
12.92	0.453854
12.93	0.490876
12.94	0.464174
12.95	0.503127
12.96	0.510613
12.97	0.536927
12.98	0.529052
12.99	0.51921
13	0.51272
13.01	0.571256
13.02	0.499003
13.03	0.552008
13.04	0.530993
13.05	0.529967
13.06	0.544503
13.07	0.48447
13.08	0.534359
13.09	0.476215
13.1	0.480341
13.11	0.510297
13.12	0.542571
13.13	0.511515
13.14	0.530709
13.15	0.532902
13.16	0.529319
13.17	0.547416
13.18	0.535507
13.19	0.530619
13.2	0.52333
13.21	0.540257
13.22	0.532499
13.23	0.453136
13.24	0.446666
13.25	0.468876
13.26	0.576093
13.27	0.592676
13.28	0.562256
13.29	0.545428
13.3	0.564477
13.31	0.545343
13.32	0.583291
13.33	0.571172
13.34	0.60758
13.35	0.595356
13.36	0.62113
13.37	0.555966
13.38	0.571755
13.39	0.483976
13.4	0.542015
13.41	0.526885
13.42	0.496965
13.43	0.542258
13.44	0.586381
13.45	0.60346
13.46	0.572447
13.47	0.539543
13.48	0.549585
13.49	0.587778
13.5	0.559225
13.51	0.487283
13.52	0.498254
13.53	0.486364
13.54	0.492961
13.55	0.47704
13.56	0.499747
13.57	0.48559
13.58	0.526
13.59	0.586834
13.6	0.598732
13.61	0.531569
13.62	0.543422
13.63	0.558083
13.64	0.53804
13.65	0.539674
13.66	0.525958
13.67	0.588934
13.68	0.517815
13.69	0.549446
13.7	0.574971
13.71	0.566809
13.72	0.500944
13.73	0.56849
13.74	0.58024
13.75	0.528559
13.76	0.605106
13.77	0.558674
13.78	0.538301
13.79	0.535914
13.8	0.588755
13.81	0.638947
13.82	0.547659
13.83	0.55119
13.84	0.563053
13.85	0.550765
13.86	0.531046
13.87	0.537216
13.88	0.533806
13.89	0.534988
13.9	0.521923
13.91	0.48904
13.92	0.52647
13.93	0.52499
13.94	0.527205
13.95	0.608265
13.96	0.590272
13.97	0.573043
13.98	0.568867
13.99	0.528445
14	0.553048
14.01	0.604308
14.02	0.535999
14.03	0.581152
14.04	0.57979
14.05	0.579127
14.06	0.524605
14.07	0.508701
14.08	0.539469
14.09	0.504579
14.1	0.489567
14.11	0.500653
14.12	0.467329
14.13	0.450292
14.14	0.500741
14.15	0.471658
14.16	0.476675
14.17	0.435435
14.18	0.433629
14.19	0.4441
14.2	0.523866
14.21	0.482642
14.22	0.444364
14.23	0.435422
14.24	0.467573
14.25	0.493216
14.26	0.506997
14.27	0.417571
14.28	0.454088
14.29	0.403017
14.3	0.414022
14.31	0.388343
14.32	0.381727
14.33	0.393222
14.34	0.49369
14.35	0.547063
14.36	0.468255
14.37	0.418005
14.38	0.348087
14.39	0.467965
14.4	0.481167
14.41	0.352827
14.42	0.340275
14.43	0.364454
14.44	0.423138
14.45	0.364627
14.46	0.325718
14.47	0.390248
14.48	0.427226
14.49	0.448898
14.5	0.474716
14.51	0.513143
14.52	0.461995
14.53	0.492059
14.54	0.426868
14.55	0.466112
14.56	0.475278
14.57	0.433103
14.58	0.462085
14.59	0.44588
14.6	0.47643
14.61	0.520409
14.62	0.43632
14.63	0.505244
14.64	0.414364
14.65	0.515232
14.66	0.482812
14.67	0.470028
14.68	0.484597
14.69	0.485478
14.7	0.482677
14.71	0.501984
14.72	0.499874
14.73	0.425381
14.74	0.43939
14.75	0.470106
14.76	0.432937
14.77	0.464095
14.78	0.52018
14.79	0.517023
14.8	0.537683
14.81	0.481831
14.82	0.450711
14.83	0.512996
14.84	0.444736
14.85	0.525509
14.86	0.519153
14.87	0.50524
14.88	0.527652
14.89	0.473128
14.9	0.483313
14.91	0.486214
14.92	0.501043
14.93	0.466516
14.94	0.446208
14.95	0.471089
14.96	0.457888
14.97	0.499522
14.98	0.495908
14.99	0.541459
15	0.484431
15.01	0.515449
15.02	0.502093
15.03	0.514721
15.04	0.501448
15.05	0.512008
15.06	0.552048
15.07	0.514115
15.08	0.472592
15.09	0.495749
15.1	0.534974
15.11	0.491283
15.12	0.457971
15.13	0.447186
15.14	0.516096
15.15	0.468778
15.16	0.458238
15.17	0.532884
15.18	0.461395
15.19	0.509116
15.2	0.507397
15.21	0.485219
15.22	0.546042
15.23	0.506675
15.24	0.544984
15.25	0.513299
15.26	0.47153
15.27	0.508212
15.28	0.529637
15.29	0.570564
15.3	0.519926
15.31	0.534236
15.32	0.486334
15.33	0.533252
15.34	0.565245
15.35	0.593705
15.36	0.543995
15.37	0.527118
15.38	0.503128
15.39	0.534863
15.4	0.472939
15.41	0.561684
15.42	0.474496
15.43	0.515173
15.44	0.548587
15.45	0.582004
15.46	0.54386
15.47	0.543013
15.48	0.501487
15.49	0.510737
15.5	0.498173
15.51	0.475921
15.52	0.436847
15.53	0.517178
15.54	0.492966
15.55	0.517368
15.56	0.49185
15.57	0.489633
15.58	0.473885
15.59	0.465256
15.6	0.491976
15.61	0.547287
15.62	0.548652
15.63	0.536444
15.64	0.498264
15.65	0.479055
15.66	0.501652
15.67	0.541129
15.68	0.539141
15.69	0.487146
15.7	0.504591
15.71	0.563882
15.72	0.557744
15.73	0.528201
15.74	0.606056
15.75	0.531261
15.76	0.446173
15.77	0.476454
15.78	0.427042
15.79	0.463776
15.8	0.533048
15.81	0.534729
15.82	0.484629
15.83	0.492605
15.84	0.508962
15.85	0.503389
15.86	0.472502
15.87	0.445856
15.88	0.467577
15.89	0.352104
15.9	0.336335
15.91	0.422061
15.92	0.455279
15.93	0.471808
15.94	0.496648
15.95	0.50923
15.96	0.503602
15.97	0.495878
15.98	0.510353
15.99	0.502622
16	0.44832
16.01	0.424154
16.02	0.487869
16.03	0.485913
16.04	0.536579
16.05	0.493274
16.06	0.522671
16.07	0.418299
16.08	0.488463
16.09	0.461657
16.1	0.486343
16.11	0.468649
16.12	0.471009
16.13	0.443682
16.14	0.426003
16.15	0.303844
16.16	0.236751
16.17	0.235688
16.18	0.236192
16.19	0.26363
16.2	0.218265
16.21	0.204224
16.22	0.178272
16.23	0.223905
16.24	0.244402
16.25	0.230074
16.26	0.212293
16.27	0.191123
16.28	0.199791
16.29	0.180627
16.3	0.199275
16.31	0.207023
16.32	0.231885
16.33	0.218233
16.34	0.225392
16.35	0.216564
16.36	0.244405
16.37	0.328185
16.38	0.298364
16.39	0.239009
16.4	0.205395
16.41	0.188647
16.42	0.242951
16.43	0.164324
16.44	0.215099
16.45	0.209278
16.46	0.186888
16.47	0.28345
16.48	0.23914
16.49	0.224869
16.5	0.32031
16.51	0.315136
16.52	0.259428
16.53	0.362066
16.54	0.435638
16.55	0.265253
16.56	0.231247
16.57	0.217668
16.58	0.235293
16.59	0.291022
16.6	0.341571
16.61	0.288797
16.62	0.25314
16.63	0.242633
16.64	0.25912
16.65	0.28279
16.66	0.260858
16.67	0.344927
16.68	0.224529
16.69	0.256543
16.7	0.228132
16.71	0.257246
16.72	0.250844
16.73	0.278345
16.74	0.222082
16.75	0.249427
16.76	0.15444
16.77	0.188038
16.78	0.200669
16.79	0.215207
16.8	0.194889
16.81	0.239829
16.82	0.246781
16.83	0.210521
16.84	0.240436
16.85	0.229791
16.86	0.23405
16.87	0.185483
16.88	0.23097
16.89	0.243887
16.9	0.141818
16.91	0.186414
16.92	0.185904
16.93	0.19071
16.94	0.200995
16.95	0.206395
16.96	0.188857
16.97	0.185642
16.98	0.207685
16.99	0.202424
17	0.203179
17.01	0.168771
17.02	0.226906
17.03	0.224271
17.04	0.170537
17.05	0.22378
17.06	0.151992
17.07	0.165496
17.08	0.159094
17.09	0.155832
17.1	0.186402
17.11	0.166718
17.12	0.177998
17.13	0.165589
17.14	0.156131
17.15	0.171156
17.16	0.184378
17.17	0.16781
17.18	0.206864
17.19	0.179624
17.2	0.183879
17.21	0.172572
17.22	0.1948
17.23	0.152095
17.24	0.1958
17.25	0.194629
17.26	0.169825
17.27	0.236003
17.28	0.194955
17.29	0.224631
17.3	0.177072
17.31	0.171486
17.32	0.160496
17.33	0.187737
17.34	0.214077
17.35	0.21538
17.36	0.215654
17.37	0.167002
17.38	0.189036
17.39	0.191456
17.4	0.153208
17.41	0.167019
17.42	0.212037
17.43	0.153782
17.44	0.190562
17.45	0.192486
17.46	0.175576
17.47	0.214355
17.48	0.148718
17.49	0.144201
17.5	0.182049
17.51	0.174582
17.52	0.18133
17.53	0.177454
17.54	0.190427
17.55	0.159099
17.56	0.188416
17.57	0.163837
17.58	0.147001
17.59	0.158352
17.6	0.151937
17.61	0.175013
17.62	0.162696
17.63	0.161907
17.64	0.144649
17.65	0.165415
17.66	0.190017
17.67	0.192638
17.68	0.175677
17.69	0.180334
17.7	0.17516
17.71	0.187284
17.72	0.17715
17.73	0.145797
17.74	0.168576
17.75	0.180969
17.76	0.174586
17.77	0.171392
17.78	0.172991
17.79	0.159576
17.8	0.158296
17.81	0.151935
17.82	0.174348
17.83	0.189314
17.84	0.206455
17.85	0.159514
17.86	0.187355
17.87	0.23
17.88	0.210671
17.89	0.226356
17.9	0.208938
17.91	0.206864
17.92	0.262827
17.93	0.267519
17.94	0.281574
17.95	0.209596
17.96	0.342363
17.97	0.221026
17.98	0.263215
17.99	0.263287
18	0.217016
18.01	0.317837
18.02	0.337811
18.03	0.244288
18.04	0.38589
18.05	0.350441
18.06	0.326875
18.07	0.367119
18.08	0.391054
18.09	0.344344
18.1	0.332397
18.11	0.302818
18.12	0.309286
18.13	0.352742
18.14	0.322751
18.15	0.32438
18.16	0.330259
18.17	0.344868
18.18	0.286307
18.19	0.294599
18.2	0.339171
18.21	0.326263
18.22	0.296051
18.23	0.347908
18.24	0.352268
18.25	0.43761
18.26	0.426373
18.27	0.44676
18.28	0.416657
18.29	0.400189
18.3	0.332388
18.31	0.362437
18.32	0.486544
18.33	0.422917
18.34	0.498064
18.35	0.494403
18.36	0.497669
18.37	0.478392
18.38	0.485451
18.39	0.534605
18.4	0.487001
18.41	0.544147
18.42	0.489608
18.43	0.496807
18.44	0.508274
18.45	0.465879
18.46	0.509357
18.47	0.488121
18.48	0.503339
18.49	0.525335
18.5	0.479856
18.51	0.482644
18.52	0.449767
18.53	0.487918
18.54	0.465208
18.55	0.485735
18.56	0.47998
18.57	0.498443
18.58	0.462648
18.59	0.480453
18.6	0.512766
18.61	0.478464
18.62	0.505083
18.63	0.49187
18.64	0.507309
18.65	0.511962
18.66	0.485691
18.67	0.501778
18.68	0.515842
18.69	0.488459
18.7	0.446942
18.71	0.463163
18.72	0.45296
18.73	0.496808
18.74	0.485324
18.75	0.478366
18.76	0.484498
18.77	0.503408
18.78	0.444736
18.79	0.49141
18.8	0.497232
18.81	0.492136
18.82	0.478148
18.83	0.486658
18.84	0.465459
18.85	0.492562
18.86	0.511337
18.87	0.479796
18.88	0.452501
18.89	0.523221
18.9	0.489723
18.91	0.455393
18.92	0.533342
18.93	0.48391
18.94	0.447696
18.95	0.477944
18.96	0.461416
18.97	0.507245
18.98	0.487233
18.99	0.48938
19	0.525056
19.01	0.457473
19.02	0.46473
19.03	0.509247
19.04	0.516798
19.05	0.521655
19.06	0.488009
19.07	0.464085
19.08	0.51981
19.09	0.485105
19.1	0.458927
19.11	0.484646
19.12	0.505563
19.13	0.467983
19.14	0.493404
19.15	0.481368
19.16	0.479009
19.17	0.482994
19.18	0.514255
19.19	0.512897
19.2	0.494815
19.21	0.494896
19.22	0.525023
19.23	0.4759
19.24	0.502474
19.25	0.476132
19.26	0.464156
19.27	0.463165
19.28	0.450878
19.29	0.501027
19.3	0.463589
19.31	0.496732
19.32	0.440543
19.33	0.481378
19.34	0.452807
19.35	0.487223
19.36	0.499944
19.37	0.495239
19.38	0.503725
19.39	0.459878
19.4	0.448311
19.41	0.500471
19.42	0.490923
19.43	0.47099
19.44	0.427957
19.45	0.489708
19.46	0.48632
19.47	0.505374
19.48	0.498318
19.49	0.49051
19.5	0.472934
19.51	0.473243
19.52	0.496886
19.53	0.432311
19.54	0.513485
19.55	0.491783
19.56	0.486996
19.57	0.48548
19.58	0.494939
19.59	0.499087
19.6	0.499623
19.61	0.49513
19.62	0.529367
19.63	0.489059
19.64	0.501318
19.65	0.489699
19.66	0.510344
19.67	0.513435
19.68	0.473467
19.69	0.476378
19.7	0.515879
19.71	0.502573
19.72	0.522478
19.73	0.473338
19.74	0.486656
19.75	0.518906
19.76	0.427681
19.77	0.500093
19.78	0.475168
19.79	0.455268
19.8	0.489664
19.81	0.461127
19.82	0.476205
19.83	0.455562
19.84	0.438034
19.85	0.465207
19.86	0.447376
19.87	0.499787
19.88	0.433717
19.89	0.4608
19.9	0.453763
19.91	0.470577
19.92	0.481424
19.93	0.481227
19.94	0.476766
19.95	0.444565
19.96	0.494675
19.97	0.441661
19.98	0.475509
19.99	0.522312
[truncated: 8,001 more rows]
