# Supplementary material for: Machine learning combining external validation to explore the immunopathogenesis of diabetic foot ulcer and predict therapeutic drugs
Source: PLoS One. 2025 Aug 1;20(8):e0328906. doi: 10.1371/journal.pone.0328906 (PMC12316216; doi:10.1371/journal.pone.0328906)
Supplement: S7 File — (XLSX) [file pone.0328906.s007.xlsx]

## Sheet: FGFR3-AZD
1	0.4968
2	0.4528
3	0.2376
4	0.2271
5	0.1709
6	0.1825
7	0.14
8	0.1928
9	0.0924
10	0.159
11	0.1315
12	0.1142
13	0.1091
14	0.1222
15	0.2263
16	0.0916
17	0.1159
18	0.1192
19	0.1188
20	0.2877
21	0.1679
22	0.2491
23	0.2986
24	0.4666
25	0.3567
26	0.443
27	0.5128
28	0.3206
29	0.3395
30	0.1587
31	0.1174
32	0.179
33	0.0752
34	0.1277
35	0.0822
36	0.1259
37	0.1348
38	0.1504
39	0.2404
40	0.3322
41	0.3845
42	0.5662
43	0.3328
44	0.313
45	0.3092
46	0.1364
47	0.1158
48	0.0998
49	0.0784
50	0.0624
51	0.0724
52	0.0968
53	0.1333
54	0.1635
55	0.3188
56	0.3442
57	0.3084
58	0.1688
59	0.1519
60	0.1727
61	0.1383
62	0.1406
63	0.1193
64	0.112
65	0.0992
66	0.0886
67	0.0822
68	0.092
69	0.0885
70	0.1046
71	0.1051
72	0.0991
73	0.0838
74	0.0904
75	0.1713
76	0.0877
77	0.0726
78	0.139
79	0.0584
80	0.1707
81	0.0533
82	0.0608
83	0.0621
84	0.061
85	0.0614
86	0.0688
87	0.0568
88	0.0669
89	0.0768
90	0.1389
91	0.1973
92	0.1821
93	0.1272
94	0.1228
95	0.092
96	0.1144
97	0.0652
98	0.0909
99	0.0569
100	0.0808
101	0.0822
102	0.0747
103	0.0799
104	0.1184
105	0.0653
106	0.0654
107	0.0596
108	0.0938
109	0.1195
110	0.07
111	0.0705
112	0.1144
113	0.0849
114	0.1594
115	0.2227
116	0.2586
117	0.287
118	0.3864
119	0.2432
120	0.1995
121	0.1116
122	0.0895
123	0.0863
124	0.1866
125	0.095
126	0.0713
127	0.0637
128	0.0673
129	0.0886
130	0.0508
131	0.0882
132	0.0788
133	0.056
134	0.0507
135	0.1442
136	0.0491
137	0.0566
138	0.1011
139	0.0592
140	0.0681
141	0.0697
142	0.0913
143	0.105
144	0.1593
145	0.1072
146	0.1031
147	0.0585
148	0.1098
149	0.0679
150	0.0588
151	0.0537
152	0.058
153	0.1062
154	0.0927
155	0.0611
156	0.0672
157	0.0646
158	0.0729
159	0.1545
160	0.137
161	0.1109
162	0.0775
163	0.0808
164	0.073
165	0.0692
166	0.0591
167	0.0893
168	0.0671
169	0.0674
170	0.1171
171	0.1149
172	0.1163
173	0.1507
174	0.1387
175	0.2007
176	0.2655
177	0.2391
178	0.2927
179	0.3904
180	0.3353
181	0.4114
182	0.3484
183	0.341
184	0.3613
185	0.297
186	0.1775
187	0.2529
188	0.1427
189	0.088
190	0.093
191	0.0846
192	0.0511
193	0.1257
194	0.0568
195	0.0684
196	0.0717
197	0.0786
198	0.108
199	0.0935
200	0.1131
201	0.169
202	0.1219
203	0.1271
204	0.1186
205	0.196
206	0.081
207	0.0533
208	0.0469
209	0.061
210	0.048
211	0.0402
212	0.0482
213	0.0384
214	0.0488
215	0.0784
216	0.0903
217	0.0563
218	0.048
219	0.0534
220	0.0763
221	0.0616
222	0.0969
223	0.0649
224	0.0641
225	0.084
226	0.0632
227	0.0938
228	0.1502
229	0.1787
230	0.1374
231	0.1636
232	0.1998
233	0.2278
234	0.1543
235	0.1276
236	0.1518
237	0.169
238	0.1311
239	0.1261
240	0.1643
241	0.1653
242	0.1034
243	0.1534
244	0.085
245	0.0707
246	0.1251
247	0.1083
248	0.0644
249	0.0905
250	0.1339
251	0.0732
252	0.077
253	0.1751
254	0.1153
255	0.1095
256	0.0792
257	0.1415
258	0.0733
259	0.0646
260	0.1914
261	0.099
262	0.0491
263	0.0538
264	0.068
265	0.0715
266	0.0733
267	0.0725
268	0.104
269	0.1258
270	0.0541
271	0.0669
272	0.0786
273	0.0572
274	0.1516
275	0.1449
276	0.0929
277	0.0799
278	0.1388
279	0.0973
280	0.0708
281	0.1072
282	0.2505
283	0.1011
284	0.1131
285	0.1817
286	0.352

## Sheet: PLA2G2A-PP30
1	1.2032
2	1.341
3	1.3381
4	1.1443
5	1.1601
6	1.3875
7	1.3044
8	1.0563
9	1.2423
10	1.3916
11	1.1899
12	1.1529
13	1.3046
14	1.4407
15	1.5164
16	1.6014
17	1.477
18	1.5959
19	1.7087
20	1.545
21	1.3931
22	1.5224
23	1.6664
24	1.474
25	1.4905
26	1.4245
27	1.2642
28	1.3254
29	1.4336
30	1.4987
31	1.4406
32	1.3576
33	1.4591
34	1.3146
35	1.319
36	1.2618
37	1.4673
38	1.3468
39	1.2074
40	1.2608
41	1.2694
42	1.1158
43	1.0579
44	1.1377
45	1.0295
46	0.8894
47	0.9726
48	1.0009
49	0.835
50	0.7574
51	0.9417
52	0.8812
53	0.6824
54	0.7695
55	0.9403
56	0.7879
57	0.6833
58	0.8622
59	0.8366
60	0.9685
61	1.0376
62	1.2456
63	1.3186
64	1.05
65	1.0865
66	0.9574
67	0.9451
68	0.9776
69	0.9145
70	1.0334
71	0.9209
72	0.9768
73	1.0336
74	0.8722
75	0.8998
76	0.7669
77	0.7116
78	0.7239
79	0.656
80	0.7349
81	0.7731
82	0.633
83	0.7608
84	0.8967
85	0.6455
86	0.6146
87	0.849
88	0.7837
89	0.6513
90	0.7822
91	0.9378
92	0.8039
93	0.8366
94	0.9741
95	1.032
96	0.9566
97	1.0232
98	1.1707
99	1.1585
100	1.0774
101	1.2157
102	1.3531
103	1.4375
104	1.422
105	1.5213
106	1.6346
107	1.7865
108	1.8358
109	1.6146
110	1.7009
111	1.8085
112	1.6761
113	1.7451
114	1.62
115	1.7541
116	1.7554
117	1.5407
118	1.5896
119	1.3796
120	1.2265
121	1.1724
122	1.0616
123	0.98
124	0.8112
1	1.1358
2	1.3228
3	1.3226
4	1.1335
5	1.1445
6	1.3459
7	1.2774
8	1.0287
9	1.2218
10	1.3554
11	1.1365
12	1.1082
13	1.2777
14	1.3756
15	1.4617
16	1.5717
17	1.4366
18	1.5654
19	1.6998
20	1.5371
21	1.3904
22	1.5415
23	1.6974
24	1.5054
25	1.5393
26	1.4885
27	1.3116
28	1.3598
29	1.4051
30	1.5589
31	1.4444
32	1.3633
33	1.5164
34	1.409
35	1.4162
36	1.3427
37	1.5429
38	1.3972
39	1.2545
40	1.2814
41	1.316
42	1.1694
43	1.0791
44	1.1632
45	1.0776
46	0.9225
47	0.9788
48	1.0298
49	0.8731
50	0.7615
51	0.9245
52	0.8873
53	0.7093
54	0.7339
55	0.893
56	0.7484
57	0.6481
58	0.7741
59	0.7734
60	0.9318
61	0.9986
62	1.2159
63	1.2874
64	1.0207
65	1.0682
66	0.9393
67	0.9327
68	0.9413
69	0.8411
70	0.9403
71	0.8654
72	0.975
73	0.982
74	0.865
75	0.8284
76	0.7006
77	0.6731
78	0.6725
79	0.6723
80	0.7161
81	0.7362
82	0.5811
83	0.704
84	0.8649
85	0.62
86	0.5935
87	0.8267
88	0.7655
89	0.6363
90	0.775
91	0.929
92	0.772
93	0.8235
94	0.9701
95	1.0113
96	0.9219
97	1.0205
98	1.1709
99	1.126
100	1.0473
101	1.222
102	1.3381
103	1.4348
104	1.4354
105	1.5258
106	1.6632
107	1.8201
108	1.8797
109	1.6682
110	1.726
111	1.8365
112	1.7368
113	1.8289
114	1.7124
115	1.9088
116	1.8685
117	1.6327
118	1.6888
119	1.4971
120	1.3483
121	1.2663
122	1.1501
123	1.068
124	0.8873

## Sheet: PLAG2G2-Anaftopidil
1	0.4968
2	0.4528
3	0.2376
4	0.2271
5	0.1709
6	0.1825
7	0.14
8	0.1928
9	0.0924
10	0.159
11	0.1315
12	0.1142
13	0.1091
14	0.1222
15	0.2263
16	0.0916
17	0.1159
18	0.1192
19	0.1188
20	0.2877
21	0.1679
22	0.2491
23	0.2986
24	0.4666
25	0.3567
26	0.443
27	0.5128
28	0.3206
29	0.3395
30	0.1587
31	0.1174
32	0.179
33	0.0752
34	0.1277
35	0.0822
36	0.1259
37	0.1348
38	0.1504
39	0.2404
40	0.3322
41	0.3845
42	0.5662
43	0.3328
44	0.313
45	0.3092
46	0.1364
47	0.1158
48	0.0998
49	0.0784
50	0.0624
51	0.0724
52	0.0968
53	0.1333
54	0.1635
55	0.3188
56	0.3442
57	0.3084
58	0.1688
59	0.1519
60	0.1727
61	0.1383
62	0.1406
63	0.1193
64	0.112
65	0.0992
66	0.0886
67	0.0822
68	0.092
69	0.0885
70	0.1046
71	0.1051
72	0.0991
73	0.0838
74	0.0904
75	0.1713
76	0.0877
77	0.0726
78	0.139
79	0.0584
80	0.1707
81	0.0533
82	0.0608
83	0.0621
84	0.061
85	0.0614
86	0.0688
87	0.0568
88	0.0669
89	0.0768
90	0.1389
91	0.1973
92	0.1821
93	0.1272
94	0.1228
95	0.092
96	0.1144
97	0.0652
98	0.0909
99	0.0569
100	0.0808
101	0.0822
102	0.0747
103	0.0799
104	0.1184
105	0.0653
106	0.0654
107	0.0596
108	0.0938
109	0.1195
110	0.07
111	0.0705
112	0.1144
113	0.0849
114	0.1594
115	0.2227
116	0.2586
117	0.287
118	0.3864
119	0.2432
120	0.1995
121	0.1116
122	0.0895
123	0.0863
124	0.1866
125	0.095
126	0.0713
127	0.0637
128	0.0673
129	0.0886
130	0.0508
131	0.0882
132	0.0788
133	0.056
134	0.0507
135	0.1442
136	0.0491
137	0.0566
138	0.1011
139	0.0592
140	0.0681
141	0.0697
142	0.0913
143	0.105
144	0.1593
145	0.1072
146	0.1031
147	0.0585
148	0.1098
149	0.0679
150	0.0588
151	0.0537
152	0.058
153	0.1062
154	0.0927
155	0.0611
156	0.0672
157	0.0646
158	0.0729
159	0.1545
160	0.137
161	0.1109
162	0.0775
163	0.0808
164	0.073
165	0.0692
166	0.0591
167	0.0893
168	0.0671
169	0.0674
170	0.1171
171	0.1149
172	0.1163
173	0.1507
174	0.1387
175	0.2007
176	0.2655
177	0.2391
178	0.2927
179	0.3904
180	0.3353
181	0.4114
182	0.3484
183	0.341
184	0.3613
185	0.297
186	0.1775
187	0.2529
188	0.1427
189	0.088
190	0.093
191	0.0846
192	0.0511
193	0.1257
194	0.0568
195	0.0684
196	0.0717
197	0.0786
198	0.108
199	0.0935
200	0.1131
201	0.169
202	0.1219
203	0.1271
204	0.1186
205	0.196
206	0.081
207	0.0533
208	0.0469
209	0.061
210	0.048
211	0.0402
212	0.0482
213	0.0384
214	0.0488
215	0.0784
216	0.0903
217	0.0563
218	0.048
219	0.0534
220	0.0763
221	0.0616
222	0.0969
223	0.0649
224	0.0641
225	0.084
226	0.0632
227	0.0938
228	0.1502
229	0.1787
230	0.1374
231	0.1636
232	0.1998
233	0.2278
234	0.1543
235	0.1276
236	0.1518
237	0.169
238	0.1311
239	0.1261
240	0.1643
241	0.1653
242	0.1034
243	0.1534
244	0.085
245	0.0707
246	0.1251
247	0.1083
248	0.0644
249	0.0905
250	0.1339
251	0.0732
252	0.077
253	0.1751
254	0.1153
255	0.1095
256	0.0792
257	0.1415
258	0.0733
259	0.0646
260	0.1914
261	0.099
262	0.0491
263	0.0538
264	0.068
265	0.0715
266	0.0733
267	0.0725
268	0.104
269	0.1258
270	0.0541
271	0.0669
272	0.0786
273	0.0572
274	0.1516
275	0.1449
276	0.0929
277	0.0799
278	0.1388
279	0.0973
280	0.0708
281	0.1072
282	0.2505
283	0.1011
284	0.1131
285	0.1817
286	0.352
