# Supplementary material for: Machine learning combining external validation to explore the immunopathogenesis of diabetic foot ulcer and predict therapeutic drugs
Source: PLoS One. 2025 Aug 1;20(8):e0328906. doi: 10.1371/journal.pone.0328906 (PMC12316216; doi:10.1371/journal.pone.0328906)
Supplement: S8 File — (XLSX) [file pone.0328906.s008.xlsx]

## Sheet: FGFR3-AZD 
0	1.39673
10	1.40625
20	1.41632
30	1.41824
40	1.41182
50	1.42164
60	1.41501
70	1.41349
80	1.40786
90	1.42055
100	1.4201
110	1.42472
120	1.42192
130	1.42698
140	1.43677
150	1.43202
160	1.43307
170	1.44101
180	1.43186
190	1.42903
200	1.42403
210	1.43434
220	1.42802
230	1.42249
240	1.42598
250	1.44128
260	1.43775
270	1.43041
280	1.42134
290	1.43654
300	1.43503
310	1.42331
320	1.42836
330	1.44367
340	1.44015
350	1.42958
360	1.43195
370	1.43172
380	1.43797
390	1.43853
400	1.43847
410	1.43985
420	1.43718
430	1.44574
440	1.43438
450	1.44421
460	1.42516
470	1.44151
480	1.44595
490	1.43603
500	1.44128
510	1.44372
520	1.42773
530	1.43974
540	1.44289
550	1.45873
560	1.44962
570	1.43768
580	1.44765
590	1.43747
600	1.44054
610	1.44665
620	1.44319
630	1.43552
640	1.43665
650	1.43965
660	1.44801
670	1.42812
680	1.43567
690	1.44278
700	1.4406
710	1.43799
720	1.44629
730	1.4389
740	1.43635
750	1.43369
760	1.42964
770	1.4289
780	1.43238
790	1.43228
800	1.43896
810	1.4537
820	1.43558
830	1.44116
840	1.42861
850	1.44286
860	1.44114
870	1.46135
880	1.44552
890	1.45033
900	1.44609
910	1.4484
920	1.44706
930	1.44847
940	1.44902
950	1.4561
960	1.44262
970	1.45202
980	1.44848
990	1.44403
1000	1.45605
1010	1.47526
1020	1.4688
1030	1.45345
1040	1.45202
1050	1.45026
1060	1.44256
1070	1.44091
1080	1.44733
1090	1.44734
1100	1.43328
1110	1.44294
1120	1.44701
1130	1.44483
1140	1.43427
1150	1.4293
1160	1.44049
1170	1.43934
1180	1.427
1190	1.45044
1200	1.44803
1210	1.441
1220	1.43939
1230	1.43846
1240	1.4323
1250	1.44103
1260	1.44326
1270	1.4464
1280	1.42477
1290	1.44405
1300	1.43371
1310	1.42924
1320	1.43889
1330	1.41831
1340	1.43488
1350	1.43451
1360	1.4582
1370	1.4288
1380	1.43635
1390	1.44442
1400	1.4352
1410	1.43562
1420	1.43549
1430	1.43215
1440	1.43797
1450	1.44434
1460	1.44236
1470	1.4431
1480	1.44442
1490	1.43697
1500	1.44247
1510	1.42352
1520	1.42412
1530	1.42996
1540	1.44509
1550	1.43979
1560	1.441
1570	1.4267
1580	1.4481
1590	1.42772
1600	1.4355
1610	1.42484
1620	1.42887
1630	1.44883
1640	1.43658
1650	1.44228
1660	1.44521
1670	1.43362
1680	1.43647
1690	1.43383
1700	1.4294
1710	1.43688
1720	1.44339
1730	1.42771
1740	1.43701
1750	1.44024
1760	1.44887
1770	1.4413
1780	1.45126
1790	1.45745
1800	1.44363
1810	1.43192
1820	1.42786
1830	1.44513
1840	1.44329
1850	1.44271
1860	1.43741
1870	1.4358
1880	1.43307
1890	1.4244
1900	1.4295
1910	1.42851
1920	1.4345
1930	1.43455
1940	1.42864
1950	1.42485
1960	1.42552
1970	1.43865
1980	1.42764
1990	1.43893
2000	1.43329
2010	1.43772
2020	1.4346
2030	1.43686
2040	1.43192
2050	1.43443
2060	1.43754
2070	1.4432
2080	1.43461
2090	1.44884
2100	1.44179
2110	1.43493
2120	1.43912
2130	1.43163
2140	1.43848
2150	1.42683
2160	1.42909
2170	1.42609
2180	1.43378
2190	1.43423
2200	1.4225
2210	1.41808
2220	1.41232
2230	1.4165
2240	1.40874
2250	1.41586
2260	1.42138
2270	1.42189
2280	1.42453
2290	1.41899
2300	1.42391
2310	1.41523
2320	1.43098
2330	1.42658
2340	1.42132
2350	1.41727
2360	1.42529
2370	1.42048
2380	1.42556
2390	1.41383
2400	1.41504
2410	1.41448
2420	1.41919
2430	1.42033
2440	1.41925
2450	1.42722
2460	1.43482
2470	1.43975
2480	1.43106
2490	1.42388
2500	1.42491
2510	1.43467
2520	1.43542
2530	1.42631
2540	1.42395
2550	1.42768
2560	1.41947
2570	1.42547
2580	1.42496
2590	1.41087
2600	1.42482
2610	1.42684
2620	1.41349
2630	1.4269
2640	1.41691
2650	1.42117
2660	1.42106
2670	1.41729
2680	1.41772
2690	1.41825
2700	1.42205
2710	1.41811
2720	1.421
2730	1.42038
2740	1.41466
2750	1.41262
2760	1.41529
2770	1.41018
2780	1.41807
2790	1.42071
2800	1.41785
2810	1.41612
2820	1.4116
2830	1.42681
2840	1.42001
2850	1.41882
2860	1.41791
2870	1.42241
2880	1.41674
2890	1.41722
2900	1.41772
2910	1.42475
2920	1.42895
2930	1.42089
2940	1.42534
2950	1.42812
2960	1.42862
2970	1.42694
2980	1.43665
2990	1.42117
3000	1.42923
3010	1.42437
3020	1.42608
3030	1.41586
3040	1.41628
3050	1.43089
3060	1.41722
3070	1.42014
3080	1.42244
3090	1.42768
3100	1.42286
3110	1.42499
3120	1.41778
3130	1.4187
3140	1.4112
3150	1.42382
3160	1.41781
3170	1.42418
3180	1.42464
3190	1.41131
3200	1.41281
3210	1.42351
3220	1.4195
3230	1.41484
3240	1.42373
3250	1.41839
3260	1.421
3270	1.42905
3280	1.42665
3290	1.41405
3300	1.43258
3310	1.41784
3320	1.42382
3330	1.42168
3340	1.41738
3350	1.43509
3360	1.41825
3370	1.41834
3380	1.41308
3390	1.41858
3400	1.42303
3410	1.42503
3420	1.42447
3430	1.42613
3440	1.42973
3450	1.42434
3460	1.4174
3470	1.43074
3480	1.42518
3490	1.42377
3500	1.43331
3510	1.42667
3520	1.43847
3530	1.42626
3540	1.42337
3550	1.42624
3560	1.43042
3570	1.41864
3580	1.41382
3590	1.41912
3600	1.41506
3610	1.42072
3620	1.42414
3630	1.42254
3640	1.41739
3650	1.42032
3660	1.42647
3670	1.41965
3680	1.42201
3690	1.42636
3700	1.4243
3710	1.41529
3720	1.41243
3730	1.41987
3740	1.43053
3750	1.4231
3760	1.42226
3770	1.41668
3780	1.40973
3790	1.41738
3800	1.41815
3810	1.4156
3820	1.41607
3830	1.40911
3840	1.40908
3850	1.41303
3860	1.41326
3870	1.41114
3880	1.41188
3890	1.40746
3900	1.41523
3910	1.41031
3920	1.41235
3930	1.40476
3940	1.40604
3950	1.41048
3960	1.41175
3970	1.41077
3980	1.42696
3990	1.41309
4000	1.41188
4010	1.41683
4020	1.42148
4030	1.41248
4040	1.41524
4050	1.41745
4060	1.41444
4070	1.41176
4080	1.4144
4090	1.40488
4100	1.41013
4110	1.41325
4120	1.41001
4130	1.40134
4140	1.40679
4150	1.41285
4160	1.40585
4170	1.4156
4180	1.41761
4190	1.41609
4200	1.41963
4210	1.41319
4220	1.40965
4230	1.40455
4240	1.41109
4250	1.40744
4260	1.40897
4270	1.41534
4280	1.41261
4290	1.41636
4300	1.42101
4310	1.41561
4320	1.39895
4330	1.4141
4340	1.41599
4350	1.40332
4360	1.41743
4370	1.42433
4380	1.41562
4390	1.41483
4400	1.40978
4410	1.41308
4420	1.41777
4430	1.4144
4440	1.40748
4450	1.41244
4460	1.41733
4470	1.41733
4480	1.41398
4490	1.41152
4500	1.41293
4510	1.41579
4520	1.40333
4530	1.40886
4540	1.41661
4550	1.4137
4560	1.41586
4570	1.41744
4580	1.41914
4590	1.4193
4600	1.41854
4610	1.4205
4620	1.41203
4630	1.41816
4640	1.42051
4650	1.40951
4660	1.40723
4670	1.41438
4680	1.42261
4690	1.41601
4700	1.41879
4710	1.41697
4720	1.41712
4730	1.42352
4740	1.4207
4750	1.40601
4760	1.41467
4770	1.40981
4780	1.42356
4790	1.42332
4800	1.41722
4810	1.41981
4820	1.43066
4830	1.41367
4840	1.42106
4850	1.42069
4860	1.42174
4870	1.42429
4880	1.4324
4890	1.41865
4900	1.42359
4910	1.42075
4920	1.41576
4930	1.41831
4940	1.41432
4950	1.41376
4960	1.4145
4970	1.42737
4980	1.41681
4990	1.42195
5000	1.42956
5010	1.42513
5020	1.41591
5030	1.42366
5040	1.42395
5050	1.43125
5060	1.423
5070	1.41548
5080	1.4077
5090	1.41321
5100	1.41429
5110	1.41386
5120	1.41103
5130	1.41213
5140	1.4187
5150	1.4231
5160	1.43521
5170	1.42345
5180	1.4219
5190	1.42778
5200	1.42414
5210	1.41536
5220	1.41849
5230	1.42164
5240	1.42059
5250	1.41757
5260	1.41997
5270	1.41881
5280	1.42721
5290	1.42222
5300	1.42074
5310	1.42172
5320	1.41569
5330	1.43507
5340	1.41674
5350	1.40787
5360	1.41436
5370	1.42148
5380	1.41916
5390	1.41293
5400	1.41931
5410	1.40845
5420	1.4144
5430	1.42705
5440	1.41156
5450	1.41163
5460	1.40387
5470	1.41377
5480	1.41196
5490	1.41005
5500	1.4086
5510	1.39958
5520	1.40456
5530	1.41601
5540	1.40783
5550	1.41065
5560	1.41823
5570	1.4265
5580	1.42583
5590	1.41867
5600	1.41945
5610	1.42519
5620	1.42389
5630	1.42504
5640	1.41857
5650	1.40884
5660	1.41206
5670	1.42294
5680	1.41909
5690	1.41319
5700	1.42457
5710	1.42254
5720	1.43795
5730	1.41596
5740	1.42587
5750	1.41663
5760	1.40665
5770	1.4057
5780	1.41537
5790	1.40291
5800	1.41175
5810	1.41351
5820	1.4117
5830	1.41838
5840	1.41521
5850	1.42072
5860	1.42559
5870	1.42239
5880	1.42058
5890	1.41618
5900	1.41256
5910	1.41729
5920	1.4228
5930	1.41205
5940	1.4303
5950	1.4296
5960	1.41962
5970	1.4252
5980	1.41929
5990	1.41701
6000	1.42088
6010	1.42155
6020	1.41004
6030	1.40935
6040	1.42301
6050	1.41924
6060	1.41786
6070	1.41997
6080	1.42314
6090	1.41969
6100	1.42107
6110	1.4208
6120	1.42762
6130	1.4352
6140	1.42739
6150	1.42711
6160	1.42419
6170	1.42054
6180	1.413
6190	1.41888
6200	1.41982
6210	1.4214
6220	1.42733
6230	1.4301
6240	1.42074
6250	1.43468
6260	1.42666
6270	1.42827
6280	1.44104
6290	1.42975
6300	1.43764
6310	1.43562
6320	1.42654
6330	1.44513
6340	1.42705
6350	1.42201
6360	1.42571
6370	1.42716
6380	1.42043
6390	1.42646
6400	1.4201
6410	1.42513
6420	1.42815
6430	1.42815
6440	1.42584
6450	1.43336
6460	1.42951
6470	1.41947
6480	1.42586
6490	1.42204
6500	1.42406
6510	1.42717
6520	1.42419
6530	1.41704
6540	1.43123
6550	1.43002
6560	1.43348
6570	1.42308
6580	1.41647
6590	1.42236
6600	1.4223
6610	1.42366
6620	1.41784
6630	1.41517
6640	1.42062
6650	1.42124
6660	1.42716
6670	1.4245
6680	1.42108
6690	1.42964
6700	1.42168
6710	1.41883
6720	1.42158
6730	1.41815
6740	1.41886
6750	1.41181
6760	1.42118
6770	1.41381
6780	1.41804
6790	1.40799
6800	1.42711
6810	1.42118
6820	1.42167
6830	1.42022
6840	1.42933
6850	1.41923
6860	1.41699
6870	1.42886
6880	1.42584
6890	1.4125
6900	1.43253
6910	1.41713
6920	1.43435
6930	1.42255
6940	1.41528
6950	1.41611
6960	1.41249
6970	1.41956
6980	1.42532
6990	1.42954
7000	1.42165
7010	1.40938
7020	1.4261
7030	1.42771
7040	1.42053
7050	1.4221
7060	1.43855
7070	1.42964
7080	1.43372
7090	1.42681
7100	1.43205
7110	1.43166
7120	1.42782
7130	1.42619
7140	1.43453
7150	1.43237
7160	1.417
7170	1.42277
7180	1.42906
7190	1.4242
7200	1.41643
7210	1.41584
7220	1.41973
7230	1.42596
7240	1.43322
7250	1.42548
7260	1.42365
7270	1.42544
7280	1.42532
7290	1.42431
7300	1.41823
7310	1.42406
7320	1.42936
7330	1.4225
7340	1.42484
7350	1.42577
7360	1.42812
7370	1.42822
7380	1.42351
7390	1.42242
7400	1.42244
7410	1.41803
7420	1.42036
7430	1.41086
7440	1.41867
7450	1.40976
7460	1.40336
7470	1.41877
7480	1.40798
7490	1.42315
7500	1.4134
7510	1.41815
7520	1.41658
7530	1.41436
7540	1.41822
7550	1.41749
7560	1.41158
7570	1.40619
7580	1.42583
7590	1.41457
7600	1.40727
7610	1.4292
7620	1.42886
7630	1.422
7640	1.41006
7650	1.427
7660	1.43387
7670	1.41973
7680	1.42531
7690	1.4227
7700	1.42979
7710	1.43036
7720	1.42442
7730	1.4247
7740	1.42604
7750	1.42527
7760	1.42293
7770	1.41703
7780	1.4198
7790	1.41867
7800	1.41614
7810	1.42552
7820	1.42462
7830	1.41722
7840	1.42861
7850	1.41043
7860	1.4206
7870	1.42525
7880	1.40854
7890	1.41447
7900	1.40779
7910	1.40743
7920	1.40814
7930	1.4106
7940	1.41641
7950	1.40979
7960	1.39942
7970	1.40149
7980	1.4076
7990	1.41119
8000	1.41003
8010	1.40917
8020	1.41074
8030	1.41296
8040	1.43127
8050	1.42462
8060	1.43626
8070	1.42334
8080	1.43276
8090	1.41021
8100	1.42001
8110	1.42158
8120	1.41651
8130	1.42581
8140	1.42636
8150	1.42477
8160	1.43093
8170	1.43015
8180	1.41561
8190	1.42662
8200	1.42692
8210	1.43348
8220	1.41834
8230	1.42033
8240	1.41845
8250	1.41536
8260	1.44097
8270	1.42646
8280	1.4128
8290	1.41045
8300	1.41922
8310	1.42171
8320	1.4233
8330	1.42003
8340	1.41054
8350	1.41637
8360	1.4199
8370	1.41098
8380	1.41521
8390	1.41858
8400	1.42186
8410	1.42151
8420	1.4081
8430	1.42069
8440	1.41521
8450	1.41598
8460	1.41288
8470	1.42248
8480	1.42296
8490	1.42303
8500	1.41648
8510	1.41461
8520	1.41401
8530	1.42421
8540	1.41736
8550	1.42178
8560	1.41872
8570	1.42506
8580	1.42036
8590	1.41193
8600	1.41948
8610	1.42572
8620	1.41965
8630	1.4321
8640	1.42421
8650	1.43219
8660	1.43727
8670	1.4245
8680	1.43089
8690	1.41759
8700	1.42333
8710	1.41894
8720	1.42258
8730	1.42376
8740	1.43008
8750	1.42857
8760	1.42879
8770	1.42796
8780	1.42425
8790	1.41307
8800	1.42614
8810	1.41911
8820	1.42557
8830	1.42816
8840	1.42262
8850	1.42251
8860	1.42478
8870	1.42202
8880	1.42802
8890	1.4265
8900	1.42639
8910	1.43157
8920	1.41907
8930	1.41643
8940	1.42254
8950	1.41277
8960	1.41602
8970	1.42747
8980	1.42161
8990	1.42504
9000	1.41477
9010	1.42897
9020	1.41993
9030	1.42145
9040	1.42063
9050	1.42385
9060	1.42159
9070	1.41626
9080	1.41803
9090	1.42247
9100	1.4207
9110	1.40962
9120	1.41859
9130	1.42138
9140	1.42647
9150	1.42477
9160	1.41916
9170	1.41832
9180	1.42722
9190	1.42501
9200	1.42157
9210	1.42301
9220	1.41732
9230	1.4116
9240	1.42222
9250	1.41914
9260	1.42445
9270	1.4212
9280	1.419
9290	1.41114
9300	1.42565
9310	1.41605
9320	1.42578
9330	1.42319
9340	1.42255
9350	1.42446
9360	1.42321
9370	1.41829
9380	1.42784
9390	1.4136
9400	1.41963
9410	1.40759
9420	1.409
9430	1.40673
9440	1.40371
9450	1.4091
9460	1.40899
9470	1.41279
9480	1.40414
9490	1.4016
9500	1.40935
9510	1.41013
9520	1.41823
9530	1.41216
9540	1.41009
9550	1.40074
9560	1.40668
9570	1.42451
9580	1.40894
9590	1.40789
9600	1.40852
9610	1.4103
9620	1.4152
9630	1.42123
9640	1.41292
9650	1.40951
9660	1.41463
9670	1.41075
9680	1.41061
9690	1.4132
9700	1.41165
9710	1.41378
9720	1.41991
9730	1.4119
9740	1.40162
9750	1.40749
9760	1.40018
9770	1.41204
9780	1.40642
9790	1.41042
9800	1.40611
9810	1.39912
9820	1.41656
9830	1.4021
9840	1.41124
9850	1.41208
9860	1.40326
9870	1.41419
9880	1.41816
9890	1.40674
9900	1.40345
9910	1.41442
9920	1.41657
9930	1.42363
9940	1.41717
9950	1.41842
9960	1.41848
9970	1.41842
9980	1.41139
9990	1.41011
10000	1.4235
10010	1.41723
10020	1.42106
10030	1.41896
10040	1.41001
10050	1.40834
10060	1.42027
10070	1.43996
10080	1.41019
10090	1.4238
10100	1.42437
10110	1.42311
10120	1.42384
10130	1.41205
10140	1.41974
10150	1.41618
10160	1.42024
10170	1.42196
10180	1.41005
10190	1.40637
10200	1.40997
10210	1.42556
10220	1.412
10230	1.41209
10240	1.41663
10250	1.41668
10260	1.41803
10270	1.4181
10280	1.4139
10290	1.41257
10300	1.40469
10310	1.41269
10320	1.41089
10330	1.40979
10340	1.40881
10350	1.41445
10360	1.42321
10370	1.42665
10380	1.4333
10390	1.41859
10400	1.4296
10410	1.42481
10420	1.41926
10430	1.43607
10440	1.42751
10450	1.42639
10460	1.43314
10470	1.42897
10480	1.42819
10490	1.4304
10500	1.43305
10510	1.42364
10520	1.42315
10530	1.42672
10540	1.43024
10550	1.41346
10560	1.41969
10570	1.41662
10580	1.42096
10590	1.41487
10600	1.42497
10610	1.42632
10620	1.42314
10630	1.42713
10640	1.4212
10650	1.4205
10660	1.42368
10670	1.41732
10680	1.43135
10690	1.42728
10700	1.42317
10710	1.43554
10720	1.43519
10730	1.4229
10740	1.4203
10750	1.42157
10760	1.41156
10770	1.42535
10780	1.42128
10790	1.42805
10800	1.414
10810	1.42856
10820	1.42528
10830	1.41835
10840	1.42047
10850	1.41719
10860	1.42308
10870	1.41743
10880	1.42429
10890	1.41596
10900	1.42597
10910	1.43589
10920	1.4312
10930	1.42663
10940	1.41797
10950	1.43216
10960	1.42924
10970	1.4311
10980	1.42659
10990	1.41861
11000	1.42514
11010	1.42486
11020	1.42458
11030	1.41792
11040	1.42912
11050	1.43157
11060	1.42488
11070	1.42752
11080	1.42432
11090	1.42218
11100	1.41807
11110	1.42579
11120	1.4208
11130	1.4235
11140	1.42135
11150	1.42135
11160	1.43259
11170	1.43242
11180	1.43275
11190	1.42672
11200	1.42619
11210	1.43848
11220	1.43394
11230	1.4373
11240	1.42825
11250	1.42161
11260	1.43339
11270	1.42043
11280	1.42142
11290	1.41963
11300	1.42752
11310	1.4259
11320	1.41712
11330	1.42833
11340	1.4205
11350	1.42521
11360	1.423
11370	1.42762
11380	1.42122
11390	1.40998
11400	1.42777
11410	1.43009
11420	1.42412
11430	1.41493
11440	1.42762
11450	1.42497
11460	1.43528
11470	1.42429
11480	1.42171
11490	1.43532
11500	1.42565
11510	1.4373
11520	1.43213
11530	1.42532
11540	1.42626
11550	1.42142
11560	1.4273
11570	1.42912
11580	1.41533
11590	1.42153
11600	1.41734
11610	1.41779
11620	1.41834
11630	1.41413
11640	1.41415
11650	1.40413
11660	1.42185
11670	1.42113
11680	1.42378
11690	1.41404
11700	1.42208
11710	1.42381
11720	1.42487
11730	1.4286
11740	1.43718
11750	1.41813
11760	1.42675
11770	1.42462
11780	1.42146
11790	1.42124
11800	1.41993
11810	1.43294
11820	1.4356
11830	1.41868
11840	1.41461
11850	1.41847
11860	1.42566
11870	1.41895
11880	1.42122
11890	1.41945
11900	1.4188
11910	1.42343
11920	1.42174
11930	1.42495
11940	1.42125
11950	1.41629
11960	1.41211
11970	1.42389
11980	1.42388
11990	1.42205
12000	1.41128
12010	1.42126
12020	1.41431
12030	1.41061
12040	1.41903
12050	1.42966
12060	1.41977
12070	1.42961
12080	1.41773
12090	1.42848
12100	1.42513
12110	1.42011
12120	1.41444
12130	1.41966
12140	1.41526
12150	1.42782
12160	1.4157
12170	1.41761
12180	1.41838
12190	1.42173
12200	1.43286
12210	1.42834
12220	1.42032
12230	1.41721
12240	1.42897
12250	1.41927
12260	1.41556
12270	1.42074
12280	1.43399
12290	1.42322
12300	1.40968
12310	1.4146
12320	1.41359
12330	1.4187
12340	1.41534
12350	1.41615
12360	1.41262
12370	1.41452
12380	1.41747
12390	1.42569
12400	1.42631
12410	1.42392
12420	1.41627
12430	1.42513
12440	1.41465
12450	1.41588
12460	1.41532
12470	1.41636
12480	1.43415
12490	1.42232
12500	1.42272
12510	1.42587
12520	1.43489
12530	1.41864
12540	1.42538
12550	1.42543
12560	1.43564
12570	1.42718
12580	1.42559
12590	1.42067
12600	1.42803
12610	1.42019
12620	1.4095
12630	1.41704
12640	1.42865
12650	1.42614
12660	1.42547
12670	1.42461
12680	1.42854
12690	1.41776
12700	1.42358
12710	1.43701
12720	1.41452
12730	1.4237
12740	1.43053
12750	1.4297
12760	1.43253
12770	1.42248
12780	1.41147
12790	1.42492
12800	1.42532
12810	1.418
12820	1.42453
12830	1.43165
12840	1.42439
12850	1.42663
12860	1.43524
12870	1.42745
12880	1.42463
12890	1.42277
12900	1.41813
12910	1.41608
12920	1.41363
12930	1.41809
12940	1.41015
12950	1.41781
12960	1.43068
12970	1.42536
12980	1.43301
12990	1.42073
13000	1.42636
13010	1.42645
13020	1.42899
13030	1.41763
13040	1.43731
13050	1.42996
13060	1.4199
13070	1.42827
13080	1.43643
13090	1.42851
13100	1.42701
13110	1.4252
13120	1.43713
13130	1.43637
13140	1.42457
13150	1.42857
13160	1.42409
13170	1.42517
13180	1.42781
13190	1.42809
13200	1.43602
13210	1.44211
13220	1.4377
13230	1.42758
13240	1.44012
13250	1.43543
13260	1.43884
13270	1.43734
13280	1.42298
13290	1.43585
13300	1.43159
13310	1.42637
13320	1.43281
13330	1.42174
13340	1.40918
13350	1.43212
13360	1.42934
13370	1.43312
13380	1.42777
13390	1.41694
13400	1.42422
13410	1.4224
13420	1.42282
13430	1.43171
13440	1.42812
13450	1.4287
13460	1.43079
13470	1.43694
13480	1.43015
13490	1.4302
13500	1.42834
13510	1.42902
13520	1.43415
13530	1.43051
13540	1.42901
13550	1.42725
13560	1.43742
13570	1.43134
13580	1.42444
13590	1.42078
13600	1.42049
13610	1.44044
13620	1.42642
13630	1.43354
13640	1.43755
13650	1.43498
13660	1.42828
13670	1.41772
13680	1.41964
13690	1.42397
13700	1.41631
13710	1.42818
13720	1.43466
13730	1.43375
13740	1.43998
13750	1.42226
13760	1.42156
13770	1.4226
13780	1.4404
13790	1.43914
13800	1.43032
13810	1.43019
13820	1.4337
13830	1.43479
13840	1.42989
13850	1.43263
13860	1.43068
13870	1.43411
13880	1.43567
13890	1.41878
13900	1.42576
13910	1.42517
13920	1.42982
13930	1.43138
13940	1.429
13950	1.42419
13960	1.43367
13970	1.42573
13980	1.43749
13990	1.42479
14000	1.43078
14010	1.43671
14020	1.43004
14030	1.4329
14040	1.43139
14050	1.42711
14060	1.43789
14070	1.42291
14080	1.42868
14090	1.40787
14100	1.42946
14110	1.42223
14120	1.43113
14130	1.42679
14140	1.42938
14150	1.43557
14160	1.43062
14170	1.42968
14180	1.42596
14190	1.42495
14200	1.43827
14210	1.43227
14220	1.43075
14230	1.44312
14240	1.43204
14250	1.44408
14260	1.42871
14270	1.43161
14280	1.43461
14290	1.44887
14300	1.44611
14310	1.43501
14320	1.42457
14330	1.42318
14340	1.42933
14350	1.42605
14360	1.42361
14370	1.43664
14380	1.43116
14390	1.4475
14400	1.44502
14410	1.42593
14420	1.42875
14430	1.44267
14440	1.43074
14450	1.42036
14460	1.42955
14470	1.43855
14480	1.43312
14490	1.42519
14500	1.42503
14510	1.43101
14520	1.43261
14530	1.4175
14540	1.42315
14550	1.42858
14560	1.4273
14570	1.42525
14580	1.42248
14590	1.4325
14600	1.42534
14610	1.43209
14620	1.4369
14630	1.42667
14640	1.42216
14650	1.41816
14660	1.42338
14670	1.41924
14680	1.42653
14690	1.42222
14700	1.41172
14710	1.42344
14720	1.41708
14730	1.43069
14740	1.43209
14750	1.43477
14760	1.43485
14770	1.43566
14780	1.42358
14790	1.42695
14800	1.43402
14810	1.43825
14820	1.43245
14830	1.43314
14840	1.4391
14850	1.44208
14860	1.43417
14870	1.44157
14880	1.42682
14890	1.44227
14900	1.42784
14910	1.44138
14920	1.42875
14930	1.43411
14940	1.43094
14950	1.43619
14960	1.43516
14970	1.42716
14980	1.43635
14990	1.43329
15000	1.42907
15010	1.42418
15020	1.42878
15030	1.44361
15040	1.43131
15050	1.43369
15060	1.43664
15070	1.4387
15080	1.44119
15090	1.44545
15100	1.44212
15110	1.44989
15120	1.44081
15130	1.44845
15140	1.43219
15150	1.43848
15160	1.43981
15170	1.43912
15180	1.42985
15190	1.4347
15200	1.43411
15210	1.42145
15220	1.41063
15230	1.41996
15240	1.42596
15250	1.41572
15260	1.41565
15270	1.41454
15280	1.41965
15290	1.42482
15300	1.42461
15310	1.42574
15320	1.42727
15330	1.43089
15340	1.4333
15350	1.42797
15360	1.43498
15370	1.43757
15380	1.42892
15390	1.42671
15400	1.43442
15410	1.42967
15420	1.42884
15430	1.4304
15440	1.42462
15450	1.42435
15460	1.41985
15470	1.42506
15480	1.4272
15490	1.43358
15500	1.41796
15510	1.41811
15520	1.42279
15530	1.42068
15540	1.42352
15550	1.42497
15560	1.41605
15570	1.41846
15580	1.42191
15590	1.42316
15600	1.43313
15610	1.42472
15620	1.4294
15630	1.4261
15640	1.41166
15650	1.41701
15660	1.41155
15670	1.41623
15680	1.4176
15690	1.416
15700	1.4209
15710	1.4168
15720	1.42175
15730	1.42
15740	1.43249
15750	1.42046
15760	1.43435
15770	1.43111
15780	1.43016
15790	1.43184
15800	1.43875
15810	1.44041
15820	1.43764
15830	1.44517
15840	1.43375
15850	1.43929
15860	1.42973
15870	1.445
15880	1.44001
15890	1.42606
15900	1.43145
15910	1.43682
15920	1.44216
15930	1.43577
15940	1.43217
15950	1.4352
15960	1.43224
15970	1.43933
15980	1.43066
15990	1.42755
16000	1.43288
16010	1.43891
16020	1.44229
16030	1.44035
16040	1.43235
16050	1.4427
16060	1.43074
16070	1.43717
16080	1.43447
16090	1.42217
16100	1.42388
16110	1.42495
16120	1.42887
16130	1.42182
16140	1.43003
16150	1.431
16160	1.43499
16170	1.43489
16180	1.42551
16190	1.43671
16200	1.42497
16210	1.434
16220	1.4341
16230	1.42477
16240	1.41945
16250	1.4281
16260	1.42893
16270	1.43144
16280	1.42335
16290	1.42758
16300	1.42766
16310	1.41472
16320	1.43388
16330	1.4359
16340	1.43964
16350	1.41597
16360	1.43155
16370	1.43039
16380	1.42816
16390	1.4173
16400	1.42399
16410	1.42315
16420	1.43811
16430	1.43767
16440	1.42832
16450	1.42887
16460	1.42252
16470	1.41618
16480	1.42078
16490	1.418
16500	1.42167
16510	1.41761
16520	1.41751
16530	1.42412
16540	1.42661
16550	1.43046
16560	1.42418
16570	1.42472
16580	1.42581
16590	1.41878
16600	1.41801
16610	1.42397
16620	1.42163
16630	1.41314
16640	1.4132
16650	1.42195
16660	1.41817
16670	1.40387
16680	1.41473
16690	1.42389
16700	1.42331
16710	1.40067
16720	1.41362
16730	1.42735
16740	1.4241
16750	1.4169
16760	1.42382
16770	1.42914
16780	1.43177
16790	1.42966
16800	1.43022
16810	1.42437
16820	1.42716
16830	1.42255
16840	1.42837
16850	1.4177
16860	1.41944
16870	1.42545
16880	1.43503
16890	1.42596
16900	1.43985
16910	1.43706
16920	1.43406
16930	1.43203
16940	1.44965
16950	1.42261
16960	1.42221
16970	1.42645
16980	1.44042
16990	1.43053
17000	1.42509
17010	1.42585
17020	1.42088
17030	1.42484
17040	1.43884
17050	1.4253
17060	1.42517
17070	1.41921
17080	1.43311
17090	1.42551
17100	1.42048
17110	1.43255
17120	1.43044
17130	1.43096
17140	1.42904
17150	1.4257
17160	1.43205
17170	1.42327
17180	1.43051
17190	1.4284
17200	1.42769
17210	1.41725
17220	1.42385
17230	1.42299
17240	1.4259
17250	1.42827
17260	1.42359
17270	1.41386
17280	1.41139
17290	1.42245
17300	1.42412
17310	1.4328
17320	1.42817
17330	1.43788
17340	1.41199
17350	1.41997
17360	1.4182
17370	1.42922
17380	1.42425
17390	1.4241
17400	1.4068
17410	1.42217
17420	1.41692
17430	1.4224
17440	1.42127
17450	1.41305
17460	1.41746
17470	1.42385
17480	1.42687
17490	1.43386
17500	1.43355
17510	1.42343
17520	1.42839
17530	1.42011
17540	1.42076
17550	1.43446
17560	1.43326
17570	1.43018
17580	1.43666
17590	1.41937
17600	1.42804
17610	1.42228
17620	1.42869
17630	1.42085
17640	1.4338
17650	1.44273
17660	1.42984
17670	1.41787
17680	1.42914
17690	1.43305
17700	1.44764
17710	1.43952
17720	1.4444
17730	1.4388
17740	1.42866
17750	1.43523
17760	1.44533
17770	1.44052
17780	1.44027
17790	1.44282
17800	1.43921
17810	1.43165
17820	1.44884
17830	1.43182
17840	1.42322
17850	1.42476
17860	1.42989
17870	1.42634
17880	1.44283
17890	1.44479
17900	1.4354
17910	1.42862
17920	1.43333
17930	1.43638
17940	1.44702
17950	1.4436
17960	1.43087
17970	1.43404
17980	1.43505
17990	1.43345
18000	1.44729
18010	1.43766
18020	1.44101
18030	1.44288
18040	1.42768
18050	1.42729
18060	1.43215
18070	1.43668
18080	1.43212
18090	1.43631
18100	1.4312
18110	1.43094
18120	1.43807
18130	1.43762
18140	1.4358
18150	1.42654
18160	1.43373
18170	1.42829
18180	1.43513
18190	1.42291
18200	1.42315
18210	1.42116
18220	1.43906
18230	1.42359
18240	1.42977
18250	1.42706
18260	1.44572
18270	1.4317
18280	1.4271
18290	1.45024
18300	1.42998
18310	1.43246
18320	1.43623
18330	1.43886
18340	1.42486
18350	1.43794
18360	1.41997
18370	1.43642
18380	1.42856
18390	1.42955
18400	1.42202
18410	1.43154
18420	1.41852
18430	1.42176
18440	1.42709
18450	1.43028
18460	1.43016
18470	1.43568
18480	1.43204
18490	1.43257
18500	1.43456
18510	1.43316
18520	1.4365
18530	1.43617
18540	1.43056
18550	1.42973
18560	1.42203
18570	1.4234
18580	1.42578
18590	1.4256
18600	1.43441
18610	1.42746
18620	1.4213
18630	1.42723
18640	1.419
18650	1.42754
18660	1.4238
18670	1.42196
18680	1.42829
18690	1.41215
18700	1.40623
18710	1.42132
18720	1.41966
18730	1.43283
18740	1.43594
18750	1.42741
18760	1.42918
18770	1.45246
18780	1.43203
18790	1.43227
18800	1.42867
18810	1.426
18820	1.43118
18830	1.42833
18840	1.43122
18850	1.43858
18860	1.43609
18870	1.44185
18880	1.43894
18890	1.44874
18900	1.4406
18910	1.44726
18920	1.43978
18930	1.4302
18940	1.43851
18950	1.42917
18960	1.44319
18970	1.4397
18980	1.42387
18990	1.42684
19000	1.4259
19010	1.41269
19020	1.42429
19030	1.42493
19040	1.4436
19050	1.43889
19060	1.43656
19070	1.4338
19080	1.43633
19090	1.44105
19100	1.43143
19110	1.4343
19120	1.43473
19130	1.42545
19140	1.43069
19150	1.43323
19160	1.42529
19170	1.42055
19180	1.42267
19190	1.44245
19200	1.4359
19210	1.4415
19220	1.44487
19230	1.44164
19240	1.45121
19250	1.4474
19260	1.45597
19270	1.44915
19280	1.43773
19290	1.44086
19300	1.43682
19310	1.44714
19320	1.44499
19330	1.4427
19340	1.44454
19350	1.44747
19360	1.45553
19370	1.44153
19380	1.44504
19390	1.44364
19400	1.45056
19410	1.44516
19420	1.43578
19430	1.45
19440	1.45283
19450	1.4555
19460	1.45065
19470	1.43866
19480	1.44766
19490	1.45357
19500	1.45207
19510	1.44926
19520	1.46083
19530	1.45247
19540	1.46375
19550	1.45705
19560	1.46739
19570	1.45753
19580	1.45381
19590	1.44663
19600	1.4407
19610	1.46443
19620	1.46836
19630	1.45192
19640	1.44416
19650	1.43728
19660	1.44309
19670	1.44655
19680	1.45747
19690	1.4578
19700	1.4505
19710	1.45833
19720	1.45636
19730	1.44681
19740	1.44737
19750	1.45187
19760	1.46568
19770	1.44882
19780	1.45361
19790	1.45958
19800	1.45746
19810	1.46242
19820	1.45578
19830	1.44416
19840	1.45255
19850	1.45477
19860	1.45749
19870	1.44688
19880	1.44298
19890	1.46304
19900	1.44365
19910	1.45959
19920	1.44593
19930	1.44444
19940	1.44478
19950	1.45204
19960	1.43898
19970	1.44825
19980	1.45508
19990	1.44259
[truncated: 8,001 more rows]

## Sheet: PLA2G2A-PP30
0	1.39673
10	1.40625
20	1.41632
30	1.41824
40	1.41182
50	1.42164
60	1.41501
70	1.41349
80	1.40786
90	1.42055
100	1.4201
110	1.42472
120	1.42192
130	1.42698
140	1.43677
150	1.43202
160	1.43307
170	1.44101
180	1.43186
190	1.42903
200	1.42403
210	1.43434
220	1.42802
230	1.42249
240	1.42598
250	1.44128
260	1.43775
270	1.43041
280	1.42134
290	1.43654
300	1.43503
310	1.42331
320	1.42836
330	1.44367
340	1.44015
350	1.42958
360	1.43195
370	1.43172
380	1.43797
390	1.43853
400	1.43847
410	1.43985
420	1.43718
430	1.44574
440	1.43438
450	1.44421
460	1.42516
470	1.44151
480	1.44595
490	1.43603
500	1.44128
510	1.44372
520	1.42773
530	1.43974
540	1.44289
550	1.45873
560	1.44962
570	1.43768
580	1.44765
590	1.43747
600	1.44054
610	1.44665
620	1.44319
630	1.43552
640	1.43665
650	1.43965
660	1.44801
670	1.42812
680	1.43567
690	1.44278
700	1.4406
710	1.43799
720	1.44629
730	1.4389
740	1.43635
750	1.43369
760	1.42964
770	1.4289
780	1.43238
790	1.43228
800	1.43896
810	1.4537
820	1.43558
830	1.44116
840	1.42861
850	1.44286
860	1.44114
870	1.46135
880	1.44552
890	1.45033
900	1.44609
910	1.4484
920	1.44706
930	1.44847
940	1.44902
950	1.4561
960	1.44262
970	1.45202
980	1.44848
990	1.44403
1000	1.45605
1010	1.47526
1020	1.4688
1030	1.45345
1040	1.45202
1050	1.45026
1060	1.44256
1070	1.44091
1080	1.44733
1090	1.44734
1100	1.43328
1110	1.44294
1120	1.44701
1130	1.44483
1140	1.43427
1150	1.4293
1160	1.44049
1170	1.43934
1180	1.427
1190	1.45044
1200	1.44803
1210	1.441
1220	1.43939
1230	1.43846
1240	1.4323
1250	1.44103
1260	1.44326
1270	1.4464
1280	1.42477
1290	1.44405
1300	1.43371
1310	1.42924
1320	1.43889
1330	1.41831
1340	1.43488
1350	1.43451
1360	1.4582
1370	1.4288
1380	1.43635
1390	1.44442
1400	1.4352
1410	1.43562
1420	1.43549
1430	1.43215
1440	1.43797
1450	1.44434
1460	1.44236
1470	1.4431
1480	1.44442
1490	1.43697
1500	1.44247
1510	1.42352
1520	1.42412
1530	1.42996
1540	1.44509
1550	1.43979
1560	1.441
1570	1.4267
1580	1.4481
1590	1.42772
1600	1.4355
1610	1.42484
1620	1.42887
1630	1.44883
1640	1.43658
1650	1.44228
1660	1.44521
1670	1.43362
1680	1.43647
1690	1.43383
1700	1.4294
1710	1.43688
1720	1.44339
1730	1.42771
1740	1.43701
1750	1.44024
1760	1.44887
1770	1.4413
1780	1.45126
1790	1.45745
1800	1.44363
1810	1.43192
1820	1.42786
1830	1.44513
1840	1.44329
1850	1.44271
1860	1.43741
1870	1.4358
1880	1.43307
1890	1.4244
1900	1.4295
1910	1.42851
1920	1.4345
1930	1.43455
1940	1.42864
1950	1.42485
1960	1.42552
1970	1.43865
1980	1.42764
1990	1.43893
2000	1.43329
2010	1.43772
2020	1.4346
2030	1.43686
2040	1.43192
2050	1.43443
2060	1.43754
2070	1.4432
2080	1.43461
2090	1.44884
2100	1.44179
2110	1.43493
2120	1.43912
2130	1.43163
2140	1.43848
2150	1.42683
2160	1.42909
2170	1.42609
2180	1.43378
2190	1.43423
2200	1.4225
2210	1.41808
2220	1.41232
2230	1.4165
2240	1.40874
2250	1.41586
2260	1.42138
2270	1.42189
2280	1.42453
2290	1.41899
2300	1.42391
2310	1.41523
2320	1.43098
2330	1.42658
2340	1.42132
2350	1.41727
2360	1.42529
2370	1.42048
2380	1.42556
2390	1.41383
2400	1.41504
2410	1.41448
2420	1.41919
2430	1.42033
2440	1.41925
2450	1.42722
2460	1.43482
2470	1.43975
2480	1.43106
2490	1.42388
2500	1.42491
2510	1.43467
2520	1.43542
2530	1.42631
2540	1.42395
2550	1.42768
2560	1.41947
2570	1.42547
2580	1.42496
2590	1.41087
2600	1.42482
2610	1.42684
2620	1.41349
2630	1.4269
2640	1.41691
2650	1.42117
2660	1.42106
2670	1.41729
2680	1.41772
2690	1.41825
2700	1.42205
2710	1.41811
2720	1.421
2730	1.42038
2740	1.41466
2750	1.41262
2760	1.41529
2770	1.41018
2780	1.41807
2790	1.42071
2800	1.41785
2810	1.41612
2820	1.4116
2830	1.42681
2840	1.42001
2850	1.41882
2860	1.41791
2870	1.42241
2880	1.41674
2890	1.41722
2900	1.41772
2910	1.42475
2920	1.42895
2930	1.42089
2940	1.42534
2950	1.42812
2960	1.42862
2970	1.42694
2980	1.43665
2990	1.42117
3000	1.42923
3010	1.42437
3020	1.42608
3030	1.41586
3040	1.41628
3050	1.43089
3060	1.41722
3070	1.42014
3080	1.42244
3090	1.42768
3100	1.42286
3110	1.42499
3120	1.41778
3130	1.4187
3140	1.4112
3150	1.42382
3160	1.41781
3170	1.42418
3180	1.42464
3190	1.41131
3200	1.41281
3210	1.42351
3220	1.4195
3230	1.41484
3240	1.42373
3250	1.41839
3260	1.421
3270	1.42905
3280	1.42665
3290	1.41405
3300	1.43258
3310	1.41784
3320	1.42382
3330	1.42168
3340	1.41738
3350	1.43509
3360	1.41825
3370	1.41834
3380	1.41308
3390	1.41858
3400	1.42303
3410	1.42503
3420	1.42447
3430	1.42613
3440	1.42973
3450	1.42434
3460	1.4174
3470	1.43074
3480	1.42518
3490	1.42377
3500	1.43331
3510	1.42667
3520	1.43847
3530	1.42626
3540	1.42337
3550	1.42624
3560	1.43042
3570	1.41864
3580	1.41382
3590	1.41912
3600	1.41506
3610	1.42072
3620	1.42414
3630	1.42254
3640	1.41739
3650	1.42032
3660	1.42647
3670	1.41965
3680	1.42201
3690	1.42636
3700	1.4243
3710	1.41529
3720	1.41243
3730	1.41987
3740	1.43053
3750	1.4231
3760	1.42226
3770	1.41668
3780	1.40973
3790	1.41738
3800	1.41815
3810	1.4156
3820	1.41607
3830	1.40911
3840	1.40908
3850	1.41303
3860	1.41326
3870	1.41114
3880	1.41188
3890	1.40746
3900	1.41523
3910	1.41031
3920	1.41235
3930	1.40476
3940	1.40604
3950	1.41048
3960	1.41175
3970	1.41077
3980	1.42696
3990	1.41309
4000	1.41188
4010	1.41683
4020	1.42148
4030	1.41248
4040	1.41524
4050	1.41745
4060	1.41444
4070	1.41176
4080	1.4144
4090	1.40488
4100	1.41013
4110	1.41325
4120	1.41001
4130	1.40134
4140	1.40679
4150	1.41285
4160	1.40585
4170	1.4156
4180	1.41761
4190	1.41609
4200	1.41963
4210	1.41319
4220	1.40965
4230	1.40455
4240	1.41109
4250	1.40744
4260	1.40897
4270	1.41534
4280	1.41261
4290	1.41636
4300	1.42101
4310	1.41561
4320	1.39895
4330	1.4141
4340	1.41599
4350	1.40332
4360	1.41743
4370	1.42433
4380	1.41562
4390	1.41483
4400	1.40978
4410	1.41308
4420	1.41777
4430	1.4144
4440	1.40748
4450	1.41244
4460	1.41733
4470	1.41733
4480	1.41398
4490	1.41152
4500	1.41293
4510	1.41579
4520	1.40333
4530	1.40886
4540	1.41661
4550	1.4137
4560	1.41586
4570	1.41744
4580	1.41914
4590	1.4193
4600	1.41854
4610	1.4205
4620	1.41203
4630	1.41816
4640	1.42051
4650	1.40951
4660	1.40723
4670	1.41438
4680	1.42261
4690	1.41601
4700	1.41879
4710	1.41697
4720	1.41712
4730	1.42352
4740	1.4207
4750	1.40601
4760	1.41467
4770	1.40981
4780	1.42356
4790	1.42332
4800	1.41722
4810	1.41981
4820	1.43066
4830	1.41367
4840	1.42106
4850	1.42069
4860	1.42174
4870	1.42429
4880	1.4324
4890	1.41865
4900	1.42359
4910	1.42075
4920	1.41576
4930	1.41831
4940	1.41432
4950	1.41376
4960	1.4145
4970	1.42737
4980	1.41681
4990	1.42195
5000	1.42956
5010	1.42513
5020	1.41591
5030	1.42366
5040	1.42395
5050	1.43125
5060	1.423
5070	1.41548
5080	1.4077
5090	1.41321
5100	1.41429
5110	1.41386
5120	1.41103
5130	1.41213
5140	1.4187
5150	1.4231
5160	1.43521
5170	1.42345
5180	1.4219
5190	1.42778
5200	1.42414
5210	1.41536
5220	1.41849
5230	1.42164
5240	1.42059
5250	1.41757
5260	1.41997
5270	1.41881
5280	1.42721
5290	1.42222
5300	1.42074
5310	1.42172
5320	1.41569
5330	1.43507
5340	1.41674
5350	1.40787
5360	1.41436
5370	1.42148
5380	1.41916
5390	1.41293
5400	1.41931
5410	1.40845
5420	1.4144
5430	1.42705
5440	1.41156
5450	1.41163
5460	1.40387
5470	1.41377
5480	1.41196
5490	1.41005
5500	1.4086
5510	1.39958
5520	1.40456
5530	1.41601
5540	1.40783
5550	1.41065
5560	1.41823
5570	1.4265
5580	1.42583
5590	1.41867
5600	1.41945
5610	1.42519
5620	1.42389
5630	1.42504
5640	1.41857
5650	1.40884
5660	1.41206
5670	1.42294
5680	1.41909
5690	1.41319
5700	1.42457
5710	1.42254
5720	1.43795
5730	1.41596
5740	1.42587
5750	1.41663
5760	1.40665
5770	1.4057
5780	1.41537
5790	1.40291
5800	1.41175
5810	1.41351
5820	1.4117
5830	1.41838
5840	1.41521
5850	1.42072
5860	1.42559
5870	1.42239
5880	1.42058
5890	1.41618
5900	1.41256
5910	1.41729
5920	1.4228
5930	1.41205
5940	1.4303
5950	1.4296
5960	1.41962
5970	1.4252
5980	1.41929
5990	1.41701
6000	1.42088
6010	1.42155
6020	1.41004
6030	1.40935
6040	1.42301
6050	1.41924
6060	1.41786
6070	1.41997
6080	1.42314
6090	1.41969
6100	1.42107
6110	1.4208
6120	1.42762
6130	1.4352
6140	1.42739
6150	1.42711
6160	1.42419
6170	1.42054
6180	1.413
6190	1.41888
6200	1.41982
6210	1.4214
6220	1.42733
6230	1.4301
6240	1.42074
6250	1.43468
6260	1.42666
6270	1.42827
6280	1.44104
6290	1.42975
6300	1.43764
6310	1.43562
6320	1.42654
6330	1.44513
6340	1.42705
6350	1.42201
6360	1.42571
6370	1.42716
6380	1.42043
6390	1.42646
6400	1.4201
6410	1.42513
6420	1.42815
6430	1.42815
6440	1.42584
6450	1.43336
6460	1.42951
6470	1.41947
6480	1.42586
6490	1.42204
6500	1.42406
6510	1.42717
6520	1.42419
6530	1.41704
6540	1.43123
6550	1.43002
6560	1.43348
6570	1.42308
6580	1.41647
6590	1.42236
6600	1.4223
6610	1.42366
6620	1.41784
6630	1.41517
6640	1.42062
6650	1.42124
6660	1.42716
6670	1.4245
6680	1.42108
6690	1.42964
6700	1.42168
6710	1.41883
6720	1.42158
6730	1.41815
6740	1.41886
6750	1.41181
6760	1.42118
6770	1.41381
6780	1.41804
6790	1.40799
6800	1.42711
6810	1.42118
6820	1.42167
6830	1.42022
6840	1.42933
6850	1.41923
6860	1.41699
6870	1.42886
6880	1.42584
6890	1.4125
6900	1.43253
6910	1.41713
6920	1.43435
6930	1.42255
6940	1.41528
6950	1.41611
6960	1.41249
6970	1.41956
6980	1.42532
6990	1.42954
7000	1.42165
7010	1.40938
7020	1.4261
7030	1.42771
7040	1.42053
7050	1.4221
7060	1.43855
7070	1.42964
7080	1.43372
7090	1.42681
7100	1.43205
7110	1.43166
7120	1.42782
7130	1.42619
7140	1.43453
7150	1.43237
7160	1.417
7170	1.42277
7180	1.42906
7190	1.4242
7200	1.41643
7210	1.41584
7220	1.41973
7230	1.42596
7240	1.43322
7250	1.42548
7260	1.42365
7270	1.42544
7280	1.42532
7290	1.42431
7300	1.41823
7310	1.42406
7320	1.42936
7330	1.4225
7340	1.42484
7350	1.42577
7360	1.42812
7370	1.42822
7380	1.42351
7390	1.42242
7400	1.42244
7410	1.41803
7420	1.42036
7430	1.41086
7440	1.41867
7450	1.40976
7460	1.40336
7470	1.41877
7480	1.40798
7490	1.42315
7500	1.4134
7510	1.41815
7520	1.41658
7530	1.41436
7540	1.41822
7550	1.41749
7560	1.41158
7570	1.40619
7580	1.42583
7590	1.41457
7600	1.40727
7610	1.4292
7620	1.42886
7630	1.422
7640	1.41006
7650	1.427
7660	1.43387
7670	1.41973
7680	1.42531
7690	1.4227
7700	1.42979
7710	1.43036
7720	1.42442
7730	1.4247
7740	1.42604
7750	1.42527
7760	1.42293
7770	1.41703
7780	1.4198
7790	1.41867
7800	1.41614
7810	1.42552
7820	1.42462
7830	1.41722
7840	1.42861
7850	1.41043
7860	1.4206
7870	1.42525
7880	1.40854
7890	1.41447
7900	1.40779
7910	1.40743
7920	1.40814
7930	1.4106
7940	1.41641
7950	1.40979
7960	1.39942
7970	1.40149
7980	1.4076
7990	1.41119
8000	1.41003
8010	1.40917
8020	1.41074
8030	1.41296
8040	1.43127
8050	1.42462
8060	1.43626
8070	1.42334
8080	1.43276
8090	1.41021
8100	1.42001
8110	1.42158
8120	1.41651
8130	1.42581
8140	1.42636
8150	1.42477
8160	1.43093
8170	1.43015
8180	1.41561
8190	1.42662
8200	1.42692
8210	1.43348
8220	1.41834
8230	1.42033
8240	1.41845
8250	1.41536
8260	1.44097
8270	1.42646
8280	1.4128
8290	1.41045
8300	1.41922
8310	1.42171
8320	1.4233
8330	1.42003
8340	1.41054
8350	1.41637
8360	1.4199
8370	1.41098
8380	1.41521
8390	1.41858
8400	1.42186
8410	1.42151
8420	1.4081
8430	1.42069
8440	1.41521
8450	1.41598
8460	1.41288
8470	1.42248
8480	1.42296
8490	1.42303
8500	1.41648
8510	1.41461
8520	1.41401
8530	1.42421
8540	1.41736
8550	1.42178
8560	1.41872
8570	1.42506
8580	1.42036
8590	1.41193
8600	1.41948
8610	1.42572
8620	1.41965
8630	1.4321
8640	1.42421
8650	1.43219
8660	1.43727
8670	1.4245
8680	1.43089
8690	1.41759
8700	1.42333
8710	1.41894
8720	1.42258
8730	1.42376
8740	1.43008
8750	1.42857
8760	1.42879
8770	1.42796
8780	1.42425
8790	1.41307
8800	1.42614
8810	1.41911
8820	1.42557
8830	1.42816
8840	1.42262
8850	1.42251
8860	1.42478
8870	1.42202
8880	1.42802
8890	1.4265
8900	1.42639
8910	1.43157
8920	1.41907
8930	1.41643
8940	1.42254
8950	1.41277
8960	1.41602
8970	1.42747
8980	1.42161
8990	1.42504
9000	1.41477
9010	1.42897
9020	1.41993
9030	1.42145
9040	1.42063
9050	1.42385
9060	1.42159
9070	1.41626
9080	1.41803
9090	1.42247
9100	1.4207
9110	1.40962
9120	1.41859
9130	1.42138
9140	1.42647
9150	1.42477
9160	1.41916
9170	1.41832
9180	1.42722
9190	1.42501
9200	1.42157
9210	1.42301
9220	1.41732
9230	1.4116
9240	1.42222
9250	1.41914
9260	1.42445
9270	1.4212
9280	1.419
9290	1.41114
9300	1.42565
9310	1.41605
9320	1.42578
9330	1.42319
9340	1.42255
9350	1.42446
9360	1.42321
9370	1.41829
9380	1.42784
9390	1.4136
9400	1.41963
9410	1.40759
9420	1.409
9430	1.40673
9440	1.40371
9450	1.4091
9460	1.40899
9470	1.41279
9480	1.40414
9490	1.4016
9500	1.40935
9510	1.41013
9520	1.41823
9530	1.41216
9540	1.41009
9550	1.40074
9560	1.40668
9570	1.42451
9580	1.40894
9590	1.40789
9600	1.40852
9610	1.4103
9620	1.4152
9630	1.42123
9640	1.41292
9650	1.40951
9660	1.41463
9670	1.41075
9680	1.41061
9690	1.4132
9700	1.41165
9710	1.41378
9720	1.41991
9730	1.4119
9740	1.40162
9750	1.40749
9760	1.40018
9770	1.41204
9780	1.40642
9790	1.41042
9800	1.40611
9810	1.39912
9820	1.41656
9830	1.4021
9840	1.41124
9850	1.41208
9860	1.40326
9870	1.41419
9880	1.41816
9890	1.40674
9900	1.40345
9910	1.41442
9920	1.41657
9930	1.42363
9940	1.41717
9950	1.41842
9960	1.41848
9970	1.41842
9980	1.41139
9990	1.41011
10000	1.4235
10010	1.41723
10020	1.42106
10030	1.41896
10040	1.41001
10050	1.40834
10060	1.42027
10070	1.43996
10080	1.41019
10090	1.4238
10100	1.42437
10110	1.42311
10120	1.42384
10130	1.41205
10140	1.41974
10150	1.41618
10160	1.42024
10170	1.42196
10180	1.41005
10190	1.40637
10200	1.40997
10210	1.42556
10220	1.412
10230	1.41209
10240	1.41663
10250	1.41668
10260	1.41803
10270	1.4181
10280	1.4139
10290	1.41257
10300	1.40469
10310	1.41269
10320	1.41089
10330	1.40979
10340	1.40881
10350	1.41445
10360	1.42321
10370	1.42665
10380	1.4333
10390	1.41859
10400	1.4296
10410	1.42481
10420	1.41926
10430	1.43607
10440	1.42751
10450	1.42639
10460	1.43314
10470	1.42897
10480	1.42819
10490	1.4304
10500	1.43305
10510	1.42364
10520	1.42315
10530	1.42672
10540	1.43024
10550	1.41346
10560	1.41969
10570	1.41662
10580	1.42096
10590	1.41487
10600	1.42497
10610	1.42632
10620	1.42314
10630	1.42713
10640	1.4212
10650	1.4205
10660	1.42368
10670	1.41732
10680	1.43135
10690	1.42728
10700	1.42317
10710	1.43554
10720	1.43519
10730	1.4229
10740	1.4203
10750	1.42157
10760	1.41156
10770	1.42535
10780	1.42128
10790	1.42805
10800	1.414
10810	1.42856
10820	1.42528
10830	1.41835
10840	1.42047
10850	1.41719
10860	1.42308
10870	1.41743
10880	1.42429
10890	1.41596
10900	1.42597
10910	1.43589
10920	1.4312
10930	1.42663
10940	1.41797
10950	1.43216
10960	1.42924
10970	1.4311
10980	1.42659
10990	1.41861
11000	1.42514
11010	1.42486
11020	1.42458
11030	1.41792
11040	1.42912
11050	1.43157
11060	1.42488
11070	1.42752
11080	1.42432
11090	1.42218
11100	1.41807
11110	1.42579
11120	1.4208
11130	1.4235
11140	1.42135
11150	1.42135
11160	1.43259
11170	1.43242
11180	1.43275
11190	1.42672
11200	1.42619
11210	1.43848
11220	1.43394
11230	1.4373
11240	1.42825
11250	1.42161
11260	1.43339
11270	1.42043
11280	1.42142
11290	1.41963
11300	1.42752
11310	1.4259
11320	1.41712
11330	1.42833
11340	1.4205
11350	1.42521
11360	1.423
11370	1.42762
11380	1.42122
11390	1.40998
11400	1.42777
11410	1.43009
11420	1.42412
11430	1.41493
11440	1.42762
11450	1.42497
11460	1.43528
11470	1.42429
11480	1.42171
11490	1.43532
11500	1.42565
11510	1.4373
11520	1.43213
11530	1.42532
11540	1.42626
11550	1.42142
11560	1.4273
11570	1.42912
11580	1.41533
11590	1.42153
11600	1.41734
11610	1.41779
11620	1.41834
11630	1.41413
11640	1.41415
11650	1.40413
11660	1.42185
11670	1.42113
11680	1.42378
11690	1.41404
11700	1.42208
11710	1.42381
11720	1.42487
11730	1.4286
11740	1.43718
11750	1.41813
11760	1.42675
11770	1.42462
11780	1.42146
11790	1.42124
11800	1.41993
11810	1.43294
11820	1.4356
11830	1.41868
11840	1.41461
11850	1.41847
11860	1.42566
11870	1.41895
11880	1.42122
11890	1.41945
11900	1.4188
11910	1.42343
11920	1.42174
11930	1.42495
11940	1.42125
11950	1.41629
11960	1.41211
11970	1.42389
11980	1.42388
11990	1.42205
12000	1.41128
12010	1.42126
12020	1.41431
12030	1.41061
12040	1.41903
12050	1.42966
12060	1.41977
12070	1.42961
12080	1.41773
12090	1.42848
12100	1.42513
12110	1.42011
12120	1.41444
12130	1.41966
12140	1.41526
12150	1.42782
12160	1.4157
12170	1.41761
12180	1.41838
12190	1.42173
12200	1.43286
12210	1.42834
12220	1.42032
12230	1.41721
12240	1.42897
12250	1.41927
12260	1.41556
12270	1.42074
12280	1.43399
12290	1.42322
12300	1.40968
12310	1.4146
12320	1.41359
12330	1.4187
12340	1.41534
12350	1.41615
12360	1.41262
12370	1.41452
12380	1.41747
12390	1.42569
12400	1.42631
12410	1.42392
12420	1.41627
12430	1.42513
12440	1.41465
12450	1.41588
12460	1.41532
12470	1.41636
12480	1.43415
12490	1.42232
12500	1.42272
12510	1.42587
12520	1.43489
12530	1.41864
12540	1.42538
12550	1.42543
12560	1.43564
12570	1.42718
12580	1.42559
12590	1.42067
12600	1.42803
12610	1.42019
12620	1.4095
12630	1.41704
12640	1.42865
12650	1.42614
12660	1.42547
12670	1.42461
12680	1.42854
12690	1.41776
12700	1.42358
12710	1.43701
12720	1.41452
12730	1.4237
12740	1.43053
12750	1.4297
12760	1.43253
12770	1.42248
12780	1.41147
12790	1.42492
12800	1.42532
12810	1.418
12820	1.42453
12830	1.43165
12840	1.42439
12850	1.42663
12860	1.43524
12870	1.42745
12880	1.42463
12890	1.42277
12900	1.41813
12910	1.41608
12920	1.41363
12930	1.41809
12940	1.41015
12950	1.41781
12960	1.43068
12970	1.42536
12980	1.43301
12990	1.42073
13000	1.42636
13010	1.42645
13020	1.42899
13030	1.41763
13040	1.43731
13050	1.42996
13060	1.4199
13070	1.42827
13080	1.43643
13090	1.42851
13100	1.42701
13110	1.4252
13120	1.43713
13130	1.43637
13140	1.42457
13150	1.42857
13160	1.42409
13170	1.42517
13180	1.42781
13190	1.42809
13200	1.43602
13210	1.44211
13220	1.4377
13230	1.42758
13240	1.44012
13250	1.43543
13260	1.43884
13270	1.43734
13280	1.42298
13290	1.43585
13300	1.43159
13310	1.42637
13320	1.43281
13330	1.42174
13340	1.40918
13350	1.43212
13360	1.42934
13370	1.43312
13380	1.42777
13390	1.41694
13400	1.42422
13410	1.4224
13420	1.42282
13430	1.43171
13440	1.42812
13450	1.4287
13460	1.43079
13470	1.43694
13480	1.43015
13490	1.4302
13500	1.42834
13510	1.42902
13520	1.43415
13530	1.43051
13540	1.42901
13550	1.42725
13560	1.43742
13570	1.43134
13580	1.42444
13590	1.42078
13600	1.42049
13610	1.44044
13620	1.42642
13630	1.43354
13640	1.43755
13650	1.43498
13660	1.42828
13670	1.41772
13680	1.41964
13690	1.42397
13700	1.41631
13710	1.42818
13720	1.43466
13730	1.43375
13740	1.43998
13750	1.42226
13760	1.42156
13770	1.4226
13780	1.4404
13790	1.43914
13800	1.43032
13810	1.43019
13820	1.4337
13830	1.43479
13840	1.42989
13850	1.43263
13860	1.43068
13870	1.43411
13880	1.43567
13890	1.41878
13900	1.42576
13910	1.42517
13920	1.42982
13930	1.43138
13940	1.429
13950	1.42419
13960	1.43367
13970	1.42573
13980	1.43749
13990	1.42479
14000	1.43078
14010	1.43671
14020	1.43004
14030	1.4329
14040	1.43139
14050	1.42711
14060	1.43789
14070	1.42291
14080	1.42868
14090	1.40787
14100	1.42946
14110	1.42223
14120	1.43113
14130	1.42679
14140	1.42938
14150	1.43557
14160	1.43062
14170	1.42968
14180	1.42596
14190	1.42495
14200	1.43827
14210	1.43227
14220	1.43075
14230	1.44312
14240	1.43204
14250	1.44408
14260	1.42871
14270	1.43161
14280	1.43461
14290	1.44887
14300	1.44611
14310	1.43501
14320	1.42457
14330	1.42318
14340	1.42933
14350	1.42605
14360	1.42361
14370	1.43664
14380	1.43116
14390	1.4475
14400	1.44502
14410	1.42593
14420	1.42875
14430	1.44267
14440	1.43074
14450	1.42036
14460	1.42955
14470	1.43855
14480	1.43312
14490	1.42519
14500	1.42503
14510	1.43101
14520	1.43261
14530	1.4175
14540	1.42315
14550	1.42858
14560	1.4273
14570	1.42525
14580	1.42248
14590	1.4325
14600	1.42534
14610	1.43209
14620	1.4369
14630	1.42667
14640	1.42216
14650	1.41816
14660	1.42338
14670	1.41924
14680	1.42653
14690	1.42222
14700	1.41172
14710	1.42344
14720	1.41708
14730	1.43069
14740	1.43209
14750	1.43477
14760	1.43485
14770	1.43566
14780	1.42358
14790	1.42695
14800	1.43402
14810	1.43825
14820	1.43245
14830	1.43314
14840	1.4391
14850	1.44208
14860	1.43417
14870	1.44157
14880	1.42682
14890	1.44227
14900	1.42784
14910	1.44138
14920	1.42875
14930	1.43411
14940	1.43094
14950	1.43619
14960	1.43516
14970	1.42716
14980	1.43635
14990	1.43329
15000	1.42907
15010	1.42418
15020	1.42878
15030	1.44361
15040	1.43131
15050	1.43369
15060	1.43664
15070	1.4387
15080	1.44119
15090	1.44545
15100	1.44212
15110	1.44989
15120	1.44081
15130	1.44845
15140	1.43219
15150	1.43848
15160	1.43981
15170	1.43912
15180	1.42985
15190	1.4347
15200	1.43411
15210	1.42145
15220	1.41063
15230	1.41996
15240	1.42596
15250	1.41572
15260	1.41565
15270	1.41454
15280	1.41965
15290	1.42482
15300	1.42461
15310	1.42574
15320	1.42727
15330	1.43089
15340	1.4333
15350	1.42797
15360	1.43498
15370	1.43757
15380	1.42892
15390	1.42671
15400	1.43442
15410	1.42967
15420	1.42884
15430	1.4304
15440	1.42462
15450	1.42435
15460	1.41985
15470	1.42506
15480	1.4272
15490	1.43358
15500	1.41796
15510	1.41811
15520	1.42279
15530	1.42068
15540	1.42352
15550	1.42497
15560	1.41605
15570	1.41846
15580	1.42191
15590	1.42316
15600	1.43313
15610	1.42472
15620	1.4294
15630	1.4261
15640	1.41166
15650	1.41701
15660	1.41155
15670	1.41623
15680	1.4176
15690	1.416
15700	1.4209
15710	1.4168
15720	1.42175
15730	1.42
15740	1.43249
15750	1.42046
15760	1.43435
15770	1.43111
15780	1.43016
15790	1.43184
15800	1.43875
15810	1.44041
15820	1.43764
15830	1.44517
15840	1.43375
15850	1.43929
15860	1.42973
15870	1.445
15880	1.44001
15890	1.42606
15900	1.43145
15910	1.43682
15920	1.44216
15930	1.43577
15940	1.43217
15950	1.4352
15960	1.43224
15970	1.43933
15980	1.43066
15990	1.42755
16000	1.43288
16010	1.43891
16020	1.44229
16030	1.44035
16040	1.43235
16050	1.4427
16060	1.43074
16070	1.43717
16080	1.43447
16090	1.42217
16100	1.42388
16110	1.42495
16120	1.42887
16130	1.42182
16140	1.43003
16150	1.431
16160	1.43499
16170	1.43489
16180	1.42551
16190	1.43671
16200	1.42497
16210	1.434
16220	1.4341
16230	1.42477
16240	1.41945
16250	1.4281
16260	1.42893
16270	1.43144
16280	1.42335
16290	1.42758
16300	1.42766
16310	1.41472
16320	1.43388
16330	1.4359
16340	1.43964
16350	1.41597
16360	1.43155
16370	1.43039
16380	1.42816
16390	1.4173
16400	1.42399
16410	1.42315
16420	1.43811
16430	1.43767
16440	1.42832
16450	1.42887
16460	1.42252
16470	1.41618
16480	1.42078
16490	1.418
16500	1.42167
16510	1.41761
16520	1.41751
16530	1.42412
16540	1.42661
16550	1.43046
16560	1.42418
16570	1.42472
16580	1.42581
16590	1.41878
16600	1.41801
16610	1.42397
16620	1.42163
16630	1.41314
16640	1.4132
16650	1.42195
16660	1.41817
16670	1.40387
16680	1.41473
16690	1.42389
16700	1.42331
16710	1.40067
16720	1.41362
16730	1.42735
16740	1.4241
16750	1.4169
16760	1.42382
16770	1.42914
16780	1.43177
16790	1.42966
16800	1.43022
16810	1.42437
16820	1.42716
16830	1.42255
16840	1.42837
16850	1.4177
16860	1.41944
16870	1.42545
16880	1.43503
16890	1.42596
16900	1.43985
16910	1.43706
16920	1.43406
16930	1.43203
16940	1.44965
16950	1.42261
16960	1.42221
16970	1.42645
16980	1.44042
16990	1.43053
17000	1.42509
17010	1.42585
17020	1.42088
17030	1.42484
17040	1.43884
17050	1.4253
17060	1.42517
17070	1.41921
17080	1.43311
17090	1.42551
17100	1.42048
17110	1.43255
17120	1.43044
17130	1.43096
17140	1.42904
17150	1.4257
17160	1.43205
17170	1.42327
17180	1.43051
17190	1.4284
17200	1.42769
17210	1.41725
17220	1.42385
17230	1.42299
17240	1.4259
17250	1.42827
17260	1.42359
17270	1.41386
17280	1.41139
17290	1.42245
17300	1.42412
17310	1.4328
17320	1.42817
17330	1.43788
17340	1.41199
17350	1.41997
17360	1.4182
17370	1.42922
17380	1.42425
17390	1.4241
17400	1.4068
17410	1.42217
17420	1.41692
17430	1.4224
17440	1.42127
17450	1.41305
17460	1.41746
17470	1.42385
17480	1.42687
17490	1.43386
17500	1.43355
17510	1.42343
17520	1.42839
17530	1.42011
17540	1.42076
17550	1.43446
17560	1.43326
17570	1.43018
17580	1.43666
17590	1.41937
17600	1.42804
17610	1.42228
17620	1.42869
17630	1.42085
17640	1.4338
17650	1.44273
17660	1.42984
17670	1.41787
17680	1.42914
17690	1.43305
17700	1.44764
17710	1.43952
17720	1.4444
17730	1.4388
17740	1.42866
17750	1.43523
17760	1.44533
17770	1.44052
17780	1.44027
17790	1.44282
17800	1.43921
17810	1.43165
17820	1.44884
17830	1.43182
17840	1.42322
17850	1.42476
17860	1.42989
17870	1.42634
17880	1.44283
17890	1.44479
17900	1.4354
17910	1.42862
17920	1.43333
17930	1.43638
17940	1.44702
17950	1.4436
17960	1.43087
17970	1.43404
17980	1.43505
17990	1.43345
18000	1.44729
18010	1.43766
18020	1.44101
18030	1.44288
18040	1.42768
18050	1.42729
18060	1.43215
18070	1.43668
18080	1.43212
18090	1.43631
18100	1.4312
18110	1.43094
18120	1.43807
18130	1.43762
18140	1.4358
18150	1.42654
18160	1.43373
18170	1.42829
18180	1.43513
18190	1.42291
18200	1.42315
18210	1.42116
18220	1.43906
18230	1.42359
18240	1.42977
18250	1.42706
18260	1.44572
18270	1.4317
18280	1.4271
18290	1.45024
18300	1.42998
18310	1.43246
18320	1.43623
18330	1.43886
18340	1.42486
18350	1.43794
18360	1.41997
18370	1.43642
18380	1.42856
18390	1.42955
18400	1.42202
18410	1.43154
18420	1.41852
18430	1.42176
18440	1.42709
18450	1.43028
18460	1.43016
18470	1.43568
18480	1.43204
18490	1.43257
18500	1.43456
18510	1.43316
18520	1.4365
18530	1.43617
18540	1.43056
18550	1.42973
18560	1.42203
18570	1.4234
18580	1.42578
18590	1.4256
18600	1.43441
18610	1.42746
18620	1.4213
18630	1.42723
18640	1.419
18650	1.42754
18660	1.4238
18670	1.42196
18680	1.42829
18690	1.41215
18700	1.40623
18710	1.42132
18720	1.41966
18730	1.43283
18740	1.43594
18750	1.42741
18760	1.42918
18770	1.45246
18780	1.43203
18790	1.43227
18800	1.42867
18810	1.426
18820	1.43118
18830	1.42833
18840	1.43122
18850	1.43858
18860	1.43609
18870	1.44185
18880	1.43894
18890	1.44874
18900	1.4406
18910	1.44726
18920	1.43978
18930	1.4302
18940	1.43851
18950	1.42917
18960	1.44319
18970	1.4397
18980	1.42387
18990	1.42684
19000	1.4259
19010	1.41269
19020	1.42429
19030	1.42493
19040	1.4436
19050	1.43889
19060	1.43656
19070	1.4338
19080	1.43633
19090	1.44105
19100	1.43143
19110	1.4343
19120	1.43473
19130	1.42545
19140	1.43069
19150	1.43323
19160	1.42529
19170	1.42055
19180	1.42267
19190	1.44245
19200	1.4359
19210	1.4415
19220	1.44487
19230	1.44164
19240	1.45121
19250	1.4474
19260	1.45597
19270	1.44915
19280	1.43773
19290	1.44086
19300	1.43682
19310	1.44714
19320	1.44499
19330	1.4427
19340	1.44454
19350	1.44747
19360	1.45553
19370	1.44153
19380	1.44504
19390	1.44364
19400	1.45056
19410	1.44516
19420	1.43578
19430	1.45
19440	1.45283
19450	1.4555
19460	1.45065
19470	1.43866
19480	1.44766
19490	1.45357
19500	1.45207
19510	1.44926
19520	1.46083
19530	1.45247
19540	1.46375
19550	1.45705
19560	1.46739
19570	1.45753
19580	1.45381
19590	1.44663
19600	1.4407
19610	1.46443
19620	1.46836
19630	1.45192
19640	1.44416
19650	1.43728
19660	1.44309
19670	1.44655
19680	1.45747
19690	1.4578
19700	1.4505
19710	1.45833
19720	1.45636
19730	1.44681
19740	1.44737
19750	1.45187
19760	1.46568
19770	1.44882
19780	1.45361
19790	1.45958
19800	1.45746
19810	1.46242
19820	1.45578
19830	1.44416
19840	1.45255
19850	1.45477
19860	1.45749
19870	1.44688
19880	1.44298
19890	1.46304
19900	1.44365
19910	1.45959
19920	1.44593
19930	1.44444
19940	1.44478
19950	1.45204
19960	1.43898
19970	1.44825
19980	1.45508
19990	1.44259
[truncated: 8,001 more rows]

## Sheet: PLAG2G2-Anaftopidilsingle
0	1.40043
10	1.41025
20	1.40845
30	1.41571
40	1.41546
50	1.42219
60	1.41407
70	1.41561
80	1.40798
90	1.41297
100	1.40069
110	1.40858
120	1.41136
130	1.4141
140	1.41832
150	1.41259
160	1.42466
170	1.40996
180	1.42249
190	1.41012
200	1.40829
210	1.40055
220	1.40338
230	1.4106
240	1.4125
250	1.41507
260	1.40687
270	1.40652
280	1.40982
290	1.40922
300	1.40649
310	1.41762
320	1.41589
330	1.41023
340	1.40774
350	1.40731
360	1.4171
370	1.41123
380	1.42332
390	1.41903
400	1.41814
410	1.41858
420	1.41547
430	1.41919
440	1.41185
450	1.42695
460	1.42603
470	1.43529
480	1.42514
490	1.41936
500	1.41516
510	1.4176
520	1.40478
530	1.41796
540	1.42516
550	1.4207
560	1.41619
570	1.41458
580	1.41495
590	1.42505
600	1.43508
610	1.42121
620	1.41484
630	1.4298
640	1.41728
650	1.42219
660	1.42296
670	1.42272
680	1.41539
690	1.41502
700	1.41585
710	1.41446
720	1.41487
730	1.41178
740	1.41752
750	1.41512
760	1.41951
770	1.4163
780	1.41709
790	1.42398
800	1.40955
810	1.40896
820	1.41483
830	1.4207
840	1.41251
850	1.41296
860	1.42369
870	1.41629
880	1.40863
890	1.41344
900	1.42874
910	1.41239
920	1.41943
930	1.41672
940	1.41279
950	1.41555
960	1.43104
970	1.41863
980	1.41874
990	1.42088
1000	1.4077
1010	1.42129
1020	1.42042
1030	1.41374
1040	1.4085
1050	1.41174
1060	1.41898
1070	1.41443
1080	1.43302
1090	1.42526
1100	1.41601
1110	1.41231
1120	1.40808
1130	1.41543
1140	1.40565
1150	1.41242
1160	1.41416
1170	1.40917
1180	1.41256
1190	1.40912
1200	1.40793
1210	1.40397
1220	1.40741
1230	1.40307
1240	1.41614
1250	1.41831
1260	1.42759
1270	1.42884
1280	1.41817
1290	1.40498
1300	1.41483
1310	1.41376
1320	1.41754
1330	1.42184
1340	1.42794
1350	1.43041
1360	1.4241
1370	1.41403
1380	1.41428
1390	1.40922
1400	1.41714
1410	1.41744
1420	1.42099
1430	1.42525
1440	1.41054
1450	1.42072
1460	1.42549
1470	1.4309
1480	1.42284
1490	1.42633
1500	1.42412
1510	1.41676
1520	1.42137
1530	1.42326
1540	1.42152
1550	1.41909
1560	1.42891
1570	1.4257
1580	1.42962
1590	1.42027
1600	1.41103
1610	1.41832
1620	1.41735
1630	1.41194
1640	1.40983
1650	1.41469
1660	1.42919
1670	1.42667
1680	1.42107
1690	1.4176
1700	1.41906
1710	1.40675
1720	1.41032
1730	1.42155
1740	1.41352
1750	1.41365
1760	1.433
1770	1.4272
1780	1.41972
1790	1.42346
1800	1.42739
1810	1.41907
1820	1.43134
1830	1.43623
1840	1.42761
1850	1.42447
1860	1.41954
1870	1.44249
1880	1.41848
1890	1.40778
1900	1.41415
1910	1.40742
1920	1.40673
1930	1.41323
1940	1.4271
1950	1.42626
1960	1.41024
1970	1.4174
1980	1.42558
1990	1.4245
2000	1.42122
2010	1.42586
2020	1.42416
2030	1.42196
2040	1.42575
2050	1.42265
2060	1.42461
2070	1.41689
2080	1.41239
2090	1.41387
2100	1.41509
2110	1.41491
2120	1.42579
2130	1.41884
2140	1.42734
2150	1.41578
2160	1.42391
2170	1.41999
2180	1.40029
2190	1.40682
2200	1.41375
2210	1.41789
2220	1.41378
2230	1.41147
2240	1.41616
2250	1.4125
2260	1.40054
2270	1.40071
2280	1.39546
2290	1.40999
2300	1.40941
2310	1.41037
2320	1.41701
2330	1.41797
2340	1.42353
2350	1.42213
2360	1.42216
2370	1.4177
2380	1.43068
2390	1.43741
2400	1.44322
2410	1.42629
2420	1.43149
2430	1.4304
2440	1.4378
2450	1.43702
2460	1.42364
2470	1.42399
2480	1.42425
2490	1.42718
2500	1.41413
2510	1.42889
2520	1.41903
2530	1.42747
2540	1.42481
2550	1.414
2560	1.4207
2570	1.4268
2580	1.42391
2590	1.42619
2600	1.42373
2610	1.42831
2620	1.40565
2630	1.41787
2640	1.42377
2650	1.41719
2660	1.42752
2670	1.41545
2680	1.40871
2690	1.41379
2700	1.42495
2710	1.41443
2720	1.40981
2730	1.42231
2740	1.42807
2750	1.4232
2760	1.42181
2770	1.42093
2780	1.41827
2790	1.40876
2800	1.40796
2810	1.40366
2820	1.41478
2830	1.41058
2840	1.4103
2850	1.40949
2860	1.40637
2870	1.41278
2880	1.40659
2890	1.41965
2900	1.41515
2910	1.41359
2920	1.40925
2930	1.41071
2940	1.40803
2950	1.4035
2960	1.41363
2970	1.41003
2980	1.4147
2990	1.40688
3000	1.40827
3010	1.41862
3020	1.41281
3030	1.40217
3040	1.41365
3050	1.41578
3060	1.41419
3070	1.40123
3080	1.40892
3090	1.4114
3100	1.41315
3110	1.41369
3120	1.41651
3130	1.41831
3140	1.41354
3150	1.4149
3160	1.40509
3170	1.40446
3180	1.41441
3190	1.40657
3200	1.4155
3210	1.4193
3220	1.40901
3230	1.42818
3240	1.41485
3250	1.41745
3260	1.42184
3270	1.4218
3280	1.41387
3290	1.42729
3300	1.42683
3310	1.42292
3320	1.42844
3330	1.42591
3340	1.4333
3350	1.41836
3360	1.42501
3370	1.4209
3380	1.41667
3390	1.41507
3400	1.4256
3410	1.41957
3420	1.4115
3430	1.42104
3440	1.42838
3450	1.42595
3460	1.42172
3470	1.41384
3480	1.41821
3490	1.41812
3500	1.4171
3510	1.41749
3520	1.41588
3530	1.42501
3540	1.43029
3550	1.42544
3560	1.41445
3570	1.41341
3580	1.41106
3590	1.4132
3600	1.40778
3610	1.4272
3620	1.41431
3630	1.41694
3640	1.41219
3650	1.41196
3660	1.416
3670	1.40881
3680	1.40125
3690	1.41869
3700	1.40355
3710	1.41411
3720	1.41302
3730	1.40798
3740	1.41224
3750	1.41129
3760	1.40591
3770	1.39883
3780	1.39403
3790	1.40958
3800	1.39509
3810	1.40747
3820	1.40782
3830	1.40539
3840	1.41237
3850	1.40415
3860	1.4156
3870	1.40861
3880	1.41021
3890	1.42992
3900	1.41343
3910	1.4175
3920	1.41143
3930	1.39998
3940	1.40777
3950	1.40942
3960	1.40302
3970	1.40447
3980	1.41166
3990	1.41513
4000	1.41483
4010	1.40961
4020	1.4163
4030	1.41718
4040	1.41864
4050	1.42628
4060	1.4304
4070	1.42514
4080	1.42005
4090	1.42815
4100	1.41156
4110	1.42835
4120	1.42018
4130	1.41116
4140	1.42498
4150	1.42596
4160	1.40702
4170	1.41238
4180	1.41272
4190	1.41719
4200	1.40644
4210	1.41994
4220	1.41275
4230	1.42195
4240	1.41701
4250	1.42414
4260	1.40725
4270	1.40941
4280	1.40694
4290	1.40872
4300	1.4102
4310	1.39579
4320	1.4099
4330	1.40843
4340	1.40349
4350	1.39358
4360	1.40281
4370	1.39904
4380	1.41493
4390	1.40405
4400	1.40557
4410	1.41421
4420	1.41352
4430	1.40521
4440	1.40213
4450	1.40693
4460	1.41044
4470	1.40599
4480	1.40177
4490	1.41103
4500	1.40792
4510	1.40127
4520	1.40567
4530	1.41194
4540	1.39847
4550	1.40543
4560	1.39786
4570	1.40309
4580	1.40322
4590	1.40182
4600	1.39881
4610	1.39965
4620	1.40327
4630	1.40949
4640	1.40293
4650	1.40243
4660	1.39809
4670	1.40264
4680	1.40215
4690	1.39578
4700	1.39526
4710	1.40778
4720	1.40017
4730	1.40414
4740	1.40157
4750	1.40176
4760	1.39525
4770	1.40129
4780	1.40675
4790	1.39471
4800	1.4136
4810	1.40164
4820	1.40872
4830	1.41533
4840	1.40405
4850	1.40645
4860	1.40664
4870	1.40133
4880	1.39273
4890	1.40043
4900	1.39765
4910	1.40402
4920	1.39521
4930	1.41316
4940	1.39901
4950	1.40445
4960	1.40356
4970	1.40373
4980	1.40608
4990	1.41766
5000	1.40761
5010	1.41166
5020	1.41779
5030	1.41651
5040	1.41068
5050	1.41882
5060	1.4194
5070	1.40487
5080	1.41113
5090	1.41081
5100	1.40424
5110	1.40255
5120	1.40264
5130	1.40439
5140	1.41572
5150	1.4001
5160	1.4032
5170	1.40554
5180	1.40126
5190	1.41356
5200	1.42231
5210	1.41391
5220	1.41911
5230	1.40985
5240	1.42312
5250	1.4246
5260	1.40576
5270	1.40462
5280	1.39801
5290	1.4114
5300	1.42596
5310	1.42268
5320	1.41345
5330	1.42054
5340	1.42386
5350	1.4118
5360	1.41225
5370	1.40805
5380	1.41013
5390	1.41402
5400	1.41068
5410	1.40091
5420	1.39593
5430	1.40811
5440	1.40375
5450	1.41074
5460	1.40601
5470	1.40963
5480	1.40676
5490	1.41907
5500	1.40458
5510	1.41634
5520	1.41417
5530	1.4179
5540	1.40981
5550	1.41655
5560	1.41812
5570	1.41383
5580	1.42091
5590	1.41779
5600	1.41329
5610	1.42397
5620	1.40349
5630	1.40844
5640	1.41532
5650	1.40974
5660	1.40865
5670	1.38994
5680	1.39904
5690	1.39898
5700	1.40912
5710	1.41369
5720	1.41101
5730	1.41882
5740	1.41344
5750	1.41603
5760	1.40703
5770	1.42162
5780	1.40863
5790	1.40662
5800	1.39664
5810	1.39907
5820	1.39566
5830	1.39569
5840	1.41394
5850	1.40606
5860	1.40428
5870	1.42405
5880	1.43746
5890	1.41876
5900	1.41584
5910	1.41825
5920	1.4258
5930	1.40928
5940	1.40597
5950	1.42949
5960	1.41627
5970	1.41724
5980	1.42614
5990	1.4196
6000	1.42213
6010	1.43193
6020	1.43466
6030	1.42757
6040	1.42611
6050	1.42113
6060	1.42604
6070	1.42488
6080	1.41958
6090	1.42875
6100	1.4061
6110	1.42758
6120	1.42273
6130	1.41902
6140	1.42398
6150	1.42168
6160	1.42667
6170	1.43911
6180	1.43772
6190	1.42865
6200	1.43014
6210	1.42575
6220	1.42845
6230	1.41796
6240	1.4223
6250	1.42067
6260	1.42808
6270	1.43215
6280	1.43876
6290	1.44163
6300	1.43697
6310	1.43233
6320	1.43906
6330	1.43605
6340	1.43405
6350	1.42649
6360	1.43134
6370	1.42976
6380	1.41842
6390	1.42504
6400	1.42045
6410	1.43426
6420	1.42269
6430	1.42515
6440	1.44369
6450	1.44613
6460	1.42497
6470	1.42584
6480	1.40983
6490	1.42798
6500	1.42609
6510	1.4239
6520	1.42961
6530	1.42583
6540	1.42063
6550	1.42548
6560	1.42589
6570	1.43312
6580	1.44063
6590	1.43096
6600	1.43042
6610	1.41795
6620	1.40899
6630	1.41691
6640	1.41934
6650	1.41749
6660	1.41404
6670	1.41045
6680	1.41286
6690	1.42236
6700	1.40598
6710	1.41511
6720	1.40999
6730	1.41622
6740	1.41281
6750	1.41075
6760	1.40696
6770	1.40768
6780	1.41574
6790	1.41867
6800	1.41457
6810	1.41514
6820	1.41684
6830	1.40294
6840	1.42018
6850	1.41841
6860	1.42854
6870	1.43328
6880	1.43031
6890	1.42201
6900	1.44046
6910	1.4271
6920	1.42852
6930	1.4208
6940	1.43507
6950	1.42253
6960	1.42953
6970	1.42297
6980	1.41325
6990	1.40088
7000	1.3962
7010	1.41787
7020	1.41917
7030	1.4124
7040	1.41705
7050	1.41368
7060	1.41563
7070	1.41605
7080	1.42671
7090	1.41903
7100	1.41521
7110	1.41238
7120	1.41046
7130	1.41467
7140	1.4053
7150	1.40395
7160	1.41349
7170	1.41917
7180	1.40964
7190	1.42823
7200	1.42985
7210	1.41958
7220	1.4129
7230	1.41202
7240	1.40996
7250	1.41027
7260	1.40997
7270	1.41552
7280	1.41617
7290	1.41254
7300	1.41509
7310	1.41089
7320	1.40709
7330	1.41784
7340	1.42528
7350	1.42458
7360	1.43124
7370	1.42776
7380	1.4264
7390	1.42569
7400	1.41619
7410	1.4198
7420	1.41485
7430	1.42091
7440	1.41965
7450	1.4306
7460	1.41632
7470	1.42625
7480	1.41516
7490	1.42318
7500	1.41862
7510	1.40449
7520	1.41393
7530	1.42049
7540	1.41073
7550	1.40756
7560	1.4063
7570	1.40916
7580	1.40797
7590	1.40353
7600	1.40766
7610	1.40317
7620	1.40714
7630	1.40565
7640	1.42385
7650	1.415
7660	1.41821
7670	1.41447
7680	1.4041
7690	1.40313
7700	1.40455
7710	1.40836
7720	1.40036
7730	1.40044
7740	1.40556
7750	1.41442
7760	1.40561
7770	1.41006
7780	1.40438
7790	1.41572
7800	1.41235
7810	1.41324
7820	1.42969
7830	1.41787
7840	1.41087
7850	1.4166
7860	1.40774
7870	1.4088
7880	1.40541
7890	1.40975
7900	1.4083
7910	1.41512
7920	1.42416
7930	1.41191
7940	1.40562
7950	1.40673
7960	1.41564
7970	1.41181
7980	1.40739
7990	1.4296
8000	1.41584
8010	1.42078
8020	1.41954
8030	1.40827
8040	1.41867
8050	1.42264
8060	1.42011
8070	1.42606
8080	1.43276
8090	1.41951
8100	1.41874
8110	1.41471
8120	1.4126
8130	1.40894
8140	1.41136
8150	1.42077
8160	1.42287
8170	1.41964
8180	1.43004
8190	1.41322
8200	1.41139
8210	1.40807
8220	1.41471
8230	1.41289
8240	1.41032
8250	1.40939
8260	1.4064
8270	1.40708
8280	1.40294
8290	1.40322
8300	1.40724
8310	1.41693
8320	1.41946
8330	1.40271
8340	1.42211
8350	1.40829
8360	1.40521
8370	1.4065
8380	1.40922
8390	1.41387
8400	1.40939
8410	1.42681
8420	1.4204
8430	1.40886
8440	1.40049
8450	1.40486
8460	1.40604
8470	1.41578
8480	1.41931
8490	1.42822
8500	1.41487
8510	1.4269
8520	1.4176
8530	1.41919
8540	1.42136
8550	1.41673
8560	1.41166
8570	1.41214
8580	1.41
8590	1.41641
8600	1.42042
8610	1.41617
8620	1.39953
8630	1.40604
8640	1.41479
8650	1.4181
8660	1.4231
8670	1.40942
8680	1.40903
8690	1.40824
8700	1.41083
8710	1.41347
8720	1.41479
8730	1.42187
8740	1.40842
8750	1.41444
8760	1.4085
8770	1.4094
8780	1.40737
8790	1.40782
8800	1.39698
8810	1.39956
8820	1.39832
8830	1.39849
8840	1.40717
8850	1.40759
8860	1.42061
8870	1.4081
8880	1.40669
8890	1.40845
8900	1.41456
8910	1.40879
8920	1.40285
8930	1.40377
8940	1.41059
8950	1.40565
8960	1.41762
8970	1.40596
8980	1.41631
8990	1.40456
9000	1.3972
9010	1.40484
9020	1.39723
9030	1.40107
9040	1.40079
9050	1.40266
9060	1.40181
9070	1.38347
9080	1.39064
9090	1.41261
9100	1.39534
9110	1.40483
9120	1.40371
9130	1.39807
9140	1.3947
9150	1.39547
9160	1.38768
9170	1.38132
9180	1.38036
9190	1.38288
9200	1.38728
9210	1.38464
9220	1.38863
9230	1.38462
9240	1.37718
9250	1.36664
9260	1.38686
9270	1.37944
9280	1.39005
9290	1.39418
9300	1.40052
9310	1.39097
9320	1.38877
9330	1.4019
9340	1.4119
9350	1.41571
9360	1.41163
9370	1.41178
9380	1.41204
9390	1.39975
9400	1.40672
9410	1.41856
9420	1.40925
9430	1.41771
9440	1.41669
9450	1.43539
9460	1.42543
9470	1.41115
9480	1.42281
9490	1.43235
9500	1.43529
9510	1.42251
9520	1.42526
9530	1.42534
9540	1.42296
9550	1.43883
9560	1.41813
9570	1.41982
9580	1.41758
9590	1.41025
9600	1.40752
9610	1.40999
9620	1.40934
9630	1.4073
9640	1.4047
9650	1.4167
9660	1.41677
9670	1.41138
9680	1.41688
9690	1.42323
9700	1.41029
9710	1.41136
9720	1.42586
9730	1.42034
9740	1.41937
9750	1.42613
9760	1.41949
9770	1.42459
9780	1.42157
9790	1.42687
9800	1.42361
9810	1.42539
9820	1.42792
9830	1.4125
9840	1.40878
9850	1.41291
9860	1.41524
9870	1.42302
9880	1.42663
9890	1.42087
9900	1.43356
9910	1.41478
9920	1.42769
9930	1.43156
9940	1.42134
9950	1.42072
9960	1.42501
9970	1.4309
9980	1.42721
9990	1.43116
10000	1.43603
10010	1.43538
10020	1.43238
10030	1.43253
10040	1.43861
10050	1.43962
10060	1.43098
10070	1.43109
10080	1.42087
10090	1.42331
10100	1.43244
10110	1.43835
10120	1.43078
10130	1.43198
10140	1.43586
10150	1.42638
10160	1.42663
10170	1.42808
10180	1.42967
10190	1.43894
10200	1.43189
10210	1.42136
10220	1.43678
10230	1.43035
10240	1.41662
10250	1.41988
10260	1.42068
10270	1.41985
10280	1.41881
10290	1.40513
10300	1.4128
10310	1.41277
10320	1.41925
10330	1.41306
10340	1.4216
10350	1.41509
10360	1.41845
10370	1.40851
10380	1.41005
10390	1.42659
10400	1.41765
10410	1.40957
10420	1.4146
10430	1.41944
10440	1.40327
10450	1.4187
10460	1.41686
10470	1.414
10480	1.41817
10490	1.41568
10500	1.4182
10510	1.42204
10520	1.42305
10530	1.41974
10540	1.42278
10550	1.43048
10560	1.43675
10570	1.42782
10580	1.4358
10590	1.4306
10600	1.41098
10610	1.41328
10620	1.41312
10630	1.41191
10640	1.42354
10650	1.42159
10660	1.41598
10670	1.41294
10680	1.39945
10690	1.40184
10700	1.40343
10710	1.39395
10720	1.40072
10730	1.40027
10740	1.3969
10750	1.41679
10760	1.39907
10770	1.40091
10780	1.4047
10790	1.41386
10800	1.40856
10810	1.41304
10820	1.41048
10830	1.42986
10840	1.42251
10850	1.42217
10860	1.42676
10870	1.42533
10880	1.42216
10890	1.41325
10900	1.41716
10910	1.42303
10920	1.41411
10930	1.42042
10940	1.42172
10950	1.41975
10960	1.42078
10970	1.42362
10980	1.42655
10990	1.41869
11000	1.41869
11010	1.41263
11020	1.41687
11030	1.41103
11040	1.40487
11050	1.41436
11060	1.41428
11070	1.41744
11080	1.41478
11090	1.4118
11100	1.40668
11110	1.41303
11120	1.42104
11130	1.41667
11140	1.42132
11150	1.41575
11160	1.40221
11170	1.40938
11180	1.40505
11190	1.42839
11200	1.40885
11210	1.42456
11220	1.41051
11230	1.40611
11240	1.41266
11250	1.41575
11260	1.41281
11270	1.41528
11280	1.42121
11290	1.42075
11300	1.41244
11310	1.4222
11320	1.41213
11330	1.41415
11340	1.40925
11350	1.41097
11360	1.40655
11370	1.41924
11380	1.41208
11390	1.42272
11400	1.40918
11410	1.4174
11420	1.4252
11430	1.42114
11440	1.41372
11450	1.41802
11460	1.41694
11470	1.42979
11480	1.41794
11490	1.42665
11500	1.43489
11510	1.42927
11520	1.43008
11530	1.42386
11540	1.43032
11550	1.42698
11560	1.42867
11570	1.42377
11580	1.41275
11590	1.42139
11600	1.43088
11610	1.42497
11620	1.42767
11630	1.41026
11640	1.41993
11650	1.4041
11660	1.42226
11670	1.41923
11680	1.41409
11690	1.41797
11700	1.41993
11710	1.42194
11720	1.42368
11730	1.4208
11740	1.43123
11750	1.42067
11760	1.42772
11770	1.4326
11780	1.43194
11790	1.43415
11800	1.43697
11810	1.43039
11820	1.4337
11830	1.43051
11840	1.43565
11850	1.42902
11860	1.42845
11870	1.43183
11880	1.4269
11890	1.43027
11900	1.42886
11910	1.4319
11920	1.43312
11930	1.43049
11940	1.44223
11950	1.43152
11960	1.4393
11970	1.435
11980	1.44116
11990	1.43395
12000	1.44023
12010	1.43658
12020	1.4269
12030	1.42845
12040	1.42189
12050	1.42193
12060	1.41517
12070	1.41615
12080	1.41656
12090	1.40077
12100	1.40951
12110	1.43435
12120	1.42914
12130	1.43412
12140	1.43461
12150	1.41162
12160	1.42914
12170	1.42489
12180	1.42691
12190	1.43662
12200	1.43099
12210	1.42373
12220	1.42902
12230	1.43628
12240	1.43507
12250	1.44079
12260	1.43549
12270	1.43933
12280	1.41848
12290	1.42338
12300	1.42797
12310	1.42555
12320	1.4435
12330	1.42498
12340	1.41912
12350	1.41356
12360	1.42234
12370	1.42666
12380	1.42699
12390	1.43237
12400	1.42547
12410	1.41711
12420	1.41278
12430	1.41911
12440	1.41358
12450	1.40812
12460	1.41847
12470	1.42066
12480	1.42605
12490	1.43181
12500	1.43827
12510	1.44121
12520	1.43699
12530	1.44122
12540	1.43429
12550	1.4246
12560	1.42256
12570	1.42303
12580	1.42108
12590	1.41881
12600	1.41514
12610	1.41128
12620	1.43265
12630	1.4264
12640	1.4238
12650	1.42592
12660	1.42453
12670	1.42376
12680	1.41979
12690	1.42468
12700	1.4343
12710	1.41945
12720	1.42746
12730	1.42275
12740	1.4296
12750	1.42491
12760	1.41022
12770	1.41819
12780	1.41762
12790	1.42289
12800	1.39949
12810	1.41208
12820	1.42091
12830	1.42246
12840	1.40856
12850	1.40683
12860	1.41004
12870	1.40196
12880	1.39805
12890	1.40464
12900	1.39892
12910	1.4133
12920	1.41091
12930	1.40542
12940	1.41285
12950	1.41609
12960	1.40939
12970	1.41588
12980	1.42353
12990	1.43116
13000	1.41676
13010	1.42427
13020	1.42684
13030	1.41722
13040	1.42696
13050	1.42693
13060	1.4163
13070	1.42513
13080	1.41578
13090	1.39933
13100	1.41571
13110	1.41888
13120	1.43699
13130	1.4432
13140	1.42884
13150	1.43095
13160	1.43848
13170	1.42991
13180	1.41871
13190	1.42511
13200	1.42416
13210	1.42916
13220	1.42212
13230	1.42373
13240	1.4146
13250	1.41146
13260	1.42253
13270	1.41172
13280	1.4103
13290	1.4038
13300	1.41754
13310	1.41671
13320	1.409
13330	1.4281
13340	1.41938
13350	1.42146
13360	1.43741
13370	1.41707
13380	1.40434
13390	1.40904
13400	1.41106
13410	1.4268
13420	1.4146
13430	1.41054
13440	1.42364
13450	1.42132
13460	1.41677
13470	1.42198
13480	1.41384
13490	1.41908
13500	1.41313
13510	1.41362
13520	1.41833
13530	1.42268
13540	1.42439
13550	1.42735
13560	1.42024
13570	1.42385
13580	1.42616
13590	1.42988
13600	1.438
13610	1.43771
13620	1.42936
13630	1.42787
13640	1.4317
13650	1.43419
13660	1.42322
13670	1.42554
13680	1.43694
13690	1.43773
13700	1.41861
13710	1.43466
13720	1.42769
13730	1.41974
13740	1.42583
13750	1.4226
13760	1.42584
13770	1.42617
13780	1.4209
13790	1.4301
13800	1.43297
13810	1.4418
13820	1.43741
13830	1.4264
13840	1.42511
13850	1.42578
13860	1.42919
13870	1.43856
13880	1.44257
13890	1.43334
13900	1.42817
13910	1.4247
13920	1.43286
13930	1.43704
13940	1.42789
13950	1.43324
13960	1.42696
13970	1.4308
13980	1.42503
13990	1.42702
14000	1.43216
14010	1.43557
14020	1.41755
14030	1.42701
14040	1.43579
14050	1.43417
14060	1.42818
14070	1.43169
14080	1.4284
14090	1.42358
14100	1.41785
14110	1.42026
14120	1.41859
14130	1.41988
14140	1.42162
14150	1.41686
14160	1.42486
14170	1.41773
14180	1.41978
14190	1.4193
14200	1.42321
14210	1.42182
14220	1.42475
14230	1.42296
14240	1.43329
14250	1.4264
14260	1.42769
14270	1.43478
14280	1.43881
14290	1.436
14300	1.4292
14310	1.41892
14320	1.42445
14330	1.44178
14340	1.43519
14350	1.44835
14360	1.43938
14370	1.434
14380	1.43607
14390	1.44053
14400	1.43807
14410	1.43102
14420	1.43746
14430	1.43083
14440	1.43957
14450	1.42445
14460	1.41998
14470	1.42526
14480	1.43349
14490	1.43068
14500	1.43737
14510	1.44278
14520	1.4363
14530	1.43489
14540	1.43479
14550	1.44886
14560	1.42316
14570	1.42967
14580	1.43516
14590	1.43118
14600	1.43759
14610	1.44508
14620	1.43755
14630	1.4308
14640	1.43431
14650	1.43291
14660	1.43249
14670	1.43839
14680	1.43819
14690	1.43203
14700	1.43402
14710	1.43094
14720	1.43215
14730	1.42634
14740	1.4355
14750	1.43003
14760	1.42942
14770	1.42623
14780	1.42876
14790	1.43155
14800	1.41861
14810	1.4292
14820	1.42179
14830	1.43139
14840	1.43938
14850	1.42386
14860	1.43276
14870	1.43418
14880	1.42742
14890	1.42763
14900	1.42794
14910	1.42932
14920	1.42919
14930	1.42406
14940	1.4216
14950	1.42625
14960	1.42969
14970	1.42653
14980	1.43696
14990	1.42738
15000	1.42054
15010	1.42629
15020	1.42479
15030	1.42966
15040	1.42469
15050	1.42781
15060	1.42646
15070	1.42502
15080	1.42542
15090	1.42888
15100	1.42479
15110	1.41875
15120	1.42026
15130	1.41501
15140	1.42441
15150	1.41986
15160	1.42729
15170	1.42751
15180	1.42395
15190	1.42099
15200	1.41938
15210	1.42612
15220	1.43503
15230	1.43789
15240	1.43342
15250	1.42888
15260	1.43334
15270	1.43016
15280	1.43755
15290	1.43745
15300	1.43445
15310	1.43522
15320	1.42804
15330	1.4288
15340	1.43655
15350	1.43048
15360	1.41761
15370	1.41774
15380	1.4147
15390	1.42386
15400	1.41255
15410	1.42577
15420	1.4323
15430	1.4238
15440	1.41998
15450	1.41144
15460	1.42439
15470	1.41047
15480	1.42441
15490	1.41591
15500	1.42025
15510	1.40785
15520	1.41397
15530	1.42075
15540	1.43391
15550	1.42657
15560	1.43309
15570	1.43381
15580	1.43991
15590	1.43528
15600	1.43524
15610	1.41959
15620	1.42913
15630	1.42734
15640	1.42397
15650	1.42775
15660	1.43728
15670	1.43428
15680	1.44702
15690	1.42757
15700	1.44357
15710	1.44874
15720	1.43647
15730	1.44737
15740	1.43069
15750	1.44629
15760	1.44604
15770	1.45504
15780	1.43178
15790	1.44361
15800	1.43428
15810	1.4363
15820	1.43858
15830	1.44072
15840	1.43112
15850	1.41938
15860	1.43588
15870	1.43378
15880	1.42829
15890	1.4317
15900	1.43631
15910	1.4298
15920	1.44099
15930	1.43821
15940	1.43133
15950	1.43991
15960	1.42352
15970	1.43405
15980	1.43594
15990	1.43066
16000	1.43437
16010	1.43331
16020	1.43302
16030	1.43572
16040	1.42878
16050	1.43115
16060	1.43292
16070	1.42861
16080	1.43218
16090	1.43259
16100	1.43447
16110	1.43059
16120	1.43627
16130	1.43209
16140	1.43156
16150	1.43808
16160	1.42612
16170	1.42131
16180	1.42832
16190	1.43043
16200	1.43318
16210	1.42211
16220	1.43002
16230	1.42618
16240	1.42609
16250	1.4203
16260	1.41646
16270	1.42103
16280	1.42244
16290	1.41049
16300	1.42049
16310	1.42374
16320	1.44288
16330	1.42935
16340	1.42515
16350	1.41927
16360	1.42729
16370	1.41521
16380	1.42011
16390	1.43169
16400	1.42733
16410	1.43441
16420	1.43647
16430	1.42751
16440	1.42544
16450	1.42542
16460	1.4238
16470	1.42116
16480	1.42373
16490	1.42376
16500	1.42897
16510	1.4225
16520	1.43258
16530	1.44342
16540	1.43515
16550	1.44636
16560	1.447
16570	1.43199
16580	1.43507
16590	1.43801
16600	1.44572
16610	1.45137
16620	1.43919
16630	1.4341
16640	1.42283
16650	1.42778
16660	1.4285
16670	1.42227
16680	1.42068
16690	1.42773
16700	1.40957
16710	1.41726
16720	1.41333
16730	1.40845
16740	1.42157
16750	1.43042
16760	1.43217
16770	1.42584
16780	1.41844
16790	1.42588
16800	1.42612
16810	1.43253
16820	1.41457
16830	1.42578
16840	1.40437
16850	1.40534
16860	1.40855
16870	1.4064
16880	1.40788
16890	1.41514
16900	1.41057
16910	1.41129
16920	1.40995
16930	1.40911
16940	1.41742
16950	1.40992
16960	1.40769
16970	1.40865
16980	1.40425
16990	1.41046
17000	1.40629
17010	1.41907
17020	1.41229
17030	1.40727
17040	1.40489
17050	1.41598
17060	1.39684
17070	1.39859
17080	1.39872
17090	1.39648
17100	1.41949
17110	1.41525
17120	1.41954
17130	1.4185
17140	1.41895
17150	1.41692
17160	1.42819
17170	1.40967
17180	1.41736
17190	1.41023
17200	1.40657
17210	1.41645
17220	1.41858
17230	1.42183
17240	1.41214
17250	1.42121
17260	1.4143
17270	1.43277
17280	1.43417
17290	1.43765
17300	1.42676
17310	1.43172
17320	1.41787
17330	1.42955
17340	1.42852
17350	1.4241
17360	1.42855
17370	1.42269
17380	1.43153
17390	1.42595
17400	1.41901
17410	1.41375
17420	1.41968
17430	1.42697
17440	1.44083
17450	1.42475
17460	1.43853
17470	1.42708
17480	1.4279
17490	1.41411
17500	1.41201
17510	1.41633
17520	1.4138
17530	1.41424
17540	1.41196
17550	1.41308
17560	1.42681
17570	1.42207
17580	1.41777
17590	1.42153
17600	1.41972
17610	1.41714
17620	1.42024
17630	1.43257
17640	1.42531
17650	1.42767
17660	1.41994
17670	1.43086
17680	1.42803
17690	1.43736
17700	1.43157
17710	1.43445
17720	1.4288
17730	1.42048
17740	1.42191
17750	1.42598
17760	1.42237
17770	1.42569
17780	1.41652
17790	1.41721
17800	1.41749
17810	1.41042
17820	1.40442
17830	1.41555
17840	1.40988
17850	1.41215
17860	1.41901
17870	1.41864
17880	1.40555
17890	1.40766
17900	1.41926
17910	1.41047
17920	1.40581
17930	1.4227
17940	1.43497
17950	1.42836
17960	1.43124
17970	1.42717
17980	1.4175
17990	1.40528
18000	1.41034
18010	1.41619
18020	1.41863
18030	1.41165
18040	1.42482
18050	1.42365
18060	1.42921
18070	1.43063
18080	1.42514
18090	1.41644
18100	1.41418
18110	1.42455
18120	1.43749
18130	1.4347
18140	1.43306
18150	1.43801
18160	1.42795
18170	1.40901
18180	1.4189
18190	1.40798
18200	1.41967
18210	1.42743
18220	1.42778
18230	1.42269
18240	1.43369
18250	1.41026
18260	1.41818
18270	1.43212
18280	1.44218
18290	1.42342
18300	1.42723
18310	1.42631
18320	1.43002
18330	1.42169
18340	1.42083
18350	1.42755
18360	1.4187
18370	1.41357
18380	1.41844
18390	1.41779
18400	1.4257
18410	1.42938
18420	1.42755
18430	1.42202
18440	1.42103
18450	1.42208
18460	1.42354
18470	1.41959
18480	1.42331
18490	1.42089
18500	1.42508
18510	1.4273
18520	1.42221
18530	1.42499
18540	1.42504
18550	1.43022
18560	1.41707
18570	1.41438
18580	1.41196
18590	1.41551
18600	1.41811
18610	1.41573
18620	1.42003
18630	1.42409
18640	1.42164
18650	1.41192
18660	1.41508
18670	1.41881
18680	1.41402
18690	1.41081
18700	1.41447
18710	1.42276
18720	1.42091
18730	1.42167
18740	1.41405
18750	1.42046
18760	1.42232
18770	1.42119
18780	1.42922
18790	1.42282
18800	1.42407
18810	1.42593
18820	1.42092
18830	1.42975
18840	1.42551
18850	1.42722
18860	1.42646
18870	1.42465
18880	1.43427
18890	1.42594
18900	1.43492
18910	1.42476
18920	1.41744
18930	1.42102
18940	1.42508
18950	1.42479
18960	1.42707
18970	1.41298
18980	1.41935
18990	1.42109
19000	1.40916
19010	1.4301
19020	1.43583
19030	1.42655
19040	1.41075
19050	1.41337
19060	1.4138
19070	1.42015
19080	1.42307
19090	1.42624
19100	1.4277
19110	1.41164
19120	1.41601
19130	1.42249
19140	1.41065
19150	1.40554
19160	1.41853
19170	1.41934
19180	1.42814
19190	1.42389
19200	1.42663
19210	1.41974
19220	1.4309
19230	1.43337
19240	1.42513
19250	1.43369
19260	1.41758
19270	1.42991
19280	1.42483
19290	1.42244
19300	1.42667
19310	1.4264
19320	1.42653
19330	1.43985
19340	1.42063
19350	1.43821
19360	1.43323
19370	1.42632
19380	1.44816
19390	1.43751
19400	1.43709
19410	1.42692
19420	1.43449
19430	1.42392
19440	1.43116
19450	1.43862
19460	1.43615
19470	1.42951
19480	1.42079
19490	1.42412
19500	1.42133
19510	1.42519
19520	1.41819
19530	1.41492
19540	1.41706
19550	1.41374
19560	1.41669
19570	1.41317
19580	1.41901
19590	1.41711
19600	1.40807
19610	1.40716
19620	1.41162
19630	1.41804
19640	1.41956
19650	1.41834
19660	1.41836
19670	1.41127
19680	1.42012
19690	1.4151
19700	1.4134
19710	1.406
19720	1.40146
19730	1.41418
19740	1.41792
19750	1.41987
19760	1.42071
19770	1.4082
19780	1.41588
19790	1.42268
19800	1.41024
19810	1.40694
19820	1.40539
19830	1.41613
19840	1.41857
19850	1.41606
19860	1.41438
19870	1.41223
19880	1.41431
19890	1.41207
19900	1.41548
19910	1.40624
19920	1.41279
19930	1.41083
19940	1.42394
19950	1.42503
19960	1.41593
19970	1.41998
19980	1.40988
19990	1.42837
[truncated: 8,001 more rows]
