# Supplementary material for: Machine learning combining external validation to explore the immunopathogenesis of diabetic foot ulcer and predict therapeutic drugs
Source: PLoS One. 2025 Aug 1;20(8):e0328906. doi: 10.1371/journal.pone.0328906 (PMC12316216; doi:10.1371/journal.pone.0328906)
Supplement: S9 File — (XLSX) [file pone.0328906.s009.xlsx]

## Sheet: FGFR3-AZD
0	1
10	0
20	0
30	0
40	0
50	0
60	0
70	0
80	0
90	0
100	1
110	0
120	0
130	0
140	0
150	0
160	0
170	0
180	0
190	0
200	0
210	0
220	0
230	0
240	1
250	0
260	0
270	0
280	0
290	1
300	0
310	0
320	0
330	0
340	0
350	0
360	1
370	0
380	0
390	0
400	0
410	0
420	0
430	0
440	0
450	0
460	1
470	1
480	1
490	1
500	1
510	1
520	0
530	0
540	0
550	0
560	0
570	0
580	0
590	0
600	0
610	0
620	1
630	0
640	0
650	0
660	0
670	1
680	1
690	1
700	0
710	1
720	0
730	0
740	0
750	0
760	0
770	0
780	1
790	0
800	0
810	1
820	0
830	1
840	0
850	0
860	1
870	1
880	1
890	0
900	1
910	1
920	1
930	0
940	0
950	0
960	1
970	1
980	1
990	1
1000	0
1010	0
1020	0
1030	0
1040	0
1050	1
1060	1
1070	0
1080	1
1090	0
1100	0
1110	1
1120	0
1130	1
1140	0
1150	0
1160	0
1170	0
1180	0
1190	0
1200	0
1210	0
1220	0
1230	1
1240	1
1250	1
1260	0
1270	0
1280	0
1290	0
1300	0
1310	0
1320	0
1330	1
1340	0
1350	2
1360	2
1370	1
1380	0
1390	0
1400	0
1410	1
1420	0
1430	0
1440	0
1450	0
1460	2
1470	0
1480	1
1490	0
1500	0
1510	0
1520	1
1530	0
1540	1
1550	1
1560	1
1570	0
1580	1
1590	0
1600	0
1610	0
1620	1
1630	2
1640	1
1650	0
1660	1
1670	0
1680	1
1690	0
1700	0
1710	1
1720	0
1730	0
1740	0
1750	1
1760	0
1770	1
1780	0
1790	0
1800	0
1810	1
1820	0
1830	0
1840	0
1850	1
1860	1
1870	0
1880	1
1890	1
1900	1
1910	0
1920	0
1930	0
1940	0
1950	1
1960	0
1970	1
1980	0
1990	0
2000	0
2010	0
2020	0
2030	0
2040	0
2050	0
2060	0
2070	0
2080	0
2090	1
2100	0
2110	0
2120	0
2130	0
2140	1
2150	1
2160	0
2170	0
2180	1
2190	0
2200	0
2210	1
2220	0
2230	0
2240	0
2250	1
2260	0
2270	2
2280	1
2290	0
2300	0
2310	1
2320	0
2330	0
2340	0
2350	0
2360	1
2370	0
2380	0
2390	0
2400	1
2410	1
2420	2
2430	1
2440	2
2450	1
2460	1
2470	0
2480	0
2490	0
2500	1
2510	0
2520	0
2530	0
2540	0
2550	0
2560	2
2570	0
2580	0
2590	0
2600	0
2610	1
2620	0
2630	0
2640	1
2650	0
2660	0
2670	1
2680	0
2690	1
2700	1
2710	0
2720	0
2730	0
2740	0
2750	0
2760	1
2770	0
2780	0
2790	0
2800	0
2810	1
2820	0
2830	1
2840	0
2850	1
2860	0
2870	0
2880	0
2890	0
2900	0
2910	1
2920	0
2930	0
2940	0
2950	0
2960	0
2970	0
2980	0
2990	0
3000	0
3010	0
3020	0
3030	0
3040	0
3050	1
3060	1
3070	0
3080	1
3090	1
3100	0
3110	1
3120	1
3130	0
3140	0
3150	0
3160	0
3170	0
3180	2
3190	0
3200	0
3210	0
3220	1
3230	0
3240	0
3250	0
3260	0
3270	0
3280	0
3290	0
3300	0
3310	0
3320	0
3330	0
3340	0
3350	0
3360	0
3370	0
3380	1
3390	0
3400	0
3410	0
3420	0
3430	0
3440	1
3450	0
3460	0
3470	1
3480	1
3490	0
3500	0
3510	0
3520	0
3530	0
3540	1
3550	1
3560	0
3570	0
3580	0
3590	0
3600	1
3610	0
3620	1
3630	0
3640	0
3650	0
3660	0
3670	1
3680	0
3690	0
3700	0
3710	0
3720	0
3730	0
3740	0
3750	0
3760	1
3770	2
3780	0
3790	0
3800	1
3810	0
3820	0
3830	0
3840	0
3850	1
3860	0
3870	0
3880	1
3890	0
3900	0
3910	0
3920	1
3930	0
3940	0
3950	0
3960	0
3970	0
3980	0
3990	0
4000	0
4010	1
4020	0
4030	0
4040	1
4050	0
4060	0
4070	0
4080	0
4090	0
4100	0
4110	1
4120	0
4130	0
4140	1
4150	0
4160	0
4170	0
4180	0
4190	0
4200	0
4210	1
4220	1
4230	1
4240	0
4250	2
4260	2
4270	0
4280	1
4290	1
4300	1
4310	1
4320	2
4330	0
4340	0
4350	1
4360	1
4370	1
4380	1
4390	1
4400	0
4410	0
4420	0
4430	0
4440	0
4450	1
4460	0
4470	1
4480	0
4490	0
4500	0
4510	0
4520	0
4530	0
4540	0
4550	0
4560	0
4570	1
4580	0
4590	0
4600	0
4610	0
4620	1
4630	0
4640	0
4650	0
4660	0
4670	0
4680	0
4690	0
4700	1
4710	0
4720	1
4730	1
4740	0
4750	0
4760	0
4770	1
4780	0
4790	1
4800	0
4810	0
4820	0
4830	1
4840	0
4850	1
4860	0
4870	0
4880	1
4890	1
4900	0
4910	0
4920	0
4930	1
4940	1
4950	0
4960	0
4970	0
4980	0
4990	0
5000	0
5010	0
5020	1
5030	0
5040	0
5050	1
5060	0
5070	1
5080	0
5090	2
5100	0
5110	0
5120	0
5130	1
5140	0
5150	0
5160	0
5170	0
5180	1
5190	0
5200	0
5210	1
5220	1
5230	1
5240	0
5250	2
5260	2
5270	1
5280	1
5290	1
5300	2
5310	0
5320	0
5330	0
5340	2
5350	0
5360	0
5370	0
5380	0
5390	0
5400	0
5410	0
5420	0
5430	1
5440	0
5450	0
5460	0
5470	0
5480	1
5490	1
5500	1
5510	0
5520	1
5530	0
5540	0
5550	0
5560	0
5570	1
5580	0
5590	0
5600	1
5610	0
5620	0
5630	0
5640	0
5650	0
5660	0
5670	0
5680	0
5690	1
5700	1
5710	1
5720	2
5730	1
5740	0
5750	0
5760	2
5770	0
5780	2
5790	0
5800	1
5810	1
5820	1
5830	0
5840	0
5850	1
5860	1
5870	0
5880	1
5890	0
5900	1
5910	0
5920	2
5930	0
5940	1
5950	1
5960	0
5970	1
5980	1
5990	0
6000	1
6010	1
6020	0
6030	1
6040	0
6050	0
6060	0
6070	0
6080	0
6090	1
6100	1
6110	1
6120	0
6130	0
6140	1
6150	0
6160	0
6170	1
6180	1
6190	0
6200	1
6210	0
6220	0
6230	0
6240	0
6250	0
6260	1
6270	0
6280	0
6290	0
6300	0
6310	0
6320	0
6330	1
6340	0
6350	2
6360	1
6370	0
6380	0
6390	0
6400	1
6410	0
6420	0
6430	1
6440	0
6450	0
6460	2
6470	1
6480	0
6490	0
6500	0
6510	0
6520	0
6530	1
6540	0
6550	1
6560	1
6570	0
6580	1
6590	0
6600	0
6610	0
6620	0
6630	0
6640	0
6650	0
6660	0
6670	0
6680	0
6690	0
6700	0
6710	0
6720	0
6730	0
6740	0
6750	0
6760	0
6770	0
6780	0
6790	0
6800	1
6810	0
6820	0
6830	0
6840	0
6850	0
6860	0
6870	0
6880	0
6890	0
6900	0
6910	0
6920	0
6930	0
6940	0
6950	0
6960	0
6970	0
6980	2
6990	0
7000	0
7010	0
7020	0
7030	0
7040	0
7050	0
7060	0
7070	1
7080	0
7090	0
7100	0
7110	1
7120	0
7130	0
7140	1
7150	0
7160	1
7170	0
7180	0
7190	1
7200	1
7210	1
7220	0
7230	0
7240	0
7250	1
7260	2
7270	1
7280	0
7290	0
7300	2
7310	0
7320	1
7330	1
7340	1
7350	1
7360	1
7370	1
7380	0
7390	0
7400	0
7410	0
7420	0
7430	0
7440	1
7450	0
7460	1
7470	0
7480	1
7490	0
7500	0
7510	0
7520	0
7530	0
7540	0
7550	1
7560	0
7570	1
7580	1
7590	1
7600	0
7610	1
7620	0
7630	0
7640	1
7650	0
7660	1
7670	0
7680	0
7690	0
7700	0
7710	0
7720	0
7730	0
7740	1
7750	0
7760	0
7770	1
7780	0
7790	0
7800	0
7810	0
7820	1
7830	0
7840	2
7850	0
7860	0
7870	0
7880	0
7890	0
7900	1
7910	0
7920	0
7930	0
7940	0
7950	0
7960	0
7970	0
7980	1
7990	0
8000	1
8010	1
8020	0
8030	0
8040	0
8050	0
8060	1
8070	0
8080	0
8090	0
8100	0
8110	0
8120	0
8130	1
8140	1
8150	0
8160	0
8170	0
8180	0
8190	0
8200	1
8210	1
8220	1
8230	1
8240	0
8250	0
8260	1
8270	1
8280	0
8290	0
8300	0
8310	0
8320	0
8330	1
8340	1
8350	0
8360	0
8370	0
8380	0
8390	0
8400	1
8410	0
8420	0
8430	0
8440	0
8450	0
8460	0
8470	0
8480	1
8490	0
8500	0
8510	1
8520	1
8530	1
8540	0
8550	0
8560	1
8570	0
8580	0
8590	0
8600	1
8610	0
8620	0
8630	0
8640	0
8650	1
8660	0
8670	0
8680	0
8690	0
8700	1
8710	0
8720	1
8730	1
8740	0
8750	0
8760	0
8770	1
8780	0
8790	0
8800	0
8810	0
8820	0
8830	0
8840	0
8850	0
8860	0
8870	0
8880	0
8890	0
8900	1
8910	0
8920	0
8930	0
8940	1
8950	0
8960	0
8970	1
8980	0
8990	1
9000	0
9010	0
9020	0
9030	0
9040	0
9050	0
9060	0
9070	0
9080	0
9090	1
9100	1
9110	1
9120	0
9130	0
9140	0
9150	1
9160	0
9170	0
9180	0
9190	0
9200	0
9210	0
9220	0
9230	0
9240	0
9250	0
9260	0
9270	0
9280	0
9290	0
9300	0
9310	0
9320	1
9330	0
9340	1
9350	0
9360	1
9370	0
9380	0
9390	0
9400	0
9410	1
9420	0
9430	1
9440	0
9450	0
9460	0
9470	0
9480	0
9490	1
9500	0
9510	0
9520	1
9530	1
9540	1
9550	1
9560	0
9570	1
9580	0
9590	0
9600	0
9610	0
9620	0
9630	0
9640	0
9650	0
9660	0
9670	0
9680	0
9690	1
9700	0
9710	1
9720	0
9730	0
9740	1
9750	0
9760	1
9770	1
9780	0
9790	1
9800	1
9810	0
9820	1
9830	0
9840	1
9850	0
9860	0
9870	0
9880	0
9890	0
9900	0
9910	1
9920	0
9930	0
9940	1
9950	1
9960	0
9970	0
9980	0
9990	1
10000	1
10010	0
10020	0
10030	1
10040	0
10050	0
10060	0
10070	0
10080	0
10090	0
10100	0
10110	0
10120	0
10130	0
10140	0
10150	1
10160	0
10170	0
10180	1
10190	0
10200	0
10210	0
10220	0
10230	0
10240	0
10250	0
10260	0
10270	0
10280	0
10290	0
10300	0
10310	0
10320	0
10330	0
10340	0
10350	1
10360	1
10370	0
10380	0
10390	0
10400	0
10410	0
10420	0
10430	0
10440	0
10450	0
10460	0
10470	0
10480	0
10490	0
10500	1
10510	1
10520	0
10530	1
10540	1
10550	1
10560	0
10570	1
10580	0
10590	0
10600	1
10610	0
10620	0
10630	0
10640	0
10650	0
10660	1
10670	1
10680	1
10690	1
10700	2
10710	0
10720	0
10730	0
10740	0
10750	0
10760	1
10770	0
10780	0
10790	0
10800	0
10810	0
10820	0
10830	0
10840	0
10850	0
10860	0
10870	0
10880	1
10890	0
10900	1
10910	1
10920	0
10930	0
10940	0
10950	0
10960	1
10970	0
10980	0
10990	0
11000	0
11010	0
11020	0
11030	0
11040	1
11050	0
11060	0
11070	0
11080	0
11090	0
11100	0
11110	0
11120	0
11130	0
11140	0
11150	1
11160	0
11170	0
11180	0
11190	0
11200	0
11210	1
11220	0
11230	0
11240	0
11250	0
11260	0
11270	0
11280	0
11290	0
11300	0
11310	0
11320	0
11330	0
11340	0
11350	0
11360	0
11370	0
11380	0
11390	0
11400	0
11410	0
11420	1
11430	0
11440	0
11450	0
11460	0
11470	0
11480	0
11490	0
11500	0
11510	0
11520	0
11530	0
11540	0
11550	0
11560	0
11570	0
11580	0
11590	0
11600	0
11610	0
11620	0
11630	0
11640	0
11650	0
11660	0
11670	0
11680	0
11690	0
11700	0
11710	0
11720	0
11730	0
11740	0
11750	0
11760	0
11770	0
11780	0
11790	0
11800	0
11810	0
11820	0
11830	0
11840	0
11850	0
11860	0
11870	0
11880	0
11890	0
11900	0
11910	0
11920	0
11930	0
11940	0
11950	0
11960	0
11970	0
11980	0
11990	0
12000	0
12010	0
12020	0
12030	0
12040	0
12050	0
12060	0
12070	0
12080	0
12090	0
12100	0
12110	0
12120	0
12130	0
12140	0
12150	0
12160	0
12170	0
12180	0
12190	0
12200	0
12210	0
12220	0
12230	0
12240	0
12250	0
12260	0
12270	0
12280	0
12290	0
12300	0
12310	0
12320	0
12330	0
12340	1
12350	0
12360	0
12370	0
12380	0
12390	0
12400	0
12410	0
12420	0
12430	0
12440	0
12450	0
12460	0
12470	0
12480	0
12490	0
12500	0
12510	0
12520	0
12530	0
12540	0
12550	0
12560	0
12570	0
12580	0
12590	0
12600	0
12610	0
12620	0
12630	0
12640	0
12650	1
12660	0
12670	0
12680	0
12690	0
12700	0
12710	0
12720	0
12730	0
12740	1
12750	0
12760	0
12770	1
12780	0
12790	0
12800	0
12810	0
12820	0
12830	1
12840	1
12850	0
12860	0
12870	0
12880	0
12890	0
12900	0
12910	0
12920	1
12930	0
12940	1
12950	0
12960	0
12970	0
12980	1
12990	0
13000	0
13010	0
13020	0
13030	0
13040	0
13050	0
13060	0
13070	0
13080	0
13090	0
13100	0
13110	1
13120	0
13130	0
13140	0
13150	0
13160	0
13170	0
13180	0
13190	0
13200	0
13210	0
13220	0
13230	0
13240	1
13250	0
13260	0
13270	0
13280	0
13290	0
13300	0
13310	0
13320	1
13330	1
13340	0
13350	0
13360	0
13370	0
13380	0
13390	0
13400	0
13410	0
13420	0
13430	0
13440	0
13450	0
13460	0
13470	0
13480	0
13490	0
13500	0
13510	0
13520	0
13530	0
13540	0
13550	0
13560	1
13570	0
13580	0
13590	0
13600	0
13610	0
13620	0
13630	0
13640	0
13650	0
13660	0
13670	0
13680	0
13690	1
13700	0
13710	0
13720	0
13730	0
13740	0
13750	0
13760	0
13770	0
13780	0
13790	0
13800	0
13810	0
13820	0
13830	0
13840	0
13850	0
13860	0
13870	1
13880	0
13890	0
13900	0
13910	0
13920	0
13930	0
13940	0
13950	0
13960	0
13970	0
13980	0
13990	0
14000	0
14010	0
14020	0
14030	0
14040	0
14050	0
14060	0
14070	0
14080	0
14090	0
14100	0
14110	0
14120	0
14130	0
14140	0
14150	1
14160	0
14170	0
14180	0
14190	0
14200	0
14210	0
14220	0
14230	0
14240	0
14250	0
14260	0
14270	1
14280	0
14290	0
14300	0
14310	0
14320	0
14330	0
14340	0
14350	0
14360	0
14370	0
14380	0
14390	0
14400	0
14410	0
14420	0
14430	0
14440	0
14450	0
14460	0
14470	0
14480	0
14490	0
14500	0
14510	0
14520	1
14530	0
14540	0
14550	0
14560	0
14570	0
14580	0
14590	1
14600	0
14610	0
14620	0
14630	0
14640	0
14650	0
14660	0
14670	0
14680	0
14690	0
14700	0
14710	0
14720	0
14730	0
14740	0
14750	0
14760	0
14770	0
14780	0
14790	0
14800	0
14810	0
14820	0
14830	0
14840	0
14850	0
14860	0
14870	0
14880	0
14890	0
14900	0
14910	0
14920	0
14930	1
14940	0
14950	0
14960	0
14970	0
14980	0
14990	0
15000	0
15010	0
15020	1
15030	0
15040	0
15050	0
15060	0
15070	0
15080	0
15090	0
15100	0
15110	0
15120	0
15130	1
15140	0
15150	0
15160	1
15170	1
15180	1
15190	1
15200	1
15210	1
15220	1
15230	1
15240	1
15250	1
15260	1
15270	1
15280	0
15290	0
15300	0
15310	0
15320	0
15330	0
15340	0
15350	0
15360	0
15370	0
15380	0
15390	0
15400	0
15410	0
15420	0
15430	0
15440	0
15450	0
15460	0
15470	0
15480	0
15490	0
15500	0
15510	0
15520	0
15530	0
15540	0
15550	0
15560	0
15570	0
15580	0
15590	0
15600	0
15610	0
15620	0
15630	0
15640	0
15650	1
15660	1
15670	1
15680	0
15690	0
15700	0
15710	0
15720	0
15730	0
15740	0
15750	1
15760	1
15770	0
15780	0
15790	1
15800	1
15810	0
15820	0
15830	1
15840	1
15850	1
15860	1
15870	1
15880	1
15890	1
15900	1
15910	1
15920	0
15930	1
15940	1
15950	1
15960	0
15970	0
15980	0
15990	1
16000	1
16010	0
16020	0
16030	0
16040	0
16050	1
16060	0
16070	1
16080	0
16090	1
16100	0
16110	0
16120	0
16130	0
16140	0
16150	0
16160	0
16170	0
16180	0
16190	0
16200	1
16210	0
16220	0
16230	0
16240	0
16250	1
16260	0
16270	0
16280	0
16290	0
16300	0
16310	0
16320	0
16330	1
16340	0
16350	1
16360	1
16370	0
16380	0
16390	1
16400	1
16410	0
16420	0
16430	0
16440	0
16450	0
16460	0
16470	0
16480	0
16490	0
16500	0
16510	0
16520	0
16530	0
16540	0
16550	1
16560	1
16570	0
16580	0
16590	0
16600	0
16610	0
16620	0
16630	0
16640	1
16650	0
16660	0
16670	0
16680	0
16690	0
16700	0
16710	0
16720	1
16730	1
16740	0
16750	1
16760	0
16770	1
16780	0
16790	0
16800	0
16810	0
16820	1
16830	0
16840	0
16850	0
16860	0
16870	0
16880	0
16890	0
16900	0
16910	0
16920	0
16930	0
16940	0
16950	0
16960	0
16970	0
16980	0
16990	0
17000	1
17010	1
17020	0
17030	0
17040	1
17050	0
17060	0
17070	0
17080	1
17090	0
17100	0
17110	1
17120	0
17130	0
17140	0
17150	0
17160	0
17170	0
17180	0
17190	0
17200	0
17210	0
17220	0
17230	0
17240	0
17250	0
17260	0
17270	0
17280	0
17290	0
17300	1
17310	1
17320	0
17330	0
17340	0
17350	0
17360	0
17370	0
17380	0
17390	1
17400	1
17410	0
17420	0
17430	0
17440	0
17450	0
17460	0
17470	0
17480	0
17490	1
17500	1
17510	0
17520	1
17530	1
17540	0
17550	0
17560	0
17570	0
17580	0
17590	0
17600	1
17610	0
17620	0
17630	0
17640	0
17650	0
17660	0
17670	0
17680	0
17690	0
17700	0
17710	1
17720	0
17730	0
17740	0
17750	0
17760	0
17770	0
17780	0
17790	1
17800	0
17810	0
17820	1
17830	2
17840	1
17850	1
17860	0
17870	0
17880	0
17890	0
17900	0
17910	0
17920	0
17930	1
17940	0
17950	0
17960	0
17970	0
17980	0
17990	1
18000	1
18010	0
18020	0
18030	0
18040	0
18050	0
18060	0
18070	0
18080	0
18090	0
18100	0
18110	0
18120	0
18130	0
18140	0
18150	0
18160	0
18170	0
18180	0
18190	0
18200	0
18210	0
18220	0
18230	0
18240	0
18250	0
18260	0
18270	0
18280	1
18290	0
18300	1
18310	0
18320	0
18330	0
18340	0
18350	0
18360	1
18370	0
18380	0
18390	0
18400	0
18410	0
18420	1
18430	0
18440	0
18450	0
18460	1
18470	0
18480	1
18490	0
18500	1
18510	1
18520	0
18530	0
18540	0
18550	0
18560	0
18570	0
18580	0
18590	0
18600	1
18610	0
18620	0
18630	0
18640	0
18650	0
18660	0
18670	0
18680	0
18690	0
18700	0
18710	0
18720	0
18730	1
18740	0
18750	0
18760	1
18770	0
18780	0
18790	0
18800	0
18810	0
18820	0
18830	0
18840	0
18850	0
18860	0
18870	0
18880	0
18890	0
18900	0
18910	0
18920	0
18930	0
18940	0
18950	0
18960	0
18970	0
18980	0
18990	0
19000	0
19010	0
19020	0
19030	0
19040	0
19050	0
19060	0
19070	0
19080	0
19090	0
19100	0
19110	0
19120	1
19130	0
19140	0
19150	0
19160	0
19170	0
19180	0
19190	0
19200	1
19210	0
19220	0
19230	1
19240	0
19250	0
19260	0
19270	0
19280	0
19290	0
19300	0
19310	0
19320	0
19330	0
19340	0
19350	0
19360	0
19370	0
19380	0
19390	0
19400	0
19410	0
19420	0
19430	0
19440	0
19450	0
19460	0
19470	0
19480	0
19490	0
19500	0
19510	0
19520	0
19530	2
19540	0
19550	1
19560	0
19570	0
19580	0
19590	0
19600	0
19610	0
19620	0
19630	0
19640	0
19650	0
19660	0
19670	0
19680	1
19690	0
19700	0
19710	1
19720	0
19730	1
19740	0
19750	0
19760	0
19770	0
19780	0
19790	0
19800	0
19810	0
19820	1
19830	0
19840	0
19850	0
19860	0
19870	0
19880	0
19890	0
19900	0
19910	1
19920	0
19930	1
19940	0
19950	1
19960	0
19970	0
19980	0
19990	1
[truncated: 8,001 more rows]

## Sheet: PLA2G2A-PP30
0	1
10	0
20	0
30	1
40	0
50	0
60	0
70	1
80	1
90	0
100	0
110	0
120	0
130	0
140	0
150	0
160	0
170	0
180	0
190	0
200	0
210	0
220	0
230	1
240	0
250	1
260	0
270	0
280	0
290	1
300	0
310	0
320	0
330	1
340	0
350	0
360	1
370	0
380	0
390	0
400	1
410	0
420	1
430	0
440	1
450	1
460	1
470	1
480	1
490	1
500	0
510	0
520	0
530	0
540	0
550	0
560	0
570	0
580	0
590	0
600	0
610	1
620	0
630	0
640	0
650	0
660	0
670	0
680	0
690	0
700	0
710	0
720	0
730	0
740	0
750	0
760	0
770	2
780	0
790	0
800	0
810	1
820	0
830	0
840	0
850	0
860	0
870	0
880	1
890	0
900	2
910	0
920	0
930	0
940	0
950	1
960	0
970	1
980	1
990	0
1000	1
1010	1
1020	1
1030	0
1040	1
1050	1
1060	0
1070	0
1080	0
1090	1
1100	1
1110	0
1120	0
1130	0
1140	0
1150	0
1160	0
1170	0
1180	1
1190	1
1200	0
1210	0
1220	0
1230	0
1240	1
1250	0
1260	0
1270	0
1280	1
1290	0
1300	0
1310	1
1320	1
1330	1
1340	1
1350	0
1360	1
1370	1
1380	0
1390	2
1400	0
1410	0
1420	0
1430	0
1440	1
1450	1
1460	1
1470	0
1480	0
1490	0
1500	0
1510	0
1520	1
1530	0
1540	1
1550	2
1560	1
1570	0
1580	0
1590	0
1600	0
1610	0
1620	1
1630	0
1640	1
1650	0
1660	1
1670	0
1680	0
1690	1
1700	1
1710	0
1720	1
1730	1
1740	0
1750	1
1760	0
1770	1
1780	1
1790	1
1800	1
1810	0
1820	0
1830	0
1840	0
1850	0
1860	0
1870	0
1880	0
1890	0
1900	0
1910	0
1920	1
1930	0
1940	0
1950	1
1960	1
1970	0
1980	0
1990	1
2000	1
2010	1
2020	1
2030	0
2040	1
2050	0
2060	0
2070	1
2080	0
2090	1
2100	1
2110	1
2120	1
2130	0
2140	1
2150	1
2160	1
2170	0
2180	1
2190	0
2200	0
2210	0
2220	0
2230	2
2240	1
2250	0
2260	1
2270	0
2280	0
2290	0
2300	1
2310	1
2320	1
2330	1
2340	1
2350	0
2360	0
2370	0
2380	0
2390	0
2400	1
2410	0
2420	0
2430	0
2440	0
2450	2
2460	0
2470	1
2480	1
2490	1
2500	0
2510	0
2520	0
2530	0
2540	2
2550	1
2560	2
2570	0
2580	0
2590	0
2600	1
2610	1
2620	1
2630	0
2640	0
2650	0
2660	1
2670	1
2680	0
2690	0
2700	0
2710	1
2720	1
2730	0
2740	0
2750	0
2760	1
2770	0
2780	0
2790	0
2800	0
2810	1
2820	0
2830	0
2840	1
2850	0
2860	1
2870	0
2880	0
2890	0
2900	1
2910	0
2920	1
2930	1
2940	1
2950	0
2960	0
2970	2
2980	0
2990	1
3000	1
3010	1
3020	2
3030	0
3040	0
3050	0
3060	1
3070	0
3080	1
3090	1
3100	1
3110	0
3120	0
3130	0
3140	1
3150	0
3160	1
3170	1
3180	1
3190	0
3200	1
3210	1
3220	1
3230	0
3240	1
3250	1
3260	1
3270	0
3280	1
3290	0
3300	1
3310	0
3320	0
3330	0
3340	0
3350	2
3360	0
3370	1
3380	1
3390	1
3400	0
3410	0
3420	1
3430	1
3440	1
3450	1
3460	0
3470	0
3480	0
3490	1
3500	1
3510	0
3520	0
3530	0
3540	0
3550	1
3560	1
3570	1
3580	0
3590	0
3600	0
3610	1
3620	1
3630	0
3640	0
3650	0
3660	0
3670	1
3680	0
3690	1
3700	0
3710	0
3720	0
3730	0
3740	0
3750	0
3760	1
3770	0
3780	0
3790	0
3800	0
3810	0
3820	1
3830	1
3840	1
3850	1
3860	1
3870	1
3880	0
3890	0
3900	1
3910	0
3920	0
3930	1
3940	0
3950	0
3960	1
3970	0
3980	1
3990	0
4000	0
4010	0
4020	0
4030	0
4040	0
4050	1
4060	0
4070	1
4080	1
4090	1
4100	0
4110	1
4120	0
4130	0
4140	0
4150	0
4160	1
4170	0
4180	0
4190	0
4200	1
4210	0
4220	0
4230	0
4240	1
4250	0
4260	0
4270	1
4280	1
4290	0
4300	0
4310	1
4320	0
4330	0
4340	0
4350	0
4360	0
4370	0
4380	0
4390	0
4400	0
4410	0
4420	0
4430	0
4440	0
4450	0
4460	0
4470	0
4480	1
4490	0
4500	0
4510	0
4520	0
4530	1
4540	2
4550	1
4560	2
4570	2
4580	0
4590	0
4600	0
4610	1
4620	0
4630	0
4640	0
4650	0
4660	0
4670	1
4680	1
4690	0
4700	0
4710	1
4720	1
4730	0
4740	0
4750	0
4760	0
4770	0
4780	0
4790	0
4800	0
4810	0
4820	0
4830	1
4840	1
4850	0
4860	0
4870	0
4880	1
4890	0
4900	1
4910	0
4920	0
4930	0
4940	0
4950	1
4960	1
4970	1
4980	1
4990	1
5000	0
5010	1
5020	1
5030	1
5040	0
5050	1
5060	1
5070	0
5080	1
5090	1
5100	0
5110	0
5120	0
5130	0
5140	0
5150	0
5160	1
5170	1
5180	0
5190	0
5200	0
5210	0
5220	0
5230	0
5240	1
5250	0
5260	0
5270	0
5280	0
5290	1
5300	0
5310	0
5320	0
5330	0
5340	0
5350	0
5360	0
5370	0
5380	0
5390	0
5400	1
5410	0
5420	0
5430	1
5440	0
5450	0
5460	0
5470	1
5480	0
5490	1
5500	0
5510	1
5520	0
5530	0
5540	1
5550	1
5560	0
5570	1
5580	1
5590	1
5600	0
5610	0
5620	0
5630	1
5640	1
5650	1
5660	1
5670	1
5680	0
5690	0
5700	0
5710	1
5720	0
5730	0
5740	0
5750	1
5760	1
5770	0
5780	0
5790	1
5800	0
5810	0
5820	1
5830	0
5840	1
5850	1
5860	1
5870	1
5880	0
5890	1
5900	0
5910	0
5920	0
5930	0
5940	1
5950	0
5960	0
5970	0
5980	1
5990	0
6000	0
6010	1
6020	0
6030	1
6040	1
6050	1
6060	1
6070	1
6080	1
6090	0
6100	1
6110	1
6120	1
6130	1
6140	0
6150	0
6160	1
6170	0
6180	0
6190	0
6200	0
6210	1
6220	1
6230	1
6240	1
6250	2
6260	0
6270	1
6280	1
6290	1
6300	2
6310	1
6320	1
6330	2
6340	1
6350	0
6360	0
6370	0
6380	0
6390	1
6400	0
6410	1
6420	0
6430	1
6440	0
6450	1
6460	1
6470	0
6480	1
6490	1
6500	0
6510	0
6520	0
6530	0
6540	0
6550	0
6560	0
6570	1
6580	0
6590	0
6600	1
6610	0
6620	0
6630	1
6640	1
6650	0
6660	0
6670	0
6680	0
6690	1
6700	0
6710	0
6720	1
6730	0
6740	0
6750	0
6760	0
6770	0
6780	1
6790	0
6800	0
6810	0
6820	0
6830	1
6840	0
6850	1
6860	0
6870	1
6880	1
6890	0
6900	0
6910	0
6920	0
6930	0
6940	1
6950	1
6960	0
6970	0
6980	0
6990	1
7000	1
7010	1
7020	0
7030	0
7040	1
7050	1
7060	1
7070	0
7080	0
7090	1
7100	1
7110	1
7120	0
7130	0
7140	1
7150	0
7160	0
7170	0
7180	0
7190	0
7200	1
7210	0
7220	0
7230	0
7240	0
7250	0
7260	0
7270	1
7280	1
7290	1
7300	0
7310	1
7320	0
7330	0
7340	0
7350	0
7360	0
7370	0
7380	0
7390	0
7400	1
7410	0
7420	1
7430	0
7440	0
7450	0
7460	0
7470	0
7480	0
7490	0
7500	1
7510	1
7520	0
7530	0
7540	0
7550	1
7560	0
7570	1
7580	1
7590	0
7600	0
7610	1
7620	0
7630	1
7640	1
7650	1
7660	0
7670	1
7680	1
7690	0
7700	0
7710	1
7720	1
7730	0
7740	1
7750	1
7760	0
7770	2
7780	0
7790	1
7800	0
7810	1
7820	1
7830	1
7840	1
7850	1
7860	1
7870	1
7880	1
7890	0
7900	1
7910	1
7920	0
7930	1
7940	1
7950	1
7960	1
7970	0
7980	1
7990	0
8000	1
8010	0
8020	1
8030	0
8040	1
8050	1
8060	1
8070	1
8080	1
8090	1
8100	0
8110	1
8120	0
8130	0
8140	1
8150	0
8160	0
8170	1
8180	0
8190	1
8200	0
8210	0
8220	0
8230	0
8240	0
8250	0
8260	0
8270	0
8280	0
8290	0
8300	0
8310	0
8320	1
8330	0
8340	0
8350	1
8360	0
8370	1
8380	0
8390	1
8400	0
8410	0
8420	0
8430	1
8440	0
8450	2
8460	0
8470	1
8480	1
8490	1
8500	0
8510	0
8520	0
8530	0
8540	1
8550	1
8560	1
8570	2
8580	1
8590	0
8600	0
8610	2
8620	2
8630	1
8640	1
8650	1
8660	0
8670	1
8680	0
8690	1
8700	1
8710	1
8720	0
8730	1
8740	1
8750	1
8760	1
8770	1
8780	1
8790	1
8800	1
8810	0
8820	0
8830	1
8840	1
8850	0
8860	1
8870	0
8880	1
8890	1
8900	1
8910	0
8920	0
8930	0
8940	0
8950	0
8960	0
8970	0
8980	0
8990	0
9000	0
9010	0
9020	0
9030	0
9040	0
9050	0
9060	0
9070	0
9080	0
9090	0
9100	0
9110	0
9120	0
9130	0
9140	0
9150	0
9160	0
9170	0
9180	0
9190	0
9200	0
9210	0
9220	0
9230	0
9240	0
9250	0
9260	0
9270	0
9280	0
9290	0
9300	0
9310	0
9320	0
9330	0
9340	0
9350	0
9360	0
9370	0
9380	0
9390	0
9400	0
9410	0
9420	0
9430	0
9440	0
9450	0
9460	0
9470	0
9480	0
9490	0
9500	0
9510	0
9520	0
9530	0
9540	0
9550	0
9560	0
9570	0
9580	0
9590	0
9600	0
9610	0
9620	0
9630	0
9640	0
9650	0
9660	0
9670	0
9680	0
9690	0
9700	0
9710	0
9720	0
9730	0
9740	0
9750	0
9760	0
9770	0
9780	0
9790	0
9800	0
9810	0
9820	0
9830	0
9840	0
9850	0
9860	0
9870	0
9880	0
9890	0
9900	0
9910	1
9920	0
9930	0
9940	0
9950	0
9960	0
9970	0
9980	0
9990	0
10000	0
10010	0
10020	0
10030	0
10040	0
10050	0
10060	0
10070	0
10080	0
10090	0
10100	0
10110	0
10120	0
10130	0
10140	0
10150	0
10160	0
10170	0
10180	0
10190	0
10200	0
10210	0
10220	0
10230	0
10240	0
10250	0
10260	0
10270	0
10280	0
10290	0
10300	0
10310	0
10320	0
10330	0
10340	0
10350	0
10360	0
10370	0
10380	0
10390	0
10400	0
10410	0
10420	0
10430	0
10440	0
10450	0
10460	0
10470	0
10480	0
10490	0
10500	0
10510	0
10520	0
10530	0
10540	0
10550	0
10560	0
10570	0
10580	0
10590	0
10600	0
10610	0
10620	0
10630	0
10640	0
10650	0
10660	0
10670	0
10680	0
10690	0
10700	0
10710	0
10720	0
10730	0
10740	0
10750	0
10760	1
10770	1
10780	0
10790	0
10800	0
10810	0
10820	0
10830	0
10840	0
10850	0
10860	0
10870	0
10880	0
10890	0
10900	0
10910	0
10920	0
10930	0
10940	0
10950	0
10960	0
10970	0
10980	0
10990	0
11000	0
11010	0
11020	0
11030	0
11040	0
11050	0
11060	0
11070	0
11080	0
11090	0
11100	0
11110	0
11120	0
11130	0
11140	0
11150	0
11160	0
11170	0
11180	0
11190	0
11200	0
11210	0
11220	0
11230	0
11240	0
11250	0
11260	0
11270	0
11280	0
11290	0
11300	0
11310	0
11320	0
11330	0
11340	0
11350	0
11360	0
11370	0
11380	0
11390	0
11400	0
11410	0
11420	0
11430	0
11440	0
11450	0
11460	0
11470	0
11480	0
11490	0
11500	0
11510	0
11520	0
11530	0
11540	0
11550	0
11560	0
11570	0
11580	0
11590	0
11600	0
11610	0
11620	0
11630	0
11640	0
11650	0
11660	0
11670	0
11680	1
11690	0
11700	1
11710	1
11720	1
11730	1
11740	0
11750	0
11760	0
11770	0
11780	0
11790	0
11800	0
11810	0
11820	0
11830	0
11840	0
11850	0
11860	0
11870	0
11880	0
11890	0
11900	0
11910	0
11920	0
11930	0
11940	0
11950	0
11960	0
11970	0
11980	0
11990	0
12000	0
12010	0
12020	0
12030	0
12040	0
12050	0
12060	0
12070	0
12080	0
12090	0
12100	0
12110	0
12120	0
12130	0
12140	0
12150	0
12160	0
12170	0
12180	0
12190	0
12200	0
12210	0
12220	0
12230	0
12240	0
12250	0
12260	0
12270	0
12280	0
12290	0
12300	0
12310	0
12320	0
12330	0
12340	0
12350	0
12360	0
12370	0
12380	0
12390	0
12400	0
12410	0
12420	0
12430	0
12440	0
12450	0
12460	0
12470	0
12480	0
12490	0
12500	0
12510	0
12520	0
12530	0
12540	0
12550	0
12560	0
12570	0
12580	0
12590	0
12600	0
12610	0
12620	0
12630	0
12640	0
12650	0
12660	0
12670	0
12680	0
12690	0
12700	0
12710	0
12720	0
12730	0
12740	0
12750	0
12760	0
12770	0
12780	0
12790	0
12800	0
12810	0
12820	0
12830	0
12840	0
12850	0
12860	0
12870	0
12880	0
12890	0
12900	0
12910	0
12920	0
12930	0
12940	0
12950	0
12960	0
12970	0
12980	0
12990	0
13000	0
13010	0
13020	0
13030	0
13040	0
13050	0
13060	0
13070	0
13080	0
13090	0
13100	0
13110	0
13120	0
13130	0
13140	0
13150	0
13160	0
13170	0
13180	0
13190	0
13200	0
13210	0
13220	0
13230	0
13240	0
13250	0
13260	0
13270	0
13280	0
13290	0
13300	0
13310	0
13320	0
13330	0
13340	0
13350	0
13360	0
13370	0
13380	0
13390	0
13400	0
13410	0
13420	0
13430	0
13440	0
13450	0
13460	0
13470	0
13480	0
13490	0
13500	0
13510	0
13520	0
13530	0
13540	0
13550	0
13560	0
13570	0
13580	0
13590	0
13600	0
13610	0
13620	0
13630	0
13640	0
13650	0
13660	0
13670	0
13680	0
13690	0
13700	0
13710	0
13720	0
13730	0
13740	0
13750	0
13760	0
13770	0
13780	1
13790	0
13800	0
13810	0
13820	0
13830	0
13840	0
13850	0
13860	0
13870	0
13880	0
13890	0
13900	0
13910	0
13920	0
13930	0
13940	0
13950	0
13960	0
13970	0
13980	1
13990	1
14000	0
14010	0
14020	0
14030	0
14040	0
14050	1
14060	0
14070	0
14080	0
14090	0
14100	0
14110	1
14120	0
14130	0
14140	0
14150	0
14160	0
14170	0
14180	0
14190	0
14200	0
14210	0
14220	0
14230	0
14240	0
14250	0
14260	0
14270	0
14280	0
14290	0
14300	0
14310	0
14320	0
14330	0
14340	1
14350	1
14360	0
14370	0
14380	0
14390	0
14400	0
14410	0
14420	0
14430	0
14440	1
14450	0
14460	0
14470	0
14480	0
14490	0
14500	0
14510	0
14520	0
14530	0
14540	0
14550	0
14560	0
14570	0
14580	0
14590	0
14600	0
14610	0
14620	0
14630	0
14640	0
14650	0
14660	0
14670	0
14680	0
14690	0
14700	0
14710	0
14720	0
14730	0
14740	0
14750	0
14760	0
14770	0
14780	0
14790	0
14800	0
14810	0
14820	0
14830	0
14840	0
14850	1
14860	0
14870	1
14880	0
14890	0
14900	0
14910	0
14920	0
14930	0
14940	0
14950	0
14960	0
14970	0
14980	0
14990	0
15000	0
15010	0
15020	0
15030	0
15040	0
15050	0
15060	0
15070	0
15080	1
15090	0
15100	0
15110	0
15120	0
15130	0
15140	0
15150	0
15160	0
15170	0
15180	0
15190	0
15200	0
15210	0
15220	0
15230	0
15240	0
15250	0
15260	0
15270	0
15280	0
15290	0
15300	0
15310	0
15320	0
15330	0
15340	0
15350	0
15360	0
15370	0
15380	0
15390	0
15400	0
15410	0
15420	0
15430	0
15440	0
15450	0
15460	0
15470	0
15480	0
15490	0
15500	0
15510	0
15520	0
15530	0
15540	0
15550	0
15560	0
15570	0
15580	0
15590	0
15600	0
15610	0
15620	0
15630	0
15640	0
15650	0
15660	0
15670	0
15680	0
15690	0
15700	0
15710	0
15720	0
15730	0
15740	0
15750	0
15760	0
15770	0
15780	0
15790	0
15800	0
15810	0
15820	0
15830	0
15840	0
15850	0
15860	0
15870	0
15880	0
15890	0
15900	0
15910	0
15920	0
15930	0
15940	0
15950	0
15960	0
15970	0
15980	0
15990	0
16000	0
16010	0
16020	0
16030	0
16040	0
16050	0
16060	0
16070	0
16080	0
16090	0
16100	0
16110	0
16120	0
16130	0
16140	0
16150	0
16160	0
16170	0
16180	0
16190	0
16200	0
16210	0
16220	0
16230	0
16240	0
16250	0
16260	0
16270	0
16280	1
16290	0
16300	0
16310	0
16320	0
16330	0
16340	0
16350	0
16360	0
16370	0
16380	0
16390	0
16400	0
16410	0
16420	0
16430	0
16440	0
16450	0
16460	0
16470	0
16480	1
16490	0
16500	0
16510	0
16520	0
16530	0
16540	0
16550	0
16560	0
16570	0
16580	0
16590	0
16600	0
16610	0
16620	0
16630	0
16640	0
16650	0
16660	0
16670	0
16680	0
16690	0
16700	1
16710	0
16720	0
16730	0
16740	0
16750	0
16760	0
16770	0
16780	0
16790	0
16800	0
16810	0
16820	0
16830	0
16840	0
16850	0
16860	0
16870	1
16880	0
16890	0
16900	0
16910	0
16920	0
16930	0
16940	0
16950	0
16960	0
16970	1
16980	0
16990	0
17000	0
17010	0
17020	0
17030	0
17040	0
17050	0
17060	0
17070	0
17080	0
17090	0
17100	0
17110	0
17120	0
17130	0
17140	0
17150	0
17160	0
17170	0
17180	0
17190	0
17200	0
17210	0
17220	0
17230	0
17240	0
17250	0
17260	0
17270	0
17280	0
17290	0
17300	0
17310	0
17320	0
17330	0
17340	0
17350	0
17360	0
17370	0
17380	0
17390	0
17400	0
17410	0
17420	0
17430	0
17440	0
17450	0
17460	0
17470	0
17480	0
17490	0
17500	0
17510	0
17520	0
17530	0
17540	0
17550	0
17560	0
17570	0
17580	0
17590	0
17600	0
17610	0
17620	0
17630	0
17640	0
17650	0
17660	0
17670	0
17680	0
17690	0
17700	0
17710	0
17720	0
17730	1
17740	0
17750	0
17760	0
17770	0
17780	0
17790	0
17800	0
17810	0
17820	0
17830	0
17840	0
17850	0
17860	0
17870	0
17880	0
17890	0
17900	0
17910	0
17920	0
17930	0
17940	0
17950	0
17960	0
17970	0
17980	0
17990	0
18000	0
18010	0
18020	0
18030	0
18040	0
18050	0
18060	0
18070	1
18080	0
18090	0
18100	0
18110	0
18120	0
18130	0
18140	1
18150	0
18160	0
18170	0
18180	0
18190	0
18200	1
18210	0
18220	0
18230	0
18240	1
18250	0
18260	0
18270	0
18280	0
18290	0
18300	0
18310	0
18320	0
18330	0
18340	0
18350	0
18360	0
18370	0
18380	0
18390	0
18400	0
18410	0
18420	0
18430	0
18440	0
18450	0
18460	0
18470	0
18480	0
18490	0
18500	0
18510	0
18520	0
18530	0
18540	0
18550	0
18560	0
18570	0
18580	0
18590	0
18600	0
18610	0
18620	0
18630	1
18640	0
18650	0
18660	0
18670	0
18680	0
18690	0
18700	0
18710	0
18720	0
18730	0
18740	0
18750	0
18760	0
18770	0
18780	0
18790	0
18800	0
18810	0
18820	0
18830	0
18840	0
18850	0
18860	0
18870	0
18880	0
18890	0
18900	0
18910	0
18920	0
18930	0
18940	0
18950	0
18960	0
18970	0
18980	0
18990	0
19000	0
19010	0
19020	0
19030	0
19040	0
19050	0
19060	0
19070	0
19080	0
19090	0
19100	0
19110	0
19120	0
19130	0
19140	0
19150	0
19160	0
19170	0
19180	0
19190	0
19200	0
19210	0
19220	0
19230	0
19240	0
19250	0
19260	0
19270	0
19280	0
19290	0
19300	0
19310	0
19320	0
19330	0
19340	0
19350	0
19360	0
19370	0
19380	0
19390	0
19400	0
19410	0
19420	0
19430	0
19440	0
19450	0
19460	0
19470	0
19480	0
19490	0
19500	0
19510	0
19520	0
19530	1
19540	0
19550	0
19560	0
19570	0
19580	0
19590	0
19600	0
19610	0
19620	0
19630	0
19640	0
19650	0
19660	0
19670	0
19680	0
19690	0
19700	0
19710	0
19720	0
19730	0
19740	0
19750	0
19760	0
19770	0
19780	0
19790	1
19800	1
19810	0
19820	1
19830	1
19840	1
19850	2
19860	2
19870	1
19880	1
19890	1
19900	1
19910	2
19920	1
19930	1
19940	1
19950	0
19960	0
19970	0
19980	0
19990	0
[truncated: 8,001 more rows]

## Sheet: PLAG2G2-Anaftopidil
0	0
10	0
20	0
30	0
40	0
50	0
60	0
70	0
80	0
90	0
100	0
110	0
120	0
130	0
140	0
150	0
160	0
170	0
180	0
190	0
200	0
210	0
220	0
230	0
240	0
250	0
260	0
270	0
280	0
290	0
300	0
310	0
320	0
330	0
340	0
350	0
360	0
370	0
380	0
390	0
400	0
410	0
420	0
430	0
440	0
450	0
460	0
470	0
480	1
490	0
500	0
510	0
520	0
530	1
540	0
550	0
560	0
570	0
580	1
590	0
600	0
610	0
620	1
630	1
640	0
650	1
660	1
670	0
680	0
690	0
700	0
710	1
720	0
730	0
740	0
750	0
760	1
770	0
780	0
790	0
800	0
810	0
820	0
830	0
840	0
850	0
860	0
870	0
880	0
890	0
900	0
910	0
920	0
930	0
940	0
950	0
960	0
970	0
980	0
990	0
1000	0
1010	0
1020	0
1030	1
1040	1
1050	0
1060	0
1070	1
1080	0
1090	0
1100	1
1110	0
1120	1
1130	0
1140	0
1150	0
1160	0
1170	0
1180	0
1190	0
1200	0
1210	0
1220	0
1230	0
1240	1
1250	0
1260	0
1270	0
1280	0
1290	0
1300	0
1310	0
1320	0
1330	0
1340	0
1350	1
1360	0
1370	0
1380	0
1390	0
1400	1
1410	0
1420	0
1430	0
1440	0
1450	0
1460	0
1470	0
1480	1
1490	0
1500	0
1510	0
1520	0
1530	0
1540	0
1550	0
1560	0
1570	0
1580	0
1590	0
1600	0
1610	0
1620	0
1630	0
1640	0
1650	1
1660	0
1670	0
1680	0
1690	0
1700	0
1710	0
1720	0
1730	1
1740	1
1750	0
1760	0
1770	0
1780	0
1790	0
1800	0
1810	0
1820	0
1830	0
1840	0
1850	0
1860	1
1870	0
1880	0
1890	0
1900	0
1910	0
1920	0
1930	0
1940	0
1950	0
1960	0
1970	1
1980	0
1990	0
2000	0
2010	0
2020	0
2030	0
2040	0
2050	0
2060	0
2070	0
2080	0
2090	0
2100	0
2110	0
2120	0
2130	0
2140	0
2150	0
2160	0
2170	0
2180	0
2190	0
2200	0
2210	0
2220	0
2230	0
2240	0
2250	0
2260	0
2270	0
2280	0
2290	0
2300	0
2310	0
2320	0
2330	0
2340	0
2350	0
2360	0
2370	0
2380	0
2390	0
2400	0
2410	0
2420	0
2430	0
2440	0
2450	0
2460	0
2470	0
2480	0
2490	0
2500	0
2510	0
2520	0
2530	0
2540	0
2550	0
2560	0
2570	0
2580	0
2590	0
2600	0
2610	0
2620	0
2630	0
2640	0
2650	0
2660	0
2670	0
2680	0
2690	0
2700	0
2710	0
2720	0
2730	0
2740	0
2750	0
2760	0
2770	0
2780	0
2790	0
2800	0
2810	0
2820	0
2830	0
2840	0
2850	0
2860	0
2870	0
2880	0
2890	0
2900	0
2910	0
2920	0
2930	0
2940	0
2950	0
2960	0
2970	0
2980	0
2990	0
3000	0
3010	0
3020	0
3030	0
3040	0
3050	0
3060	0
3070	0
3080	0
3090	0
3100	0
3110	0
3120	0
3130	0
3140	0
3150	0
3160	0
3170	0
3180	0
3190	0
3200	0
3210	0
3220	0
3230	0
3240	0
3250	0
3260	0
3270	0
3280	0
3290	0
3300	0
3310	0
3320	0
3330	0
3340	0
3350	0
3360	0
3370	0
3380	0
3390	0
3400	0
3410	0
3420	0
3430	0
3440	0
3450	0
3460	0
3470	0
3480	0
3490	0
3500	0
3510	0
3520	0
3530	0
3540	0
3550	0
3560	0
3570	0
3580	0
3590	0
3600	0
3610	0
3620	0
3630	0
3640	0
3650	0
3660	0
3670	0
3680	0
3690	0
3700	0
3710	0
3720	0
3730	0
3740	0
3750	0
3760	0
3770	0
3780	0
3790	0
3800	0
3810	0
3820	0
3830	0
3840	0
3850	0
3860	0
3870	0
3880	0
3890	0
3900	0
3910	0
3920	0
3930	0
3940	0
3950	0
3960	0
3970	0
3980	0
3990	0
4000	0
4010	0
4020	0
4030	0
4040	1
4050	0
4060	0
4070	0
4080	0
4090	0
4100	0
4110	0
4120	0
4130	0
4140	0
4150	0
4160	0
4170	0
4180	0
4190	0
4200	0
4210	0
4220	0
4230	0
4240	0
4250	0
4260	0
4270	0
4280	0
4290	0
4300	0
4310	0
4320	0
4330	0
4340	0
4350	0
4360	0
4370	0
4380	0
4390	0
4400	0
4410	0
4420	0
4430	0
4440	0
4450	0
4460	0
4470	0
4480	0
4490	0
4500	0
4510	0
4520	0
4530	0
4540	0
4550	0
4560	0
4570	0
4580	0
4590	0
4600	0
4610	0
4620	0
4630	0
4640	0
4650	0
4660	0
4670	0
4680	0
4690	0
4700	0
4710	0
4720	0
4730	0
4740	0
4750	0
4760	0
4770	0
4780	0
4790	0
4800	0
4810	0
4820	0
4830	0
4840	0
4850	0
4860	0
4870	0
4880	0
4890	0
4900	0
4910	0
4920	0
4930	0
4940	0
4950	0
4960	0
4970	0
4980	0
4990	0
5000	0
5010	0
5020	0
5030	1
5040	0
5050	0
5060	0
5070	0
5080	0
5090	0
5100	0
5110	0
5120	0
5130	0
5140	0
5150	0
5160	0
5170	0
5180	0
5190	0
5200	0
5210	0
5220	0
5230	1
5240	0
5250	0
5260	0
5270	0
5280	0
5290	0
5300	0
5310	0
5320	0
5330	0
5340	0
5350	0
5360	0
5370	0
5380	0
5390	0
5400	0
5410	0
5420	0
5430	0
5440	0
5450	0
5460	0
5470	0
5480	0
5490	0
5500	0
5510	0
5520	0
5530	0
5540	0
5550	0
5560	0
5570	0
5580	0
5590	0
5600	0
5610	0
5620	0
5630	0
5640	0
5650	0
5660	0
5670	0
5680	0
5690	0
5700	0
5710	0
5720	0
5730	0
5740	0
5750	0
5760	0
5770	0
5780	0
5790	0
5800	0
5810	0
5820	0
5830	0
5840	0
5850	0
5860	0
5870	0
5880	1
5890	0
5900	0
5910	0
5920	0
5930	0
5940	0
5950	0
5960	0
5970	0
5980	0
5990	0
6000	0
6010	0
6020	0
6030	0
6040	0
6050	0
6060	0
6070	0
6080	0
6090	0
6100	0
6110	0
6120	0
6130	0
6140	0
6150	0
6160	0
6170	0
6180	0
6190	0
6200	0
6210	0
6220	0
6230	0
6240	0
6250	0
6260	0
6270	0
6280	0
6290	0
6300	0
6310	0
6320	0
6330	0
6340	0
6350	0
6360	0
6370	0
6380	0
6390	0
6400	0
6410	1
6420	1
6430	0
6440	1
6450	0
6460	0
6470	0
6480	0
6490	0
6500	0
6510	0
6520	0
6530	1
6540	0
6550	0
6560	1
6570	0
6580	0
6590	0
6600	0
6610	1
6620	0
6630	0
6640	0
6650	0
6660	0
6670	0
6680	0
6690	0
6700	0
6710	0
6720	0
6730	0
6740	0
6750	0
6760	0
6770	0
6780	0
6790	0
6800	0
6810	0
6820	0
6830	0
6840	0
6850	0
6860	0
6870	0
6880	0
6890	0
6900	0
6910	0
6920	0
6930	0
6940	0
6950	0
6960	0
6970	0
6980	0
6990	0
7000	0
7010	0
7020	0
7030	0
7040	0
7050	0
7060	0
7070	0
7080	0
7090	0
7100	0
7110	0
7120	0
7130	0
7140	0
7150	0
7160	0
7170	0
7180	0
7190	0
7200	0
7210	0
7220	0
7230	0
7240	0
7250	0
7260	0
7270	0
7280	0
7290	0
7300	0
7310	0
7320	0
7330	0
7340	0
7350	0
7360	0
7370	0
7380	0
7390	0
7400	0
7410	0
7420	0
7430	0
7440	0
7450	0
7460	0
7470	0
7480	0
7490	0
7500	0
7510	0
7520	0
7530	0
7540	0
7550	0
7560	0
7570	0
7580	0
7590	0
7600	0
7610	0
7620	1
7630	0
7640	0
7650	0
7660	0
7670	0
7680	0
7690	0
7700	0
7710	0
7720	0
7730	0
7740	0
7750	0
7760	0
7770	0
7780	0
7790	0
7800	0
7810	0
7820	0
7830	0
7840	0
7850	0
7860	0
7870	0
7880	0
7890	0
7900	0
7910	0
7920	0
7930	0
7940	0
7950	0
7960	0
7970	0
7980	0
7990	0
8000	1
8010	0
8020	0
8030	0
8040	0
8050	0
8060	0
8070	0
8080	0
8090	0
8100	0
8110	0
8120	0
8130	0
8140	0
8150	0
8160	0
8170	0
8180	0
8190	0
8200	0
8210	0
8220	0
8230	0
8240	0
8250	0
8260	0
8270	0
8280	0
8290	0
8300	0
8310	0
8320	0
8330	0
8340	0
8350	0
8360	0
8370	0
8380	0
8390	0
8400	0
8410	0
8420	0
8430	0
8440	0
8450	0
8460	0
8470	0
8480	0
8490	0
8500	0
8510	0
8520	0
8530	0
8540	0
8550	0
8560	0
8570	0
8580	0
8590	1
8600	0
8610	0
8620	0
8630	0
8640	0
8650	0
8660	0
8670	0
8680	0
8690	0
8700	1
8710	0
8720	2
8730	0
8740	0
8750	0
8760	0
8770	0
8780	0
8790	0
8800	0
8810	0
8820	0
8830	0
8840	0
8850	0
8860	0
8870	0
8880	0
8890	0
8900	0
8910	0
8920	0
8930	0
8940	0
8950	0
8960	0
8970	0
8980	0
8990	0
9000	0
9010	0
9020	0
9030	0
9040	0
9050	0
9060	0
9070	0
9080	0
9090	0
9100	0
9110	0
9120	0
9130	0
9140	0
9150	0
9160	0
9170	0
9180	0
9190	0
9200	0
9210	0
9220	0
9230	0
9240	0
9250	0
9260	0
9270	0
9280	0
9290	0
9300	0
9310	0
9320	0
9330	0
9340	0
9350	0
9360	0
9370	0
9380	0
9390	0
9400	0
9410	1
9420	0
9430	0
9440	0
9450	0
9460	0
9470	0
9480	0
9490	0
9500	0
9510	0
9520	0
9530	0
9540	0
9550	0
9560	0
9570	0
9580	0
9590	0
9600	0
9610	0
9620	0
9630	0
9640	0
9650	0
9660	0
9670	0
9680	0
9690	0
9700	0
9710	0
9720	0
9730	0
9740	0
9750	0
9760	0
9770	0
9780	0
9790	0
9800	0
9810	0
9820	0
9830	0
9840	0
9850	0
9860	0
9870	0
9880	0
9890	0
9900	0
9910	0
9920	0
9930	0
9940	0
9950	0
9960	0
9970	0
9980	0
9990	0
10000	0
10010	0
10020	0
10030	0
10040	0
10050	0
10060	0
10070	0
10080	0
10090	0
10100	0
10110	0
10120	0
10130	0
10140	0
10150	0
10160	0
10170	0
10180	0
10190	0
10200	0
10210	0
10220	0
10230	0
10240	0
10250	0
10260	0
10270	0
10280	0
10290	0
10300	0
10310	0
10320	0
10330	0
10340	0
10350	0
10360	0
10370	0
10380	0
10390	0
10400	0
10410	0
10420	0
10430	0
10440	0
10450	0
10460	0
10470	0
10480	0
10490	0
10500	0
10510	0
10520	0
10530	0
10540	0
10550	0
10560	0
10570	0
10580	0
10590	0
10600	0
10610	0
10620	0
10630	0
10640	0
10650	0
10660	1
10670	0
10680	0
10690	0
10700	0
10710	0
10720	0
10730	0
10740	0
10750	0
10760	0
10770	0
10780	0
10790	0
10800	0
10810	0
10820	0
10830	0
10840	0
10850	0
10860	0
10870	0
10880	0
10890	0
10900	0
10910	0
10920	0
10930	0
10940	0
10950	0
10960	0
10970	0
10980	0
10990	0
11000	0
11010	0
11020	0
11030	0
11040	0
11050	0
11060	0
11070	0
11080	0
11090	0
11100	0
11110	0
11120	0
11130	0
11140	0
11150	0
11160	0
11170	0
11180	0
11190	0
11200	0
11210	0
11220	0
11230	0
11240	0
11250	1
11260	0
11270	0
11280	0
11290	0
11300	0
11310	0
11320	0
11330	0
11340	0
11350	0
11360	0
11370	0
11380	0
11390	0
11400	0
11410	0
11420	0
11430	0
11440	0
11450	0
11460	0
11470	0
11480	2
11490	0
11500	1
11510	0
11520	0
11530	0
11540	0
11550	0
11560	0
11570	0
11580	0
11590	0
11600	0
11610	0
11620	0
11630	0
11640	0
11650	0
11660	0
11670	0
11680	0
11690	0
11700	0
11710	0
11720	0
11730	0
11740	0
11750	0
11760	0
11770	0
11780	0
11790	0
11800	0
11810	0
11820	0
11830	0
11840	0
11850	0
11860	0
11870	0
11880	0
11890	0
11900	0
11910	0
11920	0
11930	0
11940	0
11950	0
11960	0
11970	0
11980	0
11990	0
12000	0
12010	0
12020	0
12030	0
12040	0
12050	0
12060	0
12070	0
12080	0
12090	0
12100	0
12110	0
12120	0
12130	0
12140	0
12150	0
12160	0
12170	0
12180	0
12190	0
12200	0
12210	0
12220	0
12230	0
12240	0
12250	0
12260	0
12270	0
12280	0
12290	0
12300	0
12310	0
12320	0
12330	0
12340	0
12350	0
12360	0
12370	0
12380	0
12390	1
12400	0
12410	0
12420	0
12430	1
12440	0
12450	0
12460	0
12470	0
12480	2
12490	0
12500	0
12510	1
12520	1
12530	1
12540	0
12550	0
12560	0
12570	1
12580	0
12590	0
12600	0
12610	0
12620	1
12630	0
12640	0
12650	0
12660	0
12670	0
12680	1
12690	0
12700	1
12710	0
12720	0
12730	0
12740	0
12750	1
12760	0
12770	0
12780	1
12790	0
12800	0
12810	0
12820	0
12830	0
12840	0
12850	0
12860	0
12870	1
12880	0
12890	0
12900	1
12910	0
12920	0
12930	0
12940	0
12950	0
12960	0
12970	0
12980	0
12990	0
13000	0
13010	0
13020	0
13030	0
13040	0
13050	0
13060	0
13070	0
13080	0
13090	0
13100	0
13110	0
13120	0
13130	0
13140	0
13150	0
13160	0
13170	0
13180	0
13190	0
13200	0
13210	0
13220	0
13230	0
13240	0
13250	0
13260	0
13270	0
13280	0
13290	0
13300	0
13310	0
13320	0
13330	0
13340	0
13350	0
13360	0
13370	0
13380	0
13390	0
13400	0
13410	0
13420	0
13430	0
13440	0
13450	0
13460	0
13470	0
13480	0
13490	0
13500	0
13510	0
13520	0
13530	0
13540	0
13550	0
13560	0
13570	0
13580	0
13590	0
13600	0
13610	0
13620	0
13630	0
13640	0
13650	0
13660	0
13670	0
13680	0
13690	0
13700	0
13710	0
13720	0
13730	0
13740	0
13750	0
13760	0
13770	0
13780	0
13790	0
13800	0
13810	0
13820	0
13830	0
13840	0
13850	0
13860	0
13870	0
13880	0
13890	0
13900	0
13910	0
13920	0
13930	0
13940	0
13950	0
13960	0
13970	0
13980	0
13990	0
14000	0
14010	0
14020	0
14030	0
14040	0
14050	0
14060	0
14070	0
14080	0
14090	0
14100	0
14110	0
14120	0
14130	0
14140	0
14150	0
14160	0
14170	0
14180	0
14190	0
14200	0
14210	0
14220	0
14230	0
14240	0
14250	0
14260	0
14270	0
14280	0
14290	0
14300	0
14310	0
14320	0
14330	0
14340	0
14350	0
14360	0
14370	0
14380	0
14390	0
14400	0
14410	0
14420	0
14430	0
14440	0
14450	0
14460	0
14470	0
14480	0
14490	0
14500	0
14510	0
14520	0
14530	0
14540	0
14550	0
14560	0
14570	0
14580	0
14590	0
14600	0
14610	0
14620	0
14630	0
14640	0
14650	0
14660	0
14670	0
14680	0
14690	0
14700	0
14710	0
14720	0
14730	0
14740	0
14750	0
14760	0
14770	0
14780	0
14790	0
14800	0
14810	0
14820	0
14830	0
14840	0
14850	0
14860	0
14870	0
14880	0
14890	0
14900	0
14910	0
14920	0
14930	0
14940	0
14950	0
14960	0
14970	0
14980	0
14990	0
15000	0
15010	0
15020	0
15030	0
15040	0
15050	0
15060	0
15070	0
15080	0
15090	0
15100	0
15110	0
15120	0
15130	0
15140	0
15150	0
15160	0
15170	0
15180	0
15190	0
15200	0
15210	0
15220	0
15230	0
15240	0
15250	0
15260	0
15270	0
15280	0
15290	0
15300	0
15310	0
15320	0
15330	0
15340	0
15350	0
15360	0
15370	0
15380	0
15390	0
15400	0
15410	0
15420	0
15430	0
15440	0
15450	0
15460	0
15470	0
15480	0
15490	0
15500	0
15510	0
15520	0
15530	0
15540	0
15550	0
15560	0
15570	0
15580	0
15590	0
15600	0
15610	0
15620	0
15630	0
15640	0
15650	0
15660	0
15670	0
15680	0
15690	0
15700	0
15710	0
15720	0
15730	0
15740	0
15750	0
15760	0
15770	0
15780	0
15790	0
15800	0
15810	0
15820	0
15830	0
15840	1
15850	0
15860	0
15870	1
15880	0
15890	0
15900	1
15910	0
15920	0
15930	0
15940	0
15950	0
15960	0
15970	0
15980	0
15990	0
16000	0
16010	0
16020	0
16030	0
16040	0
16050	0
16060	0
16070	1
16080	1
16090	0
16100	0
16110	0
16120	0
16130	0
16140	0
16150	0
16160	0
16170	1
16180	0
16190	0
16200	0
16210	0
16220	0
16230	0
16240	1
16250	0
16260	1
16270	0
16280	0
16290	0
16300	0
16310	0
16320	0
16330	0
16340	1
16350	0
16360	0
16370	0
16380	0
16390	0
16400	0
16410	0
16420	0
16430	0
16440	0
16450	0
16460	0
16470	0
16480	0
16490	0
16500	0
16510	0
16520	0
16530	0
16540	0
16550	0
16560	0
16570	0
16580	0
16590	0
16600	0
16610	0
16620	0
16630	0
16640	0
16650	0
16660	0
16670	0
16680	0
16690	0
16700	0
16710	0
16720	0
16730	0
16740	0
16750	0
16760	0
16770	0
16780	0
16790	0
16800	0
16810	0
16820	0
16830	0
16840	0
16850	0
16860	0
16870	0
16880	0
16890	0
16900	0
16910	0
16920	0
16930	0
16940	0
16950	0
16960	1
16970	0
16980	0
16990	0
17000	0
17010	0
17020	0
17030	0
17040	0
17050	0
17060	0
17070	0
17080	0
17090	0
17100	0
17110	0
17120	0
17130	0
17140	0
17150	0
17160	0
17170	0
17180	0
17190	0
17200	0
17210	0
17220	0
17230	0
17240	0
17250	0
17260	0
17270	0
17280	0
17290	0
17300	0
17310	0
17320	0
17330	0
17340	0
17350	0
17360	0
17370	1
17380	0
17390	0
17400	0
17410	0
17420	0
17430	0
17440	0
17450	0
17460	0
17470	0
17480	0
17490	0
17500	0
17510	0
17520	0
17530	0
17540	0
17550	0
17560	0
17570	0
17580	0
17590	0
17600	0
17610	0
17620	0
17630	0
17640	0
17650	0
17660	0
17670	0
17680	0
17690	0
17700	0
17710	0
17720	0
17730	0
17740	0
17750	0
17760	0
17770	0
17780	0
17790	0
17800	0
17810	0
17820	0
17830	0
17840	0
17850	0
17860	0
17870	0
17880	0
17890	0
17900	0
17910	0
17920	0
17930	0
17940	0
17950	0
17960	0
17970	1
17980	0
17990	0
18000	0
18010	0
18020	0
18030	1
18040	0
18050	0
18060	0
18070	0
18080	0
18090	0
18100	0
18110	0
18120	0
18130	0
18140	0
18150	0
18160	0
18170	0
18180	0
18190	0
18200	0
18210	0
18220	0
18230	0
18240	0
18250	0
18260	0
18270	0
18280	0
18290	0
18300	0
18310	0
18320	0
18330	0
18340	0
18350	0
18360	0
18370	0
18380	0
18390	0
18400	0
18410	0
18420	0
18430	0
18440	0
18450	0
18460	0
18470	0
18480	0
18490	0
18500	0
18510	0
18520	0
18530	0
18540	0
18550	0
18560	0
18570	1
18580	0
18590	0
18600	0
18610	0
18620	0
18630	0
18640	0
18650	0
18660	0
18670	0
18680	0
18690	0
18700	0
18710	0
18720	0
18730	0
18740	0
18750	0
18760	0
18770	0
18780	0
18790	0
18800	0
18810	0
18820	0
18830	0
18840	0
18850	0
18860	0
18870	0
18880	0
18890	0
18900	0
18910	0
18920	0
18930	0
18940	0
18950	0
18960	0
18970	0
18980	0
18990	0
19000	0
19010	0
19020	0
19030	0
19040	0
19050	0
19060	0
19070	0
19080	0
19090	0
19100	0
19110	0
19120	0
19130	0
19140	0
19150	0
19160	0
19170	0
19180	0
19190	0
19200	0
19210	0
19220	0
19230	0
19240	0
19250	0
19260	0
19270	0
19280	0
19290	0
19300	0
19310	0
19320	0
19330	0
19340	0
19350	0
19360	0
19370	0
19380	0
19390	0
19400	0
19410	0
19420	0
19430	0
19440	0
19450	0
19460	0
19470	0
19480	0
19490	0
19500	0
19510	0
19520	0
19530	0
19540	0
19550	0
19560	0
19570	0
19580	0
19590	0
19600	0
19610	0
19620	0
19630	0
19640	0
19650	0
19660	0
19670	0
19680	0
19690	0
19700	0
19710	0
19720	0
19730	0
19740	0
19750	0
19760	0
19770	0
19780	0
19790	0
19800	0
19810	0
19820	0
19830	0
19840	0
19850	0
19860	0
19870	0
19880	0
19890	0
19900	0
19910	0
19920	0
19930	0
19940	0
19950	0
19960	0
19970	0
19980	0
19990	0
[truncated: 8,001 more rows]
